# Supplementary material for: Identification of candidate drugs using tensor-decomposition-based unsupervised feature extraction in integrated analysis of gene expression between diseases and DrugMatrix datasets
Source: Sci Rep. 2017 Oct 23;7:13733. doi: 10.1038/s41598-017-13003-0 (PMC5653784; doi:10.1038/s41598-017-13003-0)
Supplement: Supplementary file 2 — Table S1 [file 41598_2017_13003_MOESM2_ESM.xls]

## Sheet: Sheet1
heart failure	compounds		gene		Used
rank	l1	l3	l4	G(l1,2,l3,l4)
1	2	2	27	66.1821	*
2	2	3	38	-43.7133	*
3	2	2	33	40.6618	*
4	2	2	28	-40.2335	*
5	2	3	41	38.2458	*
6	2	3	37	-31.6439	*
7	2	2	21	28.4988	*
8	2	3	36	-26.8161	*
9	2	3	42	-26.2035	*
10	2	2	25	-26.1805	*
11	2	3	40	-25.542
12	2	2	29	25.1924
13	2	2	31	-22.5715
14	2	3	39	21.8162
15	2	2	32	20.7408
16	2	3	33	-19.6991
17	2	2	26	-19.5219
18	2	2	11	-18.2258
19	2	2	18	-17.2927
20	2	3	31	15.4106
PTSD	compounds		gene
rank	l1	l3	l6	G(l1,2,l3,3,3,l6)
1	2	1	81	-0.113308	*
2	2	1	84	0.11211	*
3	2	1	88	0.109595	*
4	2	1	77	-0.0784082	*
5	2	1	85	0.0755428	*
6	2	1	75	-0.0751903	*
7	2	1	83	0.0743571	*
8	2	1	89	0.0693302	*
9	2	1	90	0.0689713	*
10	2	1	102	-0.0625454	*
11	2	1	76	-0.0625421
12	2	1	80	0.0615771
13	2	2	94	0.0544204
14	2	2	76	-0.0537425
15	2	2	285	-0.0529856
16	2	1	128	-0.0516709
17	2	2	86	0.0476733
18	2	2	286	0.0474366
19	2	1	92	0.04503
20	2	2	282	0.0448583
ALL	compounds		gene
rank	l1	l4	l5	G(l1,3,4,l4,l5)
1	3	4	1	260.571	*
2	5	4	1	-42.1768	*
3	2	4	1	40.5952	*
4	3	7	5	-20.9471	*
5	10	4	3	20.7169	*
6	9	4	3	20.4318	*
7	6	4	1	-19.9011	*
8	3	5	5	-17.9797	*
9	2	4	2	16.8498	*
10	9	4	2	-14.9653	*
11	8	4	6	-13.8922
12	6	4	4	13.2592
13	14	4	2	13.1501
14	3	8	5	-12.7772
15	3	2	5	12.2944
16	13	4	4	11.6063
17	12	4	2	11.4473
18	2	4	3	11.3251
19	1	4	4	10.7422
20	3	2	1	-10.5211
diabetes	compounds		gene
rank	l1	l3	l4	G(l1,2,l3,l4)
1	2	1	1	-1410.54	*
2	2	4	4	954.823	*
3	3	1	1	-74.6115
4	4	1	1	74.4593
5	4	4	4	-52.5833
6	3	4	4	51.4113
7	9	1	48	37.7137
8	11	1	59	34.2922
9	2	1	42	-33.9974
10	4	1	42	33.6152
11	2	4	3	-33.1111
12	9	1	47	32.9708
13	2	1	41	-31.7056
14	9	1	59	31.1357
15	11	1	57	30.5776
16	9	4	54	-30.4504
17	6	1	42	-30.1604
18	11	1	52	-29.46
19	9	4	37	-28.791
20	4	1	41	28.4159
renal carcinoma	compounds		gene
rank	l1	l3	l4	G(l1,2,l3,l4)
1	2	13	215	5.63018	*
2	2	13	269	-5.30048	*
3	2	13	233	5.08058	*
4	2	13	186	-5.05891	*
5	2	15	309	-4.839	*
6	2	15	312	4.78396	*
7	2	13	251	4.65837	*
8	2	13	244	4.60774	*
9	2	13	274	4.57257	*
10	2	15	318	-4.56147	*
11	2	13	289	-4.52547
12	2	15	399	4.42993
13	2	15	336	4.3685
14	2	15	206	4.23563
15	2	15	363	-4.1903
16	2	13	255	-4.05219
17	2	15	375	4.03595
18	2	13	219	-3.9665
19	2	13	342	-3.88079
20	2	15	297	3.86028
cirrhosis	compounds		gene
rank	l1	l3	l4	G(l1,2,l3,l4)
1	2	2	2	-945.392	*
2	2	6	8	310.075	*
3	2	6	7	278.421	*
4	2	6	6	193.822	*
5	2	6	9	-123.067	*
6	2	6	10	93.1286	*
7	2	2	6	77.281	*
8	2	6	5	-76.309	*
9	2	2	4	-72.5059	*
10	2	2	3	-66.8896	*
11	2	6	4	-58.8709
12	2	6	11	48.9113
13	2	6	12	43.0028
14	2	6	17	40.1849
15	2	6	13	32.9804
16	2	6	3	-32.2289
17	2	6	16	-30.7199
18	2	2	7	27.2521
19	2	6	23	24.5475
20	13	2	5	-23.4491
