# Supplementary material for: Identification of candidate drugs using tensor-decomposition-based unsupervised feature extraction in integrated analysis of gene expression between diseases and DrugMatrix datasets
Source: Sci Rep. 2017 Oct 23;7:13733. doi: 10.1038/s41598-017-13003-0 (PMC5653784; doi:10.1038/s41598-017-13003-0)
Supplement: Supplementary file 3 — Table S2 [file 41598_2017_13003_MOESM3_ESM.xls]

## Sheet: Table of contents
Sheet title	description
Drugs identified by TD based unsupervised FE	Drugs identified by TD based unsupervised FE as outliers using compound singular value vectors selected.
Genes identified by TD based unsupervised FE	Genes identified by TD based unsupervised FE as outliers using gene singular value vectors selected.

## Sheet: Drugs identified by TD based unsupervised FE
heart failure	PTSD	ALL	diabetes	renal carcinoma	cirrhosis
Amitriptyline	ETHOSUXIMIDE	MELPHALAN	1-Naphthyl Isothiocyanate	1-Naphthyl Isothiocyanate	3,3',4',5-Tetrachlorosalicylanilide
Atropine	MOCLOBEMIDE	VINCRISTINE	Aceclofenac	Aceclofenac	Amantadine
Baclofen	OXCARBAZEPINE		Allyl Alcohol	Allyl Alcohol	Aminoglutethimide
Bezafibrate	PHENELZINE		Azlocillin	Azlocillin	Bezafibrate
Caffeine	PIRACETAM		Carbon Tetrachloride	Carbon Tetrachloride	Cetylpyridinium Bromide
Calcitriol	THEOPHYLLINE		Clofibrate	Clofibrate	Clofibrate
Chlorambucil			Ethanol	Ethanol	Dicumarol
Cimetidine			Flutamide	Flutamide	Disulfiram
Citalopram			Gemfibrozil	Gemfibrozil	Doxycycline
Clemastine			Methotrexate	Methotrexate	Epalrestat
Clonazepam			Naproxen	Naproxen	Gemfibrozil
Cyclophosphamide			Quinapril	Quinapril	Interleukin 1 Beta, Rat
D-Tubocurarine Chloride			Simvastatin	Simvastatin	Interleukin 6, Rat
Dexamethasone			Sodium Arsenite	Sodium Arsenite	Lamivudine
Dexchlorpheniramine					Mebendazole
Digitoxin					Methimazole
Diphenhydramine					Metronidazole
Doxazosin					Phenylhydrazine
Ebastine					RSA/Saline
Fenofibrate					Saline
Fluphenazine					Sodium Arsenite
Gabapentin					Stanozolol
Ifosfamide					Stavudine
Iproniazid					Sulfathiazole
Lacidipine					Sulfisoxazole
Loratadine					Thiabendazole
Nevirapine					TNF-alpha, Rat
Nimodipine
Nitrendipine
Ofloxacin
Oxymetazoline
Paroxetine
Phenacemide
Phenytoin
Rosiglitazone
Sparteine
Stavudine
Valsartan
Vecuronium Bromide
Venlafaxine
Vinblastine
Vincristine
Zidovudine

## Sheet: genes identified by TD based unsupervised FE
heart failure	PTSD	ALL	diabetes	renal carcinoma	cirrhosis
Akt1	Wsb2	PECR	Akr7a2	Col10a1	Btf3
Lactb2	Phr1_predicted	CD36	Id3	Sephs2	Scarb1
Sephs2	Arf1	TNFAIP6	Aldh1a1	Slc7a3	Slc3a2
Sln	Ris1	HNMT	Xpnpep1	Cnga3	Banf1
Map4k3	Rgs10	PRG2	Igfbp5	Cyp8b1	Vdac3
Pvrl2	Pip5k1a	ORM1	Folr1	Cdh1	Hgs
Dusp11	Synj1	DPEP1	Bche	Slc7a7	Cyp2e1
Atp6v1h	Cox7b	S100A9	Tbx3	Slc7a9	Nedd8
Smad4	Nudt4	CD36	Dcxr	Slc5a7	Cib1
Tfam	Ndufa8	NID1	Prodh2	Akr7a2	Hrg
Ramp2	Sostdc1	RAB15	Nrcam	Gpr27	Apoa5
Vdac2	Mgll	MME	Igj	Chrna4	Tm4sf4
Sfrp4	Mtpn	NPY	Ndufa10	Ryr1	Asgr2
Accn3	Atp6v1a1_predicted	lyz2	Fstl1	Ryr2	Hcn2
Pdxk	Cln6_predicted	ANXA1	Phyhip	Sfrp4	Brp44l
Ccnl1	RGD1563438_predicted	alas2	Tnnt2	Accn3	Ppp1r14a
Kcnk3	Cldn11	PRF1	Fli1	Slc24a2	Vkorc1
Pdk4	B3gat1	Car2	Rarres2	Sipa1l1	Rock2
Nfe2l2	Hcfc1r1	Ces1f	Col4a1	Npy5r	Ftcd
Nexn	Ccni_predicted	EPHA7	Uqcrc2	Tlr4	Tyrobp
Ccl2	RGD1562658_predicted	MMP9	Ptpn3	Ccl2	Dcxr
Lphn3	Plekhf2_predicted	CD48	Slc22a2	Svop	Ugp2
P2rx3	Churc1_predicted	LCN2	Hgf	Gpr6	Ak3
Odz2	Slc7a3	WT1	Apoe	Grin3a	Nsdhl
Mpp3	Ncdn		A2m	Mybph	Ctdsp1
Kcnt1	Alcam		Dpp4	Slc37a4	Npc2
Gapdh	Gabbr1		Fzd2	Odz2	Qprt
Ncoa2	Per2		Nfasc	Mpp3	Fem1a
Pacsin2	Kl		Afm	Tsga10	Acy1
Slpi	Banf1		Ces3	Defb1	Loxl1
Tnfaip6	Pde10a		Prkar2b	Myoc	Plg
Prelp	Scd2		Fcer1a	Umod	Ndufs7
Ppp2r2d	Abca2		Plg	Ccr7	Carm1
Sharpin	Gpr27		Fabp1	Rax	Gsto1
Slc38a2	Gpr88		Fbp1	Plk3	Vwf
Col5a1	Sc5d		Tac1	Cib1	Rps19
Steap3	Rassf5		Lyz	Timm8a	Rarres2
Ppp1r14a	Nptxr		Apod	Olig1	Nme3
Bves	Chrna4		Mgp	Mobp	Jund
Nsf	Igsf4c_predicted		Anxa1	Ncoa6	Eef1a1
Sox18	Nupr1		Atp1b1	Ppp2r2d	Pias4
Ndfip1	Ppp1r9b		Plat	Cxcl12	Dnajc8
Yme1l1	Sipa1l1		Akr7a3	Folr1	Tiam1
Gosr1	Cx3cl1		Htr2b	Snap25	Cuta
Nf1	Xpnpep1		Fxyd2	Stmn2	Actn1
Fndc5	Zfp179		Klk6	Avpi1	Capns1
Pold4	Olr59		Grik2	Tmem33	Gltscr2
Wbp4	Plekhb1		Cnn3	Sdhd	Ghr
Immt	Gpr37l1		Ccr1	Tm9sf2	Pgrmc2
Sdhd	Edg2		Synpo	Gtf2f2	Stat2
Dlc1	Defb1		Ccr2	Tram1	Vegfa
Itga6	Prdx5		Il1rl1	Prodh2	Cited4
Eif2s2	Rtn4		Fgb	Nrcam	Gpx3
Bmpr1a	C1qr1		Mcm6	Dab2	Akr1a1
Abcb10	Nov		Nell1	Tmem49	Atp5i
Mknk2	Ncoa6		Fez1	Scoc	Akr1d1
Kpna1	Klf5		Cpa3	Adam32	Psmb3
Bag3	Rps27		Sparc	Prei3	Prdx1
F8	Nsf		C3	Scn11a	Prkcdbp
Lrp1	Cyr61		Dcn	Ifit1	Orm1
Vezt	Gda		Map1b	Snx27	Apoe
Aqp4	Snap25		Hao2	Samm50	Fbp1
Pdcl3	Sdcbp		Wt1	Dstn	Atp5a1
Schip1	Slc38a2		Lum	Fos	Cyp1a2
Gbe1	Camk2n1		Dusp7	Fth1	Hspa8
Synj1	Psmb7			Cdh22	Tat
Map2k4	Brp44l			Ddx18	Got2
Laptm4b	Stmn2			Lcp1	Ap2m1
Psmd12	Txn1			Spp1	Anpep
Mtus1	Sv2b			Ckap5	Hmgcs2
Ddit4l	Gna12			Rps18	Agxt
Mlycd	Sulf2			Gltscr2	Fcgrt
Ppm1b	Ppp3cb			Chpt1	Sepp1
Mterf	Mrps18c_predicted			Rab2b	Slc10a1
Ing4	Tspyl4			Ndrg1	F2r
Vsnl1	Hod			Pck1	Khk
Rhoa	Ndfip1			Obscn	Nme2
Ltbp4	Crb3			Il17b	Upb1
Dhrs1	Nrep			Atad3a	Aldoc
Txndc12	Rnd2			Wdr18	Cbs
Tnfrsf12a	RGD1562136_predicted			Got1	Cp
Itm2c	RGD1307982			Il1a	Ddc
Samm50	Enc1			Gpx3	Fabp1
B4galt7	Cd2bp2_predicted			Akr1a1	Gc
Fbl	Rpl23			Slc25a4	Hp
Chchd4	Adcy9_predicted			Slc2a3	Vipr1
Pdrg1	Bri3			Cacna1d	Apoa1
Pycr2	LOC500855			Ppp2r2c	Gamt
Rplp1	Calb1			Dpys	Mfge8
Rps20	Cpeb4_predicted			Tff1	Amacr
Bzw1	Lrp1			Msln	Alox5
Fos	Aqp4			Apoe	Apoc1
Cybb	Gng11			Mt1a	Rpl39
Sccpdh	S100a16_predicted			A2m	Slc2a2
Smpd1	Rab5a			Dpp4	Scgb1a1
Kcmf1	Vmp_predicted			Fbp1	Cd74
Gna12	Hnrpa2b1_predicted			Chrnb3	Otc
Nedd4l	Snx10			Gclc	Apoa2
Bpgm	Tmem30a			Atp5a1	Gckr
Akap1	Cox7a2l_predicted			Cyp1a2	Rps26
Actr1b	Scoc			Nfasc	Acly
Msn	Pfdn1_predicted			Ralb	Lcat
Dnajc5	Fem1a			Reg3g	Ppp2cb
Lcp1	Gja1			Il9r	Sod1
Agpat1	Cops4			Apob	Sod2
Tarbp2	Prkacb_predicted			Lipc	Gnmt
Git2	Ubl3			Fcer1a	Bgn
Usp14	RGD1305557			Il2	F10
Nfatc4	Ncoa1_predicted			Sod1	Rps17
Rxrg	Cxxc5			Insr	Rps6
Uqcrc2	Sfxn5			Igfbp3	Psmb2
Actn1	Camk2g			Hmgcs2	Baat
Ndufs2	Tomm70a			Fabp2	Atp5g1
Rps18	Ddit4l			Slc6a1	Fasn
Slc40a1	Tiam1			Comt	Jtb
Chdh	F5_mapped			Serpina7	Sfrs5
Rela	Accn4			Adrb3	Atp5d
Ciapin1	Nelf			Adcy2	Gnb2l1
Fbxo22	Pabpc1			Blvra	Tpt1
mrpl9	Vsnl1			Fmo1	Nf2
Ppp1r14c	Zfp238			Khk	Fkbp1a
Btbd9	RGD1310738_predicted			Cbs	Abcb11
Obscn	S100a13_predicted			Chgb	Gchfr
Cmklr1	Mrps36_predicted			Ddc	Afm
Fyttd1	RGD1561319_predicted			Edn2	Acaa2
Sirt5	Baiap2			Glra2	Rps10
Flt1	RGD1312005_predicted			H1f0	Echs1
Grwd1	Rgs3			Irf1	Rps9
Hrc	Adcy5			S100a4	Pxmp2
Trpc4ap	Son			Pmch	Serpind1
Dcps	Itm2c			Slc6a3	Rpl6
Idh3a	Ppp3ca			Cd4	Sds
Tmem30a	Tuba4			Foxa1
Fut8	Hsbp1			Dspp
Pi4k2a	Ly6h_predicted			Mapk10
Cdh23	Nisch			Sycp1
Eif4a1	Cyb561_predicted			Azgp1
C1qa	Tnnt2			Htr1d
Gpx3	Ncald			Ctse
Slc25a4	Centg1			Cyp7a1
Fgf9	Zfhx4_predicted			Gabrb2
Psmc1	Tcf4			Ggh
Rbm10	Rplp1			Aoc3
Nr0b2	Rps20			Glra1
Acsl1	Rpl23a			Clps
A2m	Ahcyl1_predicted			Ahr
Alas1	Slc22a17			Plat
Suclg1	Fth1			Myf6
Acads	Atp6ap2			Akr7a3
Atp5a1	Qprt			Cntn6
Ccnd2	Lmbrd1			Cpa1
Csnk2b	C1qtnf4_predicted			Grm1
Psmb4	RGD1559440_predicted			Pgm1
Canx	Stmn3			Hsd11b2
Cd36	Nme3			Gucy1a3
Pggt1b	Filip1			Grn
Pde4b	Jund			Arg1
Npr3	RGD1560137_predicted			Apcs
Hspa5	Hprt			Slc3a1
Nr3c1	Cyp26b1			Adh4
Apob	Kif5a			Lipf
Got2	Oxr1			Fxyd2
Actg2	Nap1l1			Hpcal4
Nr3c2	Cntn1			Chrng
Egfr	Slc3a1			Klk6
Ldha	Ap2a2			Ccl11
Adcy3	Siahbp1			Neurod1
Cryab	RGD1561942_predicted			Cst8
Man2c1	RGD1562501_predicted			Arpc1b
Il6r	Gga1			Tpsab1
Slc6a1	RGD1311589_predicted			Adam2
Adra1b	RGD1308813			Shank3
Ednra	Mdh1			Acrv1
Tnfrsf1a	Pafah1b1			Cdkn2b
Atf3	RGD1561181_predicted			Csf2
Mapk6	Rps18			Fabp7
Agrn	Reln			Scg3
Rab15	Gltscr2			Gnb2l1
Ywhae	Ndufb8_predicted			Fgb
Arf4	Cbx6			Cnn3
Pdia4	Ap1s2_predicted			Gatm
Ppara	Rap1ga1			Pdk2
Il6st	Popdc2			Aif1
Adrb2	Rab6ip1_predicted			Tpt1
Egr1	RGD1565646_predicted			Csda
Got1	Rab3a			Cdkn1a
Myc	Bcas1			Nos2
Myl2	Gpm6a			Csh1
Mme	Syn2			Pik4ca
Spin2b	Camk2b			Atp6v1f
Stat3	Ndufa5			Nell1
Slc2a4	Prkce			Map3k1
Apod	RGD1306660_predicted			Ptger2
Dpp4	Scn3b			Slc24a1
Mapk10	RGD1305687_predicted			Dpysl4
Azgp1	Agt			Mrpl17
Ephx1	RGD1565037_predicted			Rab3c
Htr4	Cct5			Kcnma1
Mgp	Lrp11_predicted			Ube2d2
Spp1	MGC94782			Mif
Adora3	Eif4a1			Grpel1
Eef2k	Got1			Akap5
Hmgb1	Uchl1			Cpa3
Nes	Akr1a1			Epha3
Ptgds	Atp5i			Slc1a6
Slc5a1	Atp5g2			Muc13
Ywhah	Atp5o			Afm
Cd74	Hnrpk			Calca
Aoc3	Enpp2			Eno1
Atp1b1	Acsl3			Rps10
Itpr3	Psmc1			Calm3
Ak3	Nr2f2			Tst
Lcat	Apoe			Rnh1
Pccb	Cltc			Hspe1
Ppm1a	Atp2b1			Epha5
Ppp2ca	Thrb			Slc22a1
Sod1	Igfbp2			Lum
Glul	Ghr			Rpl6
Ghr	Atp5a1			Mst1
Kcnj8	Rps11			Cyb5b
Areg	Pdgfa			Mmp12
Cd63	Htr5b			Spn
Ctf1	Cnp1			Kcns1
Tnni3	Prpg2			Eif2b4
Rps6	Clns1a			Aadat
Serpinh1	Plp
Uchl1	Prkar2b
Btg2	Clta
Mapk9	Calm2
Tpm1	Actg2
Vtn	Ap2m1
Hapln1	Sod1
Mgat3	Rpl21
Ca3	Snrpn
Tpsab1	Ldha
Anxa2	Atp6v0a1
Ccr1	Slc6a1
Junb	Kns2
Gnb3	Mtap1a
Stx7	Grik1
Gnb2l1	Kcnc2
Il1rl1	Adora2a
Fstl1	Nme2
Gatm	Aldoc
Pdk2	Asgr1
Ces1	Chgb
Fabp5	Glra2
Csda	Npy
Txnip	Pmch
Lss	Prl
Acvr1c	Prph1
Scn2b	Sst
Mfn2	Tac1
Mxd3	Tacr1
Ptger2	Clu
Mvd	Slc6a3
Gucy1a3	Ncl
Ppif	Cox8h
Mapk14	Glycam1
Gnb1	Cck
Ttn	Cstb
Acta1	Cycs
Gstp1	Lamp1
Hmbs	Mgp
C3	Rpl39
Vim	Sparcl1
Cebpg	Ggh
Amhr2	Hspe1
Idh3g	Npm1
Csrp3	Ptgds
Acox3	Sepw1
Cyb5b	Ywhah
Cast	Ppp1cb
Stip1	Fkbp1a
	Atp1b1
	Glra1
	Sgne1
	S100b
	Rps26
	Rpl32
	Grin1
	Mbp
	Nef3
	Ptn
	Efnb1
	Tyro3
	Ppia
	Hpca
	Arg1
	Ak3l1
	Penk-rs
	Cfl1
	Csrp1
	Rps15
	Rps17
	Rps3a
	Rps6
	Stmn1
	Gap43
	Rgs4
	Gria2
	Pnck
	Psma1
	Atp5g1
	Gnao
	Zfp260
	Inexa
	Spnb3
	Aes
	Sfrs5
	Pcsk1n
	Cspg5
	Ca2
	Ca3
	Il8ra
	Ppm2c
	Ywhag
	Anxa2
	Eif5
	Tmem27
	Negr1
	Atp5d
	Fabp7
	Gnb2l1
	Ldhb
	Nnat
	Adra1a
	Dncli2
	Rtn1
	C8b_mapped
	Tpt1
	Mif
	Txnip
	Acvr1c
	Pik4ca
	Atp6v1f
	Jundp2
	Ywhae
	Slc12a5
	Stc1
	Ptpru
	Akap5
	Mc4r
	Kcnn3
	Txn2
	Sparc
	Rapgef4
	Pon1
	Tuba1
	Gstp1
	Rpl35a
	Rps8
	Rps10
	Calm3
	Cox5a
	Pkm2
	Prps2
	Bsg
	Plec1
	Map1b
	Vim
	Rps9
	Pln
	Itih3
	Lum
	Rraga
	Rpl10
	Mt3
	Ddn
	Sdfr1
	Ppap2b
	Cabp1
	Ppp1r3b
	Map2k1
