# Supplementary material for: Identification of candidate drugs using tensor-decomposition-based unsupervised feature extraction in integrated analysis of gene expression between diseases and DrugMatrix datasets
Source: Sci Rep. 2017 Oct 23;7:13733. doi: 10.1038/s41598-017-13003-0 (PMC5653784; doi:10.1038/s41598-017-13003-0)
Supplement: Supplementary file 4 — Data S1 [file 41598_2017_13003_MOESM4_ESM.xls]

## Sheet: heart_failure_up
Term	Overlap	P-value	Adjusted P-value	Old P-value	Old Adjusted P-value	Z-score	Combined Score	Genes
Lmna KO mouse GSE5304 sample 1203	29/256	2.00695e-18	4.87087e-15	2.04881e-22	4.97246e-19	-1.81307	59.7507	YWHAE;C1QA;RPLP1;GSTP1;HMGB1;FSTL1;UCHL1;CSRP3;PSMB4;SAMM50;SLN;BAG3;MKNK2;PDK4;GLUL;CD74;TNFRSF12A;HSPA5;TPM1;EPHX1;GOT2;DDIT4L;ACTA1;RAB15;MGP;NDUFS2;VDAC2;CRYAB;GAPDH
ESRRA Deficiency mouse GSE7196 sample 673	29/325	1.27133e-15	1.27189e-12	8.78013e-20	1.06547e-16	-1.7854	48.903	RPLP1;GSTP1;LTBP4;NEXN;FSTL1;TTN;C3;PPP2CA;SLN;SOX18;SERPINH1;MFN2;TNNI3;PTGDS;SLC38A2;PDK2;YWHAH;IDH3A;CD74;ANXA2;GOT1;HSPA5;GPX3;ATP1B1;MGP;PPIF;RPS20;VIM;CRYAB
Ncoa2 KO mouse GSE41558 sample 3047	25/248	7.75613e-15	3.13736e-12	2.34664e-18	7.11913e-16	-1.78991	47.4105	BTG2;ATP5A1;SLC2A4;PACSIN2;TNNI3;CD36;PTGDS;SLC38A2;IDH3A;GOT1;IDH3G;TPM1;GOT2;IMMT;SDHD;MYL2;NDUFS2;TXNIP;VDAC2;SUCLG1;UQCRC2;CRYAB;SLC25A4;GAPDH;ATF3
Gys1 KO mouse GSE2198 sample 2457	27/278	1.57217e-15	1.27189e-12	2.34478e-19	1.89692e-16	-1.71642	47.0138	GBE1;AQP4;SLC2A4;NR3C1;AKAP1;TTN;CSRP3;LDHA;SOX18;MKNK2;CD36;SLC38A2;IDH3A;CD74;KCNJ8;ACSL1;GOT2;IMMT;SDHD;ATP1B1;ACTA1;MYL2;HRC;TXNIP;UQCRC2;CRYAB;GAPDH
Nos3 KO mouse GSE1988 sample 803	26/275	1.0265e-14	3.42295e-12	2.0553e-18	7.11913e-16	-1.77442	46.8456	YWHAE;ATP5A1;PRELP;FSTL1;TTN;C3;CSRP3;LDHA;BAG3;APOD;PTGDS;GLUL;SLC38A2;PDK2;EGR1;TNFRSF12A;GOT1;GPX3;EPHX1;MSN;ACTA1;PPM1B;MGP;VDAC2;VIM;GAPDH
Pitx2 KO mouse GSE50399 sample 3060	24/243	4.32074e-14	1.03474e-11	1.76329e-17	2.6747e-15	-1.84578	46.6878	GOT1;GPX3;IDH3G;RPLP1;ATP5A1;GOT2;LTBP4;SLC2A4;GNB2L1;CSRP3;LDHA;OBSCN;SLN;BAG3;MYL2;MGP;PPIF;NDUFS2;VDAC2;SUCLG1;TNNI3;PTGDS;GAPDH;PDK2
Prkag3 Mutation (R225Q) mouse GSE4067 sample 417	25/257	1.77389e-14	4.78359e-12	5.11584e-18	1.12874e-15	-1.76424	45.9864	BTG2;ALAS1;GSTP1;ATP5A1;SLC40A1;LDHA;ACTR1B;SAMM50;MKNK2;JUNB;PDK2;EGR1;GOT1;GPX3;GOT2;IMMT;FOS;ACTA1;NDUFS2;TXNIP;SUCLG1;UQCRC2;CRYAB;SLC25A4;GAPDH
Prkag3 Mutation - R225Q transgenic mutants mouse GSE4065 sample 1034	26/266	4.61792e-15	2.80192e-12	9.6513e-19	4.68474e-16	-1.72546	45.8984	BTG2;ALAS1;GSTP1;ATP5A1;SLC40A1;LDHA;ACTR1B;SAMM50;MKNK2;APOD;JUNB;PDK2;EGR1;GOT1;GPX3;GOT2;IMMT;FOS;SDHD;NDUFS2;TXNIP;SUCLG1;UQCRC2;CRYAB;SLC25A4;GAPDH
Cav1 Deficiency mouse GSE10849 sample 586	28/347	5.11617e-14	1.03474e-11	4.50574e-18	1.09354e-15	-1.75897	44.492	C1QA;RAMP2;RPLP1;LTBP4;NEXN;HMGB1;FSTL1;C3;CSRP3;LDHA;SOX18;SERPINH1;CD36;PTGDS;EGR1;CD74;NDFIP1;ANXA2;TPM1;EPHX1;MSN;ACTA1;FABP5;MGP;RPS20;ITGA6;VIM;CRYAB
Map2k3 Selective cardiac induced overexpression of the a constitutively mouse GSE3530 sample 987	27/301	1.12829e-14	3.42295e-12	1.52644e-18	6.17444e-16	-1.68346	44.4442	C1QA;EIF4A1;RPLP1;LTBP4;NEXN;FSTL1;TTN;C3;CSRP3;LDHA;BAG3;MKNK2;PDK4;GLUL;SLC38A2;CD74;TNFRSF12A;GPX3;MTUS1;MSN;ATP1B1;ACTA1;MGP;TXNIP;VIM;CRYAB;GAPDH
EGFR drugactivation rat GSE5282 sample 1866	29/348	7.63952e-15	3.13736e-12	4.92766e-19	2.98986e-16	-1.6358	43.3284	ARF4;CD63;USP14;EIF4A1;SCHIP1;GSTP1;AREG;BZW1;PPP2CA;FBL;LDHA;MYC;SPP1;CCL2;MAPK6;JUNB;YWHAH;EGR1;ANXA2;TNFRSF12A;HSPA5;ACTN1;MSN;EIF2S2;MGP;IL6ST;CRYAB;GAPDH;NFE2L2
Prkag3 KO mouse GSE4063 sample 3072	28/353	7.84154e-14	1.35939e-11	6.82689e-18	1.38074e-15	-1.71344	42.8726	YWHAE;BTG2;RPLP1;ADRB2;SLC2A4;NR3C1;C3;RPS18;MKNK2;PDK4;PDE4B;GLUL;SLC38A2;PDK2;SMAD4;TPM1;DDIT4L;FOS;GNB2L1;ACTA1;PPM1B;MYL2;MGP;CSNK2B;HRC;VIM;CRYAB;NFE2L2
SUZ12 DEPLETION human GSE6015 sample 146	25/271	6.01107e-14	1.12222e-11	1.62802e-17	2.63413e-15	-1.69789	42.8091	ARF4;EIF4A1;RPLP1;GSTP1;HMGB1;AGPAT1;FSTL1;BZW1;RPS18;SERPINH1;MAPK6;SLC38A2;ANXA2;TNFRSF12A;HSPA5;STAT3;RPS6;MSN;RHOA;GNB2L1;SOD1;TXNIP;VDAC2;RPS20;GAPDH
KMT2A MLL chromosomal translocation (tMLL) compared to partial tandem human GSE15013 sample 1506	23/239	2.59356e-13	3.70269e-11	1.4235e-16	1.5021e-14	-1.75606	42.1795	GUCY1A3;EGR1;CD74;EIF4A1;SCHIP1;RPLP1;RPS6;NPR3;MSN;ADRB2;FOS;HMGB1;ATP1B1;GNB2L1;SOD1;LAPTM4B;LDHA;RPS18;RPS20;VIM;CD36;SLC38A2;ITM2C
Cav3 Deficiency mouse GSE10848 sample 585	24/275	6.56316e-13	7.24036e-11	2.34726e-16	2.19108e-14	-1.80221	42.0794	EGR1;C1QA;TNFRSF12A;NEXN;MSN;ATP1B1;FSTL1;TTN;C3;ACTA1;SLN;BAG3;GNB1;PDK4;SERPINH1;PACSIN2;TXNIP;VIM;UQCRC2;CD36;PTGDS;CRYAB;GLUL;GAPDH
Des depletion (at 12-14 month old) mouse GSE34388 sample 3048	28/347	5.11617e-14	1.03474e-11	4.50574e-18	1.09354e-15	-1.63002	41.2302	YWHAE;GSTP1;ATP5A1;SLC2A4;CSRP3;PSMB4;SLN;BAG3;MKNK2;SERPINH1;APOD;PDK2;CAST;CD74;PPP1R14C;ANXA2;GOT1;ACSL1;GOT2;DDIT4L;IMMT;PPM1B;MYL2;MGP;CSNK2B;TXNIP;IL6ST;CRYAB
B4galnt2 OE mouse GSE7863 sample 1717	27/329	9.86083e-14	1.59548e-11	1.23072e-17	2.13353e-15	-1.65013	41.0242	YWHAE;CTF1;GSTP1;ATP5A1;SLC2A4;TTN;MKNK2;PDK4;PACSIN2;MFN2;SEPHS2;GLUL;PDK2;IDH3A;EGR1;MTUS1;ATP1B1;ACTA1;COL5A1;MYL2;CSNK2B;NDUFS2;TXNIP;VDAC2;VIM;CRYAB;GAPDH
Hras Selective cardiac induced overexpression of the gene for in male mouse GSE3530 sample 984	26/335	1.05029e-12	9.80404e-11	1.77256e-16	1.7208e-14	-1.71591	39.5442	C1QA;EIF4A1;BTG2;RPLP1;FSTL1;BZW1;LDHA;PDK4;SERPINH1;SPP1;CCL2;YWHAH;EGR1;ANXA2;TNFRSF12A;GPX3;ACTN1;MSN;ATP1B1;RHOA;GNB2L1;COL5A1;MGP;VDAC2;VIM;CRYAB
EGFR druginhibition rat GSE27638 sample 1909	27/349	4.06189e-13	5.18854e-11	4.88447e-17	5.64505e-15	-1.66232	39.367	YWHAE;ARF4;EIF4A1;GBE1;RPLP1;GSTP1;ATP5A1;FSTL1;ACTG2;LDHA;SMPD1;SPP1;ANXA2;GPX3;RPS6;IMMT;RHOA;GNB2L1;PDIA4;SOD1;COL5A1;MGP;SUCLG1;RPS20;VIM;LCP1;CRYAB
Eif2ak3 KO mouse GSE4422 sample 983	29/417	7.72327e-13	7.81016e-11	4.54931e-17	5.57797e-15	-1.68351	39.1804	C1QA;RPLP1;FSTL1;C3;LAPTM4B;LDHA;PSMB4;RPS18;SERPINH1;SPP1;YWHAH;EGR1;CD74;ANXA2;HSPA5;STAT3;PYCR2;ATP1B1;TNFRSF1A;SLPI;MGP;TXNIP;NDUFS2;ITGA6;SUCLG1;RPS20;VIM;GAPDH;ITM2C
Map2k7 Selective cardiac induced overexpression of the a constitutively mouse GSE3530 sample 993	30/423	1.82177e-13	2.76339e-11	7.6657e-18	1.43113e-15	-1.58013	38.4161	YWHAE;RPLP1;LTBP4;AK3;NEXN;SLC2A4;FSTL1;SOX18;MKNK2;SERPINH1;PDK4;PDK2;IDH3A;GOT1;TNFRSF12A;GPX3;GOT2;MTUS1;IMMT;SDHD;ATP1B1;RHOA;GNB2L1;ACTA1;PPM1B;MGP;CSNK2B;PPIF;VDAC2;VIM
Atp1a1 KD mouse GSE1134 sample 1389	24/279	8.97675e-13	8.71463e-11	3.17209e-16	2.85135e-14	-1.64604	38.1278	ALAS1;ACSL1;GPX3;GSTP1;ATP5A1;LTBP4;SDHD;SLC2A4;CSRP3;BAG3;MYL2;SMPD1;MGP;PDK4;SERPINH1;HRC;PPIF;NDUFS2;SUCLG1;TNNI3;UQCRC2;PTGDS;SLC25A4;GAPDH
CMAHP KO mouse GSE16438 sample 1123	23/277	5.67203e-12	4.58867e-10	2.72684e-15	2.13485e-13	-1.76287	37.9057	YWHAE;EGR1;SMAD4;IDH3G;GSTP1;FOS;LAPTM4B;LDHA;PSMB4;SAMM50;EEF2K;SHARPIN;MYL2;CSNK2B;PDK4;HRC;PACSIN2;PPIF;NDUFS2;SUCLG1;RPS20;UQCRC2;SEPHS2
Dmd Deficiency mouse GSE1026 sample 927	27/358	7.43848e-13	7.81016e-11	8.83747e-17	9.74934e-15	-1.62313	37.7751	ARF4;CD63;BTG2;ALAS1;GSTP1;ATP5A1;LTBP4;RELA;LDHA;SAMM50;MKNK2;SERPINH1;SPP1;CCL2;CD74;HSPA5;GPX3;RPS6;MSN;FOS;BPGM;GNB2L1;MGP;CSNK2B;PPIF;NDUFS2;SUCLG1
Map2k7 mouse GSE3530 sample 994	29/414	6.44756e-13	7.24036e-11	3.80224e-17	5.12668e-15	-1.61014	37.5948	EIF4A1;RPLP1;LTBP4;NEXN;FSTL1;RELA;CSRP3;SERPINH1;PACSIN2;PDK4;SLC38A2;EGR1;CD74;NDFIP1;TNFRSF12A;HSPA5;GPX3;MSN;ATP1B1;RHOA;ACTA1;PPM1B;MGP;CSNK2B;PPIF;VDAC2;ITGA6;VIM;ITM2C
Hras mouse GSE3530 sample 990	29/403	3.27902e-13	4.42122e-11	1.94552e-17	2.77752e-15	-1.56192	37.2393	YWHAE;EIF4A1;C1QA;RPLP1;LTBP4;FSTL1;LDHA;SERPINH1;EGR1;CD74;NDFIP1;PPP1R14C;ANXA2;TNFRSF12A;GPX3;EPHX1;MTUS1;IMMT;MSN;ATP1B1;RHOA;GNB2L1;ACTA1;COL5A1;MGP;VDAC2;ITGA6;VIM;ITM2C
Atf6 tamoxifen-induced activation mouse GSE8322 sample 1473	26/357	4.47544e-12	3.74548e-10	7.36407e-16	6.38307e-14	-1.71439	37.2114	EIF4A1;PSMD12;NEXN;HMGB1;CSRP3;PSMB4;PACSIN2;SPP1;CCL2;CD36;IDH3A;NDFIP1;TNFRSF12A;GOT1;HSPA5;MSN;EIF2S2;RHOA;PDIA4;PDCL3;PPM1B;MGP;CANX;RPS20;UQCRC2;SLC25A4
Hras Selective cardiac induced overexpression of the gene for in fema mouse GSE3530 sample 988	29/439	2.76709e-12	2.48731e-10	1.62623e-16	1.64452e-14	-1.65472	36.5936	YWHAE;EIF4A1;PSMD12;RPLP1;LTBP4;NEXN;FSTL1;LDHA;PSMB4;SERPINH1;PDK4;PDK2;EGR1;PPP1R14C;GOT1;TNFRSF12A;GPX3;STAT3;IMMT;MSN;ATP1B1;RHOA;GNB2L1;OBSCN;MGP;CSNK2B;PPIF;VDAC2;VIM
Prkaca knockout mouse GSE20984 sample 2058	28/382	5.48703e-13	6.65851e-11	4.5966e-17	5.57797e-15	-1.55317	36.3948	ALAS1;ATP5A1;PRELP;SLC2A4;GHR;UCHL1;CSRP3;PSMB4;SLN;BAG3;MFN2;APOD;AOC3;SMAD4;GPX3;IDH3G;RPS6;GOT2;IMMT;ATP1B1;SOD1;PPM1A;SCCPDH;PSMC1;TXNIP;RPS20;UQCRC2;CRYAB
EGFR drugactivation rat GSE5282 sample 1867	24/298	3.70137e-12	3.20829e-10	1.24906e-15	1.04534e-13	-1.65409	36.1586	EGR1;ARF4;CD63;EIF4A1;ANXA2;TNFRSF12A;ACTN1;RPLP1;GSTP1;MSN;EIF2S2;AREG;FBL;LDHA;PSMB4;FABP5;MGP;SPP1;RPS20;VIM;MAPK6;CRYAB;GAPDH;YWHAH
FH KD human GSE2725 sample 1517	24/310	8.56696e-12	6.7071e-10	2.83168e-15	2.14765e-13	-1.64703	34.7898	CD63;EIF4A1;ANXA2;GBE1;GSTP1;RPS6;EPHX1;MSN;FOS;HMGB1;ATP1B1;RHOA;SOD1;LDHA;EDNRA;MGP;TXNIP;VDAC2;VIM;CRYAB;SLC38A2;NES;GAPDH;ATF3
Dmd Deficiency mouse GSE897 sample 911	24/318	1.46666e-11	1.04694e-09	4.79637e-15	3.52751e-13	-1.67023	34.5361	C1QA;CD63;CD74;LRP1;ANXA2;HSPA5;GSTP1;LTBP4;MSN;IMMT;FSTL1;RELA;ACTG2;ACTA1;LDHA;COL5A1;MYL2;MGP;PDK4;SERPINH1;HRC;SPP1;CCL2;GAPDH
Hdac3 KO mouse GSE31251 sample 56	23/286	1.09313e-11	8.03946e-10	5.1537e-15	3.67883e-13	-1.64431	34.4344	C1QA;CD74;BTG2;ALAS1;GOT1;HSPA5;ACSL1;CYBB;MSN;ATP1B1;GNB2L1;C3;ACTA1;GATM;PDK4;TXNIP;RPS20;VIM;LCP1;GLUL;SLC25A4;GAPDH;NFE2L2
Gfap OE mouse GSE977 sample 282	22/273	2.99951e-11	1.96752e-09	1.97886e-14	1.17139e-12	-1.70752	34.2299	C1QA;CD63;CD74;ANXA2;GPX3;RPLP1;GSTP1;STAT3;RPS6;EPHX1;MSN;AQP4;DHRS1;GNB2L1;RELA;C3;GATM;SPP1;CCL2;APOD;NES;NFE2L2
Ppara OE mouse GSE5777 sample 271	20/228	5.33917e-11	3.222e-09	7.23655e-14	3.31379e-12	-1.74172	34.0563	BTG2;ALAS1;GPX3;TPM1;ACTA1;LDHA;SLN;MGP;MKNK2;PDK4;NDUFS2;TXNIP;SUCLG1;UQCRC2;CD36;MLYCD;PPARA;CRYAB;ACADS;GAPDH
Ovol2 OE mouse GSE55074 sample 2603	25/340	9.56582e-12	7.25508e-10	2.21299e-15	1.79031e-13	-1.60966	33.874	ALAS1;GSTP1;PRELP;SLC2A4;TTN;C3;SAMM50;MKNK2;MFN2;CD36;TPSAB1;GLUL;ACADS;PDK2;IDH3A;AOC3;ACSL1;GPX3;IDH3G;SDHD;SOD1;ACTA1;NDUFS2;GAPDH;KCNK3
Ksr2 knockout mouse GSE17923 sample 2043	24/339	5.57578e-11	3.222e-09	1.79186e-14	1.11509e-12	-1.72068	33.6448	CYB5B;YWHAE;C1QA;CD74;EIF4A1;ANXA2;HSPA5;EPHX1;NPR3;PRELP;FSTL1;ACTA1;SLPI;FABP5;MGP;SERPINH1;SPP1;CCL2;VIM;CD36;LCP1;CRYAB;GAPDH;ITM2C
Map2k3 OE mouse GSE3530 sample 2709	24/329	2.99119e-11	1.96752e-09	9.6755e-15	6.5229e-13	-1.64255	32.9273	EGR1;EIF4A1;TNFRSF12A;GPX3;RPLP1;MTUS1;LTBP4;NEXN;MSN;ATP1B1;FSTL1;RHOA;ACTA1;CSRP3;BAG3;MGP;MKNK2;PDK4;SERPINH1;TXNIP;VIM;CRYAB;GLUL;SLC38A2
Fshr KO mouse GSE4323 sample 2734	23/318	9.31781e-11	4.792e-09	4.21357e-14	2.13048e-12	-1.70175	32.5993	EGR1;CD74;ANXA2;AMHR2;GPX3;PTGER2;RPLP1;GSTP1;STX7;EPHX1;FOS;C3;SFRP4;GATM;CCND2;MGP;SPP1;TXNIP;TNNI3;VIM;PTGDS;GLUL;ITM2C
Des KO mouse GSE41363 sample 2388	21/263	1.01747e-10	5.03961e-09	9.33531e-14	3.97488e-12	-1.70325	32.5422	CAST;YWHAE;ANXA2;GOT1;ACSL1;GSTP1;ATP5A1;GOT2;IMMT;SLC2A4;GNB2L1;ACTA1;LDHA;SLN;MYL2;MGP;CSNK2B;TXNIP;APOD;IL6ST;PDK2
Dmd Deficiency mouse GSE897 sample 910	23/313	6.78732e-11	3.74383e-09	3.08156e-14	1.66199e-12	-1.67679	32.5349	C1QA;CD63;CD74;ANXA2;GPX3;ATP5A1;RPS6;MSN;GNB2L1;ACTA1;CSRP3;LDHA;GATM;COL5A1;MYL2;MGP;PDK4;SERPINH1;SPP1;CCL2;UQCRC2;SLC25A4;GAPDH
Ovol2 KO mouse GSE53923 sample 1486	25/356	2.59146e-11	1.79699e-09	5.93264e-15	4.11386e-13	-1.59761	32.1714	BTG2;LRP1;RPLP1;NEDD4L;PRELP;FSTL1;ACTG2;EDNRA;RPS18;APOD;CD36;GLUL;JUNB;EGR1;MME;GPX3;FOS;GATM;MGP;TXNIP;RPS20;VIM;IL6ST;ATF3;ITM2C
HHLA1 KD human GSE42430 sample 1667	23/313	6.78732e-11	3.74383e-09	3.08156e-14	1.66199e-12	-1.65385	32.09	BTG2;ANXA2;TNFRSF12A;ACTN1;RPLP1;GSTP1;TPM1;AK3;TXNDC12;FSTL1;GNB2L1;ACTG2;ACTA1;UCHL1;CCND2;GNB1;SPP1;TXNIP;VIM;NES;SLC25A4;GAPDH;YWHAH
Hras mouse GSE3530 sample 985	24/339	5.57578e-11	3.222e-09	1.79186e-14	1.11509e-12	-1.63428	31.9554	C1QA;CD74;EIF4A1;GOT1;GPX3;IDH3G;GSTP1;EPHX1;LTBP4;MSN;IMMT;PRELP;ATP1B1;C3;MGP;PCCB;MKNK2;PDK4;VDAC2;VIM;PTGDS;CRYAB;GLUL;PDK2
CMAHP KO mouse GSE16438 sample 141	23/321	1.12358e-10	5.45384e-09	5.07073e-14	2.43399e-12	-1.6699	31.7731	KCMF1;EGR1;BTG2;GOT1;GPX3;IDH3G;GSTP1;SLC40A1;DDIT4L;ADRB2;FOS;SLC2A4;C3;STIP1;VTN;AZGP1;LDHA;BAG3;CSNK2B;VDAC2;SEPHS2;ATF3;PDK2
Dmd Deficiency mouse GSE897 sample 904	19/223	2.70299e-10	1.11189e-08	5.00595e-13	1.6191e-11	-1.7277	31.6422	C1QA;CD63;CD74;BTG2;ANXA2;GPX3;MSN;ACTA1;CSRP3;LDHA;GATM;COL5A1;MGP;SERPINH1;SPP1;MAPK6;SLC25A4;GAPDH;ITM2C
Dmd Deficiency mouse GSE1026 sample 929	23/317	8.74996e-11	4.61656e-09	3.95968e-14	2.08916e-12	-1.62892	31.2648	ARF4;C1QA;CD63;CD74;LRP1;ANXA2;HSPA5;GPX3;ATP5A1;MSN;SDHD;GNB2L1;CSRP3;GATM;MGP;SERPINH1;SPP1;AKT1;CCL2;LCP1;MAPK6;NES;YWHAH
JAK1 knockdown human GSE37012 sample 1936	23/305	4.03428e-11	2.57663e-09	1.84674e-14	1.12051e-12	-1.57611	31.1704	NSF;ARF4;PSMD12;TMEM30A;ANXA2;HSPA5;ACSL1;GSTP1;GOSR1;MSN;HMGB1;ATP1B1;BZW1;PDIA4;SOD1;STIP1;MAPK9;UCHL1;LDHA;PSMB4;CCND2;PSMC1;GAPDH
Akt2 knockout mouse GSE19079 sample 1983	25/368	5.27924e-11	3.222e-09	1.20482e-14	7.90294e-13	-1.58587	31.0089	ALAS1;GSTP1;ATP5A1;NEXN;SLC2A4;TTN;PPP2CA;CSRP3;LDHA;PACSIN2;TNNI3;CD36;ACADS;IDH3A;PPP1R14C;ACSL1;IDH3G;GOT2;SDHD;HRC;NDUFS2;TXNIP;UQCRC2;CRYAB;GAPDH
FH Heterozygous germline mutations human GSE2724 sample 2489	21/262	9.47738e-11	4.792e-09	8.71188e-14	3.84431e-12	-1.61172	30.8746	AOC3;EIF4A1;ANXA2;HSPA5;GBE1;EPHX1;MSN;RHOA;ACTG2;SOD1;SFRP4;LDHA;EDNRA;MGP;SERPINH1;VDAC2;A2M;NES;GAPDH;CES1;ITM2C
Map3k7 KO mouse GSE51962 sample 2794	22/287	7.93526e-11	4.27975e-09	5.11469e-14	2.43399e-12	-1.59645	30.7625	CD63;EIF4A1;ALAS1;ANXA2;ACTN1;RPLP1;GSTP1;TPM1;EPHX1;GOT2;SLC40A1;PRELP;C3;PPP2CA;LDHA;PSMB4;SLPI;MGP;PPIF;SPP1;RPS20;GAPDH
Idh2 R140Q Allele mouse GSE54838 sample 1119	22/294	1.26312e-10	5.88168e-09	8.07228e-14	3.62804e-12	-1.61942	30.6904	EGR1;EIF4A1;BTG2;TNFRSF12A;GBE1;LTBP4;ATP1B1;FSTL1;RHOA;PPP2CA;ACTA1;CCND2;SMPD1;GNB1;PDK4;PACSIN2;ITGA6;CD36;PTGDS;SLC38A2;GAPDH;ATF3
Dmd Deficiency mouse GSE897 sample 906	22/299	1.74605e-10	7.70482e-09	1.11035e-13	4.64625e-12	-1.64277	30.6892	C1QA;CD63;CD74;LRP1;ANXA2;HSPA5;SCHIP1;MSN;RELA;ACTA1;LDHA;GATM;COL5A1;MGP;PDK4;SERPINH1;HRC;SPP1;NDUFS2;CCL2;GAPDH;YWHAH
Lama2 Deficiency mouse GSE12049 sample 622	21/301	1.2098e-09	3.81323e-08	1.06651e-12	3.08145e-11	-1.79167	30.6056	EGR1;C1QA;CD74;GPX3;RPLP1;FSTL1;GNB2L1;TTN;ACTA1;CSRP3;PPM1B;SLN;MYL2;MGP;MKNK2;PDK4;SPP1;RPS20;APOD;VIM;GLUL
Hras OE mouse GSE3530 sample 2707	23/338	3.11917e-10	1.2617e-08	1.39914e-13	5.75543e-12	-1.68256	30.6028	EGR1;C1QA;EIF4A1;BTG2;ANXA2;TNFRSF12A;GPX3;ACTN1;RPLP1;MSN;ATP1B1;FSTL1;BZW1;RHOA;COL5A1;MGP;PDK4;SERPINH1;SPP1;VDAC2;VIM;CRYAB;YWHAH
Aqp11 Deficiency mouse GSE10634 sample 605	22/315	4.71141e-10	1.63351e-08	2.96652e-13	1.05878e-11	-1.70558	30.581	GUCY1A3;EGR1;C1QA;CD74;EIF4A1;TNFRSF12A;HSPA5;ACTN1;RPLP1;GSTP1;STAT3;TPM1;MSN;LDHA;MGP;SERPINH1;SPP1;TXNIP;VIM;PTGDS;ITM2C;YWHAH
Btk KO mouse GSE2826 sample 329	24/353	1.28442e-10	5.88168e-09	4.11044e-14	2.12256e-12	-1.61053	30.5218	EGR1;C1QA;BTG2;NDFIP1;ALAS1;LRP1;ANXA2;HSPA5;ACTN1;GSTP1;ATP5A1;STX7;FOS;BPGM;MAPK14;DHRS1;TRPC4AP;GNB2L1;SOD1;SLPI;NDUFS2;LCP1;JUNB;ITM2C
Smad4 KO mouse GSE49826 sample 2401	23/325	1.43725e-10	6.45964e-09	6.47197e-14	3.02067e-12	-1.61417	30.4395	CD63;ALAS1;TNFRSF12A;GBE1;RPLP1;SDHD;SLC2A4;FSTL1;ACTG2;ACTA1;MYL2;SMPD1;CSNK2B;MKNK2;PDK4;SERPINH1;TXNIP;VDAC2;MLYCD;BVES;RXRG;SLC25A4;YWHAH
Insig1 KO mouse GSE31797 sample 1510	22/313	4.17609e-10	1.53566e-08	2.6315e-13	9.67674e-12	-1.68532	30.3219	CYB5B;EGR1;CD74;ALAS1;HSPA5;RPLP1;CYBB;LSS;C3;LDHA;SLPI;FABP5;MKNK2;SPP1;TXNIP;MVD;VIM;LCP1;CCNL1;JUNB;GAPDH;ATF3
Dmd Deficiency mouse GSE1026 sample 930	23/331	2.06487e-10	8.94899e-09	9.27584e-14	3.97488e-12	-1.63297	30.2618	C1QA;CD63;CD74;LRP1;ANXA2;GPX3;RPLP1;MSN;IMMT;DHRS1;TRPC4AP;GNB2L1;CSRP3;GATM;COL5A1;MGP;SERPINH1;SPP1;CCL2;MAN2C1;MAPK6;NES;SLC25A4
Tgfbr1 Stimulation of gene product mouse GSE2558 sample 3110	22/314	4.43621e-10	1.57709e-08	2.79428e-13	1.0122e-11	-1.67565	30.1031	EGR1;EIF4A1;BTG2;ANXA2;TNFRSF12A;GOT1;ACTN1;TPM1;MSN;FOS;FSTL1;GNB2L1;RELA;FBL;FABP5;MYC;SERPINH1;SPP1;VIM;JUNB;ATF3;YWHAH
Apln KO mouse GSE7781 sample 628	25/382	1.1682e-10	5.55928e-09	2.66854e-14	1.54204e-12	-1.58087	30.0489	ALAS1;RPLP1;SLC2A4;TTN;CSRP3;LDHA;CCND2;SLN;BAG3;MKNK2;PPP1R14C;ACSL1;GPX3;SDHD;ATP1B1;FNDC5;ACTA1;OBSCN;HRC;PPIF;NDUFS2;VDAC2;SUCLG1;UQCRC2;CRYAB
Sod1 SOD1-G93A transgenic mouse GSE4390 sample 1767	19/232	5.2989e-10	1.81133e-08	9.59881e-13	2.84101e-11	-1.68296	30.0015	C1QA;CD63;LRP1;ANXA2;RPLP1;GSTP1;STAT3;RPS6;MSN;AQP4;DHRS1;GNB2L1;SOD1;C3;LDHA;FABP5;SPP1;APOD;A2M
Adrb2 KO mouse GSE12413 sample 935	22/312	3.93027e-10	1.47165e-08	2.47768e-13	9.36043e-12	-1.6521	29.7944	YWHAE;BTG2;RPLP1;GSTP1;ATP5A1;MTUS1;LTBP4;NEXN;MSN;SLC2A4;FNDC5;LDHA;HRC;PACSIN2;PPIF;NDUFS2;SUCLG1;TNNI3;CD36;PTGDS;SLC38A2;ATF3
Pitx2 KO mouse GSE50399 sample 3058	27/461	2.47311e-10	1.04092e-08	2.96477e-14	1.66199e-12	-1.61508	29.6861	YWHAE;RAMP2;PSMD12;RPLP1;GSTP1;LTBP4;NEXN;FSTL1;SAMM50;SLN;SOX18;RPS18;MKNK2;SERPINH1;PDK2;SMAD4;PPP1R14C;GOT1;HSPA5;GPX3;IDH3G;GNB2L1;OBSCN;FABP5;MGP;SUCLG1;VIM
Map2k3 mouse GSE3530 sample 992	23/341	3.71022e-10	1.42932e-08	1.6639e-13	6.73049e-12	-1.63464	29.5272	EGR1;C1QA;EIF4A1;LRP1;TNFRSF12A;GPX3;RPLP1;LTBP4;MSN;PRELP;ATP1B1;FSTL1;RHOA;C3;ACTA1;CSRP3;PPM1B;MGP;PDK4;VIM;CRYAB;GLUL;ITM2C
Dysf Deficiency mouse GSE2629 sample 869	22/309	3.27148e-10	1.30162e-08	2.06548e-13	8.08536e-12	-1.62213	29.4531	ARF4;C1QA;CD74;BTG2;ALAS1;ANXA2;HSPA5;RPLP1;LTBP4;MSN;BPGM;FSTL1;GNB2L1;SFRP4;CSRP3;LDHA;COL5A1;MYL2;SERPINH1;SUCLG1;SLC25A4;ITM2C
FH mutation (unspecified) human GSE2152 sample 1747	21/276	2.48757e-10	1.04092e-08	2.2366e-13	8.61624e-12	-1.58992	29.2236	AOC3;EIF4A1;ANXA2;HSPA5;GBE1;ATP5A1;MSN;RHOA;GNB2L1;ACTG2;SOD1;SFRP4;LDHA;PSMB4;PACSIN2;VDAC2;PTGDS;SLC38A2;NES;GAPDH;CES1
MYC KD human GSE22139 sample 712	21/283	3.94138e-10	1.47165e-08	3.51589e-13	1.21901e-11	-1.61505	29.1264	ARF4;CD63;ANXA2;HSPA5;ACTN1;TPM1;MSN;ATP1B1;NR3C1;FSTL1;BZW1;PDIA4;PSMB4;COL5A1;PSMC1;MGP;SERPINH1;CCL2;VIM;SLC38A2;ITM2C
Ebf1 OE mouse GSE2192 sample 858	21/285	4.4837e-10	1.57709e-08	3.99209e-13	1.34567e-11	-1.61961	29.0965	CD63;EIF4A1;HSPA5;ACSL1;ATP5A1;LTBP4;MSN;FSTL1;BZW1;TNFRSF1A;GHR;STIP1;FBL;LDHA;FABP5;MYC;SERPINH1;IL6ST;MAPK6;JUNB;GAPDH
Dmd Deficiency mouse GSE1025 sample 924	21/288	5.42896e-10	1.83001e-08	4.82135e-13	1.58127e-11	-1.62524	28.9559	C1QA;CD63;CD74;LRP1;ANXA2;HSPA5;RPLP1;MSN;GNB2L1;C3;ACTA1;CSRP3;LDHA;GATM;MGP;SERPINH1;SPP1;CCL2;LCP1;SLC25A4;GAPDH
Tgfbr1 activemutant mouse GSE14523 sample 2023	23/344	4.40488e-10	1.57709e-08	1.97548e-13	7.85984e-12	-1.59983	28.7411	EGR1;C1QA;BTG2;NDFIP1;TNFRSF12A;HSPA5;TNFAIP6;GPX3;GSTP1;RPS6;EIF2S2;FSTL1;ACTG2;GATM;COL5A1;MGP;CSNK2B;SERPINH1;SPP1;RPS20;LCP1;CRYAB;ITM2C
Thrb d337T mutation - dominant negative mouse GSE3067 sample 2435	19/257	2.94203e-09	8.11399e-08	5.12878e-12	1.29662e-10	-1.72954	28.2383	EGR1;BTG2;TNFRSF12A;GPX3;RPLP1;GSTP1;NEXN;SDHD;C3;CSRP3;LDHA;OBSCN;SLN;BAG3;MGP;PACSIN2;VDAC2;VIM;SLC38A2
Tgfbr2 knockout mouse GSE36778 sample 2025	22/320	6.34323e-10	2.08041e-08	3.98835e-13	1.34567e-11	-1.56109	27.6128	C1QA;CD74;EIF4A1;BTG2;ANXA2;GPX3;STAT3;NPR3;CYBB;FSTL1;RHOA;ACTG2;C3;PPP2CA;GHR;SFRP4;PSMB4;GNB1;RPS20;ATF3;NFE2L2;YWHAH
ERG KD human GSE14801 sample 827	18/227	2.56122e-09	7.28978e-08	6.38089e-12	1.58025e-10	-1.66503	27.3635	ANXA2;TNFRSF12A;TNFAIP6;ACTN1;GBE1;RPLP1;TPM1;SLC40A1;TNFRSF1A;LDHA;RPS18;CCL2;RPS20;VIM;IL6ST;MAPK6;SLC38A2;GAPDH
Des KO mouse GSE34388 sample 198	23/367	1.54665e-09	4.63421e-08	6.9892e-13	2.14719e-11	-1.62035	27.3631	EGR1;EIF4A1;PSMD12;PPP1R14C;ANXA2;TNFRSF12A;HSPA5;RPLP1;GSTP1;FOS;GNB2L1;PPP2CA;PDCL3;CSRP3;PPM1B;SLN;MGP;MKNK2;PDK4;VIM;CRYAB;SLC38A2;ATF3
INSR mutation (Arg1174Gln) human GSE36297 sample 1503	21/290	6.15899e-10	2.04765e-08	5.46137e-13	1.7214e-11	-1.54184	27.2967	NSF;ANXA2;GPX3;GBE1;RPLP1;RPS6;TPM1;FSTL1;SOD1;TTN;ACTA1;LDHA;GATM;MGP;NDUFS2;RPS20;VIM;PTGDS;SLC25A4;GAPDH;NFE2L2
CTNNB1 Activation (deltaNB-cateninER transgenics) mouse GSE1579 sample 794	23/352	6.89853e-10	2.23236e-08	3.09756e-13	1.08953e-11	-1.54811	27.2741	ANXA2;TNFRSF12A;GOT1;HSPA5;RPLP1;GOT2;ITPR3;FOS;GNB2L1;C3;ACTA1;CSRP3;LDHA;PSMB4;SAMM50;FABP5;CSNK2B;PDK4;SERPINH1;TXNIP;VIM;CRYAB;SLC38A2
UBB KO mouse GSE27568 sample 518	22/345	2.58311e-09	7.28978e-08	1.62972e-12	4.59923e-11	-1.64739	27.0736	SMAD4;PSMD12;NDFIP1;ALAS1;AMHR2;HSPA5;GSTP1;EPHX1;FSTL1;LAPTM4B;LDHA;PSMB4;FABP5;MGP;SPP1;VDAC2;ITGA6;TNNI3;VIM;GLUL;SLC25A4;NFE2L2
Ncoa2 KO mouse GSE41558 sample 46	18/233	3.87664e-09	1.02267e-07	9.56535e-12	2.25389e-10	-1.66329	26.7718	BTG2;GOT1;IDH3G;ATP5A1;TPM1;SLC2A4;MYL2;NDUFS2;SUCLG1;TNNI3;UQCRC2;CD36;PTGDS;CRYAB;SLC25A4;GAPDH;ATF3;IDH3A
Aire Ectopic expression - (transgenic AIRE overexpression) mouse GSE12073 sample 1173	23/361	1.12553e-09	3.59429e-08	5.0701e-13	1.6191e-11	-1.56061	26.7509	YWHAE;EGR1;MPP3;RAMP2;GPX3;ATP5A1;SLC40A1;FOS;ATP1B1;FSTL1;TNFRSF1A;SOD1;MAPK10;PPP2CA;LAPTM4B;PSMB4;PDK4;SPP1;TXNIP;VDAC2;SLC25A4;GAPDH;ITM2C
Map2k3 Selective cardiac induced overexpression of the a constitutively mouse GSE3530 sample 991	22/337	1.67195e-09	4.94855e-08	1.05183e-12	3.07566e-11	-1.58811	26.7146	EGR1;EIF4A1;NDFIP1;TNFRSF12A;GPX3;RPLP1;MTUS1;LTBP4;NEXN;MSN;ATP1B1;FSTL1;RHOA;ACTA1;CSRP3;MGP;PDK4;SERPINH1;VIM;CRYAB;GLUL;SLC38A2
ADRB1 Beta-1 receptor blocker (METOPROLOL) human GSE3356 sample 2278	27/469	3.6193e-10	1.41678e-08	4.37868e-14	2.16879e-12	-1.46798	26.5298	ARF4;TNFAIP6;RPLP1;GBE1;ATP5A1;NR3C1;FSTL1;BZW1;HAPLN1;UCHL1;BAG3;SERPINH1;JUNB;SLC38A2;KCMF1;TMEM30A;HSPA5;ACTN1;TPM1;MSN;RHOA;FABP5;COL5A1;CANX;YME1L1;RPS20;IL6ST
Cidec KO mouse GSE22693 sample 541	20/281	2.15522e-09	6.22704e-08	2.666e-12	7.2701e-11	-1.58946	26.3719	CYB5B;ALAS1;ACSL1;IDH3G;ATP5A1;IMMT;SOD1;LDHA;CCND2;FABP5;PCCB;PDK4;NDUFS2;VDAC2;SUCLG1;UQCRC2;GLUL;ACADS;GAPDH;IDH3A
Gys1 KO mouse GSE2198 sample 2458	22/332	1.26545e-09	3.83906e-08	7.95326e-13	2.41282e-11	-1.52974	26.121	RAMP2;PPP1R14C;ATP5A1;GOT2;SLC2A4;TTN;CSRP3;LDHA;SAMM50;MYL2;MKNK2;HRC;NDUFS2;VDAC2;APOD;UQCRC2;CD36;CRYAB;SLC38A2;SLC25A4;PDK2;MAP4K3
Dmd Deficiency mouse GSE1026 sample 928	23/363	1.25225e-09	3.83906e-08	5.64639e-13	1.7569e-11	-1.52171	25.9839	FYTTD1;ARF4;C1QA;CD63;CD74;BTG2;PSMD12;LRP1;ANXA2;HSPA5;GPX3;GSTP1;MSN;BPGM;GNB2L1;RELA;C3;GATM;MGP;SERPINH1;SPP1;CCL2;MAPK6
Pitx2 KO mouse GSE50399 sample 3059	18/244	8.01949e-09	1.98605e-07	1.95322e-11	4.05169e-10	-1.67533	25.8536	GOT1;HSPA5;GPX3;ATP5A1;TTN;C3;SLN;SOX18;MYL2;PDK4;HRC;TXNIP;VDAC2;SUCLG1;SLC38A2;SLC25A4;GAPDH;IDH3A
Cdx2 KO mouse GSE12999 sample 773	29/594	3.49597e-09	9.42746e-08	2.50691e-13	9.36043e-12	-1.59618	25.8216	YWHAE;ARF4;EIF4A1;PSMD12;RPLP1;ATP5A1;HMGB1;PPP2CA;LDHA;PSMB4;RPS18;SERPINH1;PACSIN2;SPP1;YWHAH;HSPA5;ACTN1;TPM1;MSN;EIF2S2;GNB2L1;ACTA1;VDAC2;ITGA6;RPS20;VIM;UQCRC2;SLC25A4;GAPDH
Lpin1 OE mouse GSE5538 sample 614	21/316	2.89511e-09	8.07637e-08	2.54781e-12	7.02674e-11	-1.58002	25.8045	LRP1;HSPA5;RPLP1;GSTP1;ATP5A1;EPHX1;GOT2;LCAT;SDHD;GNB2L1;SOD1;C3;VTN;AZGP1;LDHA;RPS18;NDUFS2;SUCLG1;APOB;PPARA;GAPDH
Adora2b Deficiency mouse GSE19875 sample 547	20/291	3.93264e-09	1.02629e-07	4.84667e-12	1.2382e-10	-1.59969	25.7424	CD74;GOT1;IDH3G;ATP5A1;IMMT;OBSCN;BAG3;MYL2;CSNK2B;MKNK2;PDK4;PPIF;NDUFS2;VDAC2;SUCLG1;VIM;CRYAB;GLUL;GAPDH;IDH3A
KRAS oncogenic KRAS mutation human GSE17643 sample 2625	22/339	1.8663e-09	5.45723e-08	1.17477e-12	3.35431e-11	-1.53126	25.6085	YWHAE;CD63;EIF4A1;ANXA2;ACTN1;ATP5A1;IMMT;EIF2S2;RHOA;GNB2L1;SOD1;FBL;LAPTM4B;IL1RL1;LDHA;PSMB4;SLPI;NDUFS2;SUCLG1;RPS20;VIM;GAPDH
FLI1 EWS-FLI1 fusion protein expression human GSE1822 sample 1187	24/395	1.24665e-09	3.83906e-08	4.05497e-13	1.34814e-11	-1.49318	25.4968	YWHAE;EIF4A1;GOT1;HSPA5;GSTP1;RPS6;GOT2;MSN;RHOA;PPP2CA;LDHA;PSMB4;UCHL1;RPS18;MYC;PCCB;CSNK2B;PACSIN2;PPIF;VDAC2;SUCLG1;RPS20;GAPDH;RBM10
Lmna LMNA H222P heterozygous knock in mutation mouse GSE6397 sample 1312	21/335	8.13539e-09	1.9944e-07	7.20808e-12	1.76707e-10	-1.60056	24.693	CD74;PSMD12;GOT1;GPX3;RPLP1;SLC2A4;HMGB1;ATP1B1;FSTL1;SOD1;C3;SLN;SOX18;BAG3;MGP;NDUFS2;RPS20;VIM;UQCRC2;CD36;PTGDS
PARK7 KD human GSE5519 sample 2379	19/270	6.62772e-09	1.6583e-07	1.14519e-11	2.568e-10	-1.57857	24.6452	KCMF1;CD63;EIF4A1;ANXA2;TNFRSF12A;RPLP1;MSN;AGPAT1;TNFRSF1A;FBL;MYC;CSNK2B;CANX;MKNK2;SPP1;NDUFS2;VIM;MAPK6;GAPDH
Dmd Deficiency mouse GSE1025 sample 916	21/325	4.76816e-09	1.2311e-07	4.20477e-12	1.09731e-10	-1.54037	24.5076	FYTTD1;BTG2;ALAS1;HSPA5;IDH3G;ATP5A1;LTBP4;AQP4;FOS;SDHD;GATM;COL5A1;SMPD1;PDK4;SERPINH1;NDUFS2;SUCLG1;UQCRC2;MRPL9;MAPK6;YWHAH
BMI1 DEPLETION human GSE6015 sample 142	21/320	3.62175e-09	9.65934e-08	3.18933e-12	8.50604e-11	-1.50537	24.3159	YWHAE;ARF4;ANXA2;TNFRSF12A;GBE1;GSTP1;ATP5A1;STAT3;TPM1;MSN;HMGB1;EIF2S2;BZW1;RHOA;GNB2L1;SOD1;LAPTM4B;GNB1;PPIF;TXNIP;MAPK6
Dysf Deficiency mouse GSE2507 sample 868	19/278	1.06681e-08	2.48958e-07	1.83906e-11	3.84775e-10	-1.58931	24.167	CD63;CD74;BTG2;ANXA2;HSPA5;ATP5A1;SDHD;SOD1;ACTA1;CSRP3;LDHA;GATM;MYL2;PDK4;HRC;NDUFS2;TNNI3;UQCRC2;MLYCD
Abcb4 KO mouse GSE4612 sample 974	22/363	6.57009e-09	1.6583e-07	4.19455e-12	1.09731e-10	-1.5435	24.0976	C1QA;CD74;ALAS1;GOT1;RPLP1;ATP5A1;EPHX1;GNB2L1;C3;VTN;LDHA;SLPI;CHDH;MGP;MKNK2;SPP1;CD36;PTGDS;GAPDH;ITM2C;NFE2L2;YWHAH
Rp1 KO mouse GSE128 sample 217	21/338	9.51208e-09	2.26331e-07	8.44373e-12	2.029e-10	-1.55873	23.8505	NSF;CD63;NDFIP1;HSPA5;RPLP1;GSTP1;ATP5A1;STAT3;SDHD;RELA;SOD1;LAPTM4B;VTN;FABP5;GNB3;NDUFS2;UQCRC2;PTGDS;CRYAB;SLC25A4;ITM2C
TBK1 knockdown human GSE17643 sample 1890	21/329	5.91881e-09	1.5121e-07	5.22778e-12	1.30802e-10	-1.51592	23.8069	CD63;EIF4A1;NDFIP1;ANXA2;GPX3;GSTP1;ATP5A1;GOT2;MSN;FSTL1;SOD1;PPP2CA;LDHA;PSMB4;FABP5;SERPINH1;PPIF;RPS20;VIM;CIAPIN1;YWHAH
Dmd Deficiency mouse GSE1025 sample 922	21/344	1.29357e-08	2.88027e-07	1.15332e-11	2.568e-10	-1.55378	23.4003	FYTTD1;C1QA;CD63;CD74;NDFIP1;ANXA2;HSPA5;GSTP1;MSN;FOS;SDHD;GNB2L1;ACTA1;CSRP3;GATM;MGP;SERPINH1;SPP1;CCL2;LCP1;GAPDH
Cav1 KO mouse GSE10849 sample 393	18/252	1.32712e-08	2.92812e-07	3.21296e-11	6.04485e-10	-1.55485	23.3907	GOT1;ACSL1;IDH3G;GOT2;SDHD;SLC2A4;OBSCN;SLN;PDK4;HRC;NDUFS2;VDAC2;SUCLG1;TNNI3;UQCRC2;GAPDH;PDK2;IDH3A
Pias1 Null mutation (IFN-gamma agent treatment, 2/4 hours) mouse GSE1552 sample 1379	25/450	3.46823e-09	9.42746e-08	8.4128e-13	2.52073e-11	-1.44311	23.3453	ARF4;C1QA;ALAS1;ATP5A1;RELA;LAPTM4B;LDHA;AKT1;YWHAH;CD74;ANXA2;HSPA5;GPX3;STAT3;RPS6;STX7;CYBB;SDHD;GATM;GNB1;NDUFS2;LCP1;SLC25A4;NFE2L2;ITM2C
FGFR3 mutant rat GSE2606 sample 1862	20/317	1.67569e-08	3.53276e-07	2.07512e-11	4.23221e-10	-1.5655	23.257	YWHAE;EGR1;CD63;ANXA2;ATP5A1;RPS6;ATP1B1;RHOA;GNB2L1;UCHL1;LDHA;PSMB4;FABP5;RPS18;PSMC1;CSNK2B;MVD;SLC25A4;GAPDH;YWHAH
Klhl40 KO mouse GSE56570 sample 2831	19/286	1.6885e-08	3.53276e-07	2.91029e-11	5.65062e-10	-1.55857	23.1541	EGR1;TNFRSF12A;SCHIP1;RPS6;GOT2;ADRB2;ATP1B1;ACTA1;CSRP3;PPM1B;ACTR1B;SLN;BAG3;RAB15;MYL2;MGP;MKNK2;PDK4;CRYAB
CFTR D508 mutation human GSE15568 sample 2425	19/278	1.06681e-08	2.48958e-07	1.83906e-11	3.84775e-10	-1.52096	23.1277	EGR1;ARF4;CD74;EIF4A1;ANXA2;HSPA5;GSTP1;FOS;SOD1;PPP2CA;SLPI;CSNK2B;VDAC2;LCP1;PTGDS;JUNB;SLC38A2;ATF3;YWHAH
Ppargc1b Hypomorphic Mutation mouse GSE6210 sample 722	21/351	1.83585e-08	3.74421e-07	1.64682e-11	3.54895e-10	-1.5624	23.1202	YWHAE;CD74;PPP1R14C;GPX3;GSTP1;DDIT4L;HMGB1;FSTL1;TTN;ACTA1;LDHA;RPS18;MGP;CSNK2B;MKNK2;HRC;RPS20;VIM;GLUL;PDK2;ITM2C
NTRK3 drugactivation rat GSE20358 sample 1898	20/321	2.06652e-08	4.17953e-07	2.56517e-11	5.02069e-10	-1.57104	23.0753	YWHAE;ARF4;NDFIP1;HSPA5;ATP5A1;LTBP4;TXNDC12;FSTL1;GNB2L1;FBL;LAPTM4B;CCND2;SLPI;MGP;SPP1;CCL2;RPS20;VIM;SLC38A2;GAPDH
Eed KO mouse GSE51084 sample 1449	21/343	1.22955e-08	2.78889e-07	1.09538e-11	2.50801e-10	-1.52151	22.9633	EGR1;CD74;EIF4A1;RAMP2;PSMD12;HSPA5;DUSP11;FBL;LAPTM4B;UCHL1;LDHA;PSMB4;FUT8;FABP5;PDK4;NDUFS2;VDAC2;VIM;UQCRC2;SLC25A4;GAPDH
STK33 knockdown human GSE15151 sample 1889	20/310	1.15159e-08	2.66182e-07	1.4216e-11	3.13656e-10	-1.51667	22.9609	EGR1;ARF4;CD63;EIF4A1;ANXA2;TXNDC12;SOD1;STIP1;PSMB4;FABP5;PSMC1;PPIF;SPP1;TXNIP;VIM;LCP1;MAPK6;SLC38A2;GAPDH;CES1
Lmna KO mouse GSE8000 sample 1518	18/266	3.06003e-08	5.77619e-07	7.37561e-11	1.32622e-09	-1.59679	22.9369	CD74;PSMD12;GOT1;GPX3;RPLP1;EPHX1;ATP1B1;FSTL1;C3;SLN;MGP;VDAC2;RPS20;VIM;UQCRC2;CD36;PTGDS;GAPDH
ARHGDIB KD human GSE8087 sample 661	16/203	2.18339e-08	4.37941e-07	1.05688e-10	1.81865e-09	-1.55744	22.8027	YWHAE;ARF4;ANXA2;TNFRSF12A;HSPA5;RPLP1;GOT2;LDHA;PSMB4;RPS18;MYC;CSNK2B;RPS20;ITGA6;SLC38A2;GAPDH
Zfx KO mouse GSE36921 sample 1491	21/344	1.29357e-08	2.88027e-07	1.15332e-11	2.568e-10	-1.50896	22.7252	YWHAE;GOT1;ATP5A1;GOT2;CYBB;MSN;MAPK14;RHOA;PDIA4;PPP2CA;PSMB4;CANX;GNB1;SPP1;YME1L1;VDAC2;RPS20;VIM;LCP1;DCPS;SLC38A2
FOXM1 KD human GSE2222 sample 1733	20/311	1.21577e-08	2.78366e-07	1.50139e-11	3.28277e-10	-1.49172	22.5165	CD63;ANXA2;HSPA5;SCHIP1;TPM1;HMGB1;RHOA;SOD1;FBL;LAPTM4B;MAPK9;LDHA;PSMB4;PSMC1;MGP;CSNK2B;PACSIN2;VDAC2;RPS20;LCP1
Tert OE mouse GSE2684 sample 283	20/325	2.5401e-08	4.93185e-07	3.1617e-11	5.99489e-10	-1.5457	22.4473	ARF4;LRP1;ANXA2;RPLP1;GSTP1;GOT2;SLC40A1;MSN;GNB2L1;IL1RL1;LDHA;COL5A1;MGP;SPP1;NDUFS2;TXNIP;VDAC2;IL6ST;SLC25A4;GAPDH
Dmd Deficiency mouse GSE1025 sample 920	22/379	1.43513e-08	3.1379e-07	9.311e-12	2.21547e-10	-1.49514	22.389	C1QA;CD63;CD74;PSMD12;NDFIP1;LRP1;ANXA2;HSPA5;GSTP1;MSN;SDHD;GNB2L1;SOD1;GATM;COL5A1;BAG3;MGP;MKNK2;SERPINH1;SPP1;CCL2;MAPK6
Abcb4 KO mouse GSE4612 sample 313	22/381	1.57763e-08	3.35869e-07	1.02595e-11	2.37142e-10	-1.49363	22.2649	EGR1;C1QA;CD74;NDFIP1;ALAS1;RPLP1;ATP5A1;EPHX1;GNB2L1;RELA;TNFRSF1A;LDHA;SLPI;CHDH;MGP;SPP1;CD36;PTGDS;GAPDH;ITM2C;NFE2L2;YWHAH
HNF4A KD human GSE25417 sample 1357	20/324	2.41313e-08	4.76151e-07	3.00149e-11	5.78144e-10	-1.52865	22.2534	CAST;YWHAE;ARF4;CD63;ANXA2;MME;ACTN1;TPM1;SLC40A1;ATP1B1;HAPLN1;SOD1;UCHL1;FABP5;COL5A1;SLN;MGP;TXNIP;IL6ST;SLC38A2
Cftr OE mouse GSE4512 sample 1036	18/273	4.55292e-08	8.30823e-07	1.09781e-10	1.86321e-09	-1.58276	22.1599	CD74;RAMP2;GPX3;RPLP1;GSTP1;EPHX1;BPGM;GNB2L1;RELA;C3;SOX18;BAG3;MGP;MKNK2;SPP1;TXNIP;GLUL;SLC38A2
MYB Oncogenic mutation human GSE2815 sample 1740	25/473	9.42114e-09	2.26331e-07	2.3703e-12	6.61232e-11	-1.43327	21.9309	PDXK;PSMD12;RPLP1;HMGB1;BZW1;AKAP1;LAPTM4B;LDHA;GLUL;KCMF1;NDFIP1;ANXA2;ACTN1;RPS6;GOT2;EPHX1;RHOA;SOD1;FABP5;MGP;CSNK2B;CANX;PPIF;RPS20;NFE2L2
PTEN DELETION human GSE6263 sample 86	20/318	1.76641e-08	3.63312e-07	2.18868e-11	4.42661e-10	-1.47833	21.9207	CYB5B;ARF4;PSMD12;ANXA2;TNFRSF12A;HSPA5;ACTN1;GBE1;GOT2;LAPTM4B;PSMB4;FABP5;BAG3;PSMC1;MKNK2;VDAC2;RPS20;UQCRC2;MAPK6;GAPDH
Pias1 Null mutation (IFN-beta agent treatment, 2/4 hours) mouse GSE1552 sample 1377	23/403	9.14095e-09	2.21851e-07	4.2739e-12	1.10349e-10	-1.42514	21.8349	ARF4;MAP2K4;C1QA;CD63;CD74;ANXA2;HSPA5;STAT3;CYBB;MSN;SDHD;MAPK14;LSS;TNFRSF1A;C3;LAPTM4B;LDHA;GNB1;AKT1;NDUFS2;SUCLG1;NFE2L2;YWHAH
Pfkl OE mouse GSE273 sample 228	19/297	3.09396e-08	5.77619e-07	5.34856e-11	9.90913e-10	-1.51884	21.8171	ARF4;CD63;NDFIP1;LRP1;ANXA2;HSPA5;ACTN1;RPLP1;GSTP1;ATP5A1;TPM1;STX7;EPHX1;FSTL1;ACTA1;LDHA;SERPINH1;NES;GAPDH
Neurog3 Conditional expression (induced with doxycycline) mouse GSE3653 sample 2290	21/358	2.58247e-08	4.97433e-07	2.33306e-11	4.64126e-10	-1.49614	21.7146	PPP1R14A;EIF4A1;PSMD12;GOT1;IDH3G;ATP5A1;TPM1;HMGB1;BZW1;GNB2L1;SOD1;FBL;LDHA;PSMB4;FABP5;CSNK2B;NDUFS2;VDAC2;UQCRC2;SLC25A4;GAPDH
Emd KO mouse GSE6399 sample 839	17/253	8.26363e-08	1.37369e-06	2.78436e-10	3.97508e-09	-1.60364	21.646	IDH3G;NEXN;FOS;SDHD;SOD1;TTN;PSMB4;SLN;RPS18;BAG3;MYL2;MGP;PACSIN2;VDAC2;TNNI3;CD36;CRYAB
Trim24 Deficiency mouse GSE9012 sample 636	19/311	6.42586e-08	1.11397e-06	1.12038e-10	1.88832e-09	-1.56613	21.4678	EGR1;C1QA;CD74;EIF4A1;TNFRSF12A;GSTP1;EPHX1;SLC40A1;C3;POLD4;AZGP1;SLPI;LACTB2;MKNK2;PACSIN2;SPP1;APOB;GAPDH;ITM2C
Insm1 Deficiency mouse GSE46139 sample 299	19/297	3.09396e-08	5.77619e-07	5.34856e-11	9.90913e-10	-1.48754	21.3675	CYB5B;ANXA2;RPLP1;RPS6;TPM1;SLC40A1;DDIT4L;PYCR2;NFATC4;PPP2CA;LDHA;SLN;BAG3;RAB15;MGP;TXNIP;UQCRC2;AGRN;GAPDH
Cnr1 KO mouse GSE7694 sample 663	22/399	3.59599e-08	6.66218e-07	2.39566e-11	4.72705e-10	-1.49892	21.3172	CD74;ATP5A1;PRELP;FSTL1;GNB2L1;ACTA1;CSRP3;LDHA;PSMB4;FABP5;COL5A1;MGP;CSNK2B;MKNK2;TXNIP;NDUFS2;VDAC2;VIM;CD36;A2M;GAPDH;ITM2C
Rp1 KO mouse GSE128 sample 1776	19/303	4.25437e-08	7.82223e-07	7.377e-11	1.32622e-09	-1.51604	21.3172	NSF;YWHAE;NDFIP1;HSPA5;RPLP1;GSTP1;ATP5A1;RPS6;NEDD4L;ACTG2;SOD1;LAPTM4B;VTN;UCHL1;NDUFS2;PTGDS;SLC25A4;GAPDH;ITM2C
Tnf siTNF-OMeP mouse GSE31906 sample 1115	22/380	1.50482e-08	3.26088e-07	9.77447e-12	2.28102e-10	-1.42351	21.2617	EGR1;C1QA;PPP1R14A;TNFRSF12A;KCNJ8;TNFAIP6;NEXN;CYBB;MSN;AREG;TNFRSF1A;C3;UCHL1;EDNRA;SLPI;FABP5;MGP;APOD;CD36;IL6ST;JUNB;ATF3
Gfi1 KO mouse GSE20282 sample 174	21/355	2.23349e-08	4.44317e-07	2.01142e-11	4.13704e-10	-1.45087	21.2214	NSF;YWHAE;PSMD12;HSPA5;IDH3G;ATP5A1;GOT2;CHCHD4;FBL;LDHA;PSMB4;FUT8;SAMM50;NDUFS2;VDAC2;SUCLG1;VIM;UQCRC2;SLC25A4;GAPDH;ITM2C
Akt1 KO mouse GSE2746 sample 221	19/308	5.514e-08	9.84005e-07	9.59234e-11	1.69932e-09	-1.51684	20.9804	EGR1;TNFRSF12A;SLC40A1;ITPR3;ACTG2;PDCL3;IL1RL1;FABP5;COL5A1;RPS18;MYC;CSNK2B;SPP1;NDUFS2;VDAC2;JUNB;SLC25A4;MAP4K3;ITM2C
PTHLH siRNA human GSE4292 sample 465	26/521	1.52141e-08	3.26766e-07	2.89292e-12	7.80124e-11	-1.39771	20.8734	YWHAE;ARF4;EIF4A1;CD63;RPLP1;GBE1;ATP5A1;HMGB1;BZW1;PPP2CA;FBL;SERPINH1;SLC38A2;TNFRSF12A;HSPA5;RPS6;IMMT;EIF2S2;RHOA;GNB2L1;CSNK2B;CANX;VDAC2;RPS20;VIM;NFE2L2
TNF Stimulation of gene product human GSE2639 sample 3112	17/244	4.88127e-08	8.77544e-07	1.64721e-10	2.61292e-09	-1.49259	20.8159	CD63;ANXA2;HSPA5;TPM1;MSN;ATP1B1;FSTL1;RELA;IL1RL1;FABP5;GNB1;PDE4B;CCL2;VIM;IL6ST;MAPK6;JUNB
Itga7 OE mouse GSE8313 sample 169	23/447	6.17112e-08	1.0775e-06	3.09441e-11	5.9135e-10	-1.49943	20.6035	YWHAE;HSPA5;GPX3;RPLP1;GSTP1;LTBP4;BPGM;SLC2A4;HMGB1;PSMB4;MYL2;MGP;CSNK2B;CANX;SERPINH1;HRC;VDAC2;SUCLG1;RPS20;VIM;CRYAB;GLUL;PDK2
Adrb1 mutation, beta1-Arg389 mouse GSE11887 sample 1268	21/381	7.47654e-08	1.26892e-06	6.95799e-11	1.2697e-09	-1.51066	20.5108	CCR1;C1QA;CD74;TNFRSF12A;TNFAIP6;GPX3;ACTN1;CYBB;AQP4;FSTL1;PDIA4;C3;UCHL1;SOX18;MYC;SERPINH1;SPP1;CCL2;APOD;VIM;LCP1
Prdm16 DEPLETION mouse GSE35011 sample 487	17/260	1.2248e-07	1.85786e-06	4.13026e-10	5.4479e-09	-1.5543	20.5107	ANXA2;ACTN1;RPLP1;TPM1;MSN;HMGB1;EIF2S2;FSTL1;ACTA1;IL1RL1;CCND2;COL5A1;SERPINH1;SPP1;VIM;GAPDH;YWHAH
FLI1 KD human GSE27524 sample 1600	22/391	2.50868e-08	4.91013e-07	1.65237e-11	3.54895e-10	-1.40843	20.4599	LRP1;MME;GPX3;GBE1;TPM1;MTUS1;FOS;ADRB2;NR3C1;AREG;ACTG2;POLD4;EDNRA;FUT8;COL5A1;MGP;SPP1;CCL2;A2M;CRYAB;JUNB;NES
Nfe2l2 KO mouse GSE8969 sample 2190	19/321	1.05604e-07	1.6643e-06	1.85797e-10	2.87216e-09	-1.53474	20.4214	CYB5B;EIF4A1;NDFIP1;HSPA5;GBE1;RPLP1;GSTP1;EPHX1;SLC40A1;PDIA4;GHR;FABP5;LACTB2;HMBS;CANX;SUCLG1;SEPHS2;GLUL;NFE2L2
GSK3B KD human GSE35200 sample 210	18/278	6.00035e-08	1.06298e-06	1.44861e-10	2.35958e-09	-1.48327	20.4016	USP14;ACTN1;RPS6;HMGB1;FBL;LAPTM4B;PSMB4;SLPI;RPS18;HMBS;NDUFS2;TXNIP;SUCLG1;RPS20;MAPK6;SEPHS2;IL6R;GAPDH
KLF4 OE human GSE3113 sample 2071	23/417	1.72713e-08	3.58269e-07	8.23254e-12	1.99804e-10	-1.37109	20.3497	YWHAE;ARF4;EIF4A1;CD63;USP14;GOT1;HSPA5;RPLP1;RPS6;GOT2;HMGB1;AGPAT1;RHOA;FBL;LDHA;ACTR1B;MYC;CANX;GNB1;MKNK2;YME1L1;VDAC2;MAPK6
Rb1 Deficiency mouse GSE6787 sample 671	22/393	2.74744e-08	5.25042e-07	1.81462e-11	3.84775e-10	-1.40582	20.3278	CD63;NDFIP1;ANXA2;HSPA5;GPX3;GSTP1;ATP5A1;SDHD;FSTL1;LSS;RELA;C3;VTN;LDHA;GATM;COL5A1;GNB1;SERPINH1;MAPK6;SLC25A4;GAPDH;ITM2C
SOX4 RNAi Knock down human GSE4225 sample 64	17/251	7.36632e-08	1.25902e-06	2.48221e-10	3.60538e-09	-1.49364	20.2914	KCMF1;ANXA2;GBE1;RPLP1;FSTL1;BZW1;LDHA;COL5A1;RPS18;MYC;TXNIP;VDAC2;RPS20;PTGDS;MAPK6;SLC38A2;GAPDH
Stat3 deficiency mouse GSE6846 sample 85	19/322	1.10862e-07	1.70292e-06	1.95246e-10	2.96164e-09	-1.52418	20.2459	ARF4;C1QA;EIF4A1;TNFRSF12A;HSPA5;CYBB;MSN;ATP1B1;PSMB4;MYC;SPP1;VIM;CD36;LCP1;GLUL;SLC38A2;GAPDH;ATF3;NFE2L2
Gykl1 KO mouse GSE3843 sample 154	19/315	7.85753e-08	1.31544e-06	1.37458e-10	2.26946e-09	-1.49335	20.2219	CYB5B;GOT1;ACSL1;GSTP1;ATP5A1;EPHX1;LCAT;AK3;SDHD;AZGP1;CHDH;NDUFS2;VDAC2;SUCLG1;APOB;SEPHS2;SLC38A2;SLC25A4;GAPDH
Akt1 activemutant mouse GSE9484 sample 2055	16/230	1.24513e-07	1.87697e-06	5.87069e-10	7.36736e-09	-1.52885	20.1592	EGR1;BTG2;ALAS1;GOT1;STAT3;LCAT;EGFR;C3;VTN;AZGP1;LDHA;FABP5;NDUFS2;TXNIP;SUCLG1;SLC38A2
PCGF2 KD human GSE7578 sample 130	18/283	7.85902e-08	1.31544e-06	1.90111e-10	2.92024e-09	-1.48726	20.1395	TNFRSF12A;HSPA5;ACTN1;TPM1;MSN;ATP1B1;FSTL1;PDIA4;C3;LAPTM4B;COL5A1;RPS18;CANX;SERPINH1;CCL2;VIM;SLC38A2;GAPDH
Ebf1 OE mouse GSE2192 sample 860	19/310	6.10756e-08	1.07413e-06	1.06406e-10	1.81865e-09	-1.46292	20.1064	CYB5B;EIF4A1;ALAS1;ANXA2;ACSL1;IDH3G;ATP5A1;SDHD;SOD1;LDHA;SAMM50;FABP5;MKNK2;PDK4;NDUFS2;SUCLG1;UQCRC2;ACADS;GAPDH
Hif1an Deficiency mouse GSE20335 sample 538	14/180	1.98515e-07	2.66186e-06	1.86154e-09	1.95583e-08	-1.56319	20.0659	CAST;YWHAE;RPLP1;GSTP1;ATP5A1;EIF2S2;GNB2L1;LDHA;PSMB4;COL5A1;MGP;VIM;SLC25A4;GAPDH
CDK8 knockdown human GSE32108 sample 1926	20/344	6.48617e-08	1.11645e-06	8.21953e-11	1.46682e-09	-1.44394	19.7897	FYTTD1;ARF4;ANXA2;TNFRSF12A;HSPA5;SCHIP1;GBE1;RPS6;MSN;ATP1B1;EIF2S2;FSTL1;RHOA;SOD1;STIP1;LAPTM4B;PSMB4;BAG3;PPIF;SLC38A2
Rif1 KD mouse GSE55129 sample 270	19/327	1.40936e-07	2.07305e-06	2.49569e-10	3.60538e-09	-1.5104	19.7659	EGR1;BTG2;ANXA2;TNFRSF12A;HSPA5;TPM1;PYCR2;FOS;FSTL1;BZW1;PDCL3;FABP5;CSNK2B;SERPINH1;SUCLG1;VIM;JUNB;ATF3;ITM2C
Psmc4 KO mouse GSE34896 sample 2594	19/317	8.67824e-08	1.42311e-06	1.5209e-10	2.44452e-09	-1.4574	19.6205	KCMF1;C1QA;CD63;PSMD12;TNFRSF12A;GPX3;GNB2L1;SOD1;UCHL1;CSRP3;PSMB4;SLN;RPS18;MYL2;PSMC1;MGP;ATP6V1H;TXNIP;CRYAB
Sod1 G93A mutation mouse GSE10953 sample 846	22/423	1.00281e-07	1.6118e-06	6.95205e-11	1.2697e-09	-1.4683	19.5844	NDFIP1;RPLP1;ATP5A1;STX7;GOT2;AQP4;SLC6A1;GNB2L1;SOD1;PPP2CA;LAPTM4B;VSNL1;RAB15;SPP1;VDAC2;RPS20;VIM;PTGDS;CRYAB;SLC38A2;SLC25A4;YWHAH
Cdkn1a DN mouse GSE760 sample 2713	19/317	8.67824e-08	1.42311e-06	1.5209e-10	2.44452e-09	-1.44389	19.4386	BTG2;ALAS1;LRP1;ANXA2;GPX3;LTBP4;BPGM;FSTL1;RHOA;GNB2L1;ACTG2;ACTA1;CSRP3;SOX18;MYL2;MGP;PDK4;SERPINH1;PTGDS
FLI1 KD human GSE27524 sample 1598	23/440	4.63249e-08	8.39033e-07	2.29319e-11	4.59965e-10	-1.38769	19.4152	LRP1;MME;GPX3;GBE1;TPM1;MTUS1;NR3C1;AREG;ACTG2;POLD4;EDNRA;FUT8;COL5A1;MGP;SPP1;PDE4B;CCL2;ITGA6;IL6ST;A2M;CRYAB;JUNB;NES
Myc OE mouse GSE10954 sample 184	19/333	1.8682e-07	2.51895e-06	3.33216e-10	4.59497e-09	-1.49966	19.3331	GUCY1A3;EIF4A1;SMAD4;ATP5A1;MSN;HMGB1;ATP1B1;BZW1;RHOA;GNB2L1;C3;LDHA;MYC;CANX;TXNIP;ITGA6;VIM;UQCRC2;CD36
CMAHP KO mouse GSE16438 sample 1124	19/324	1.22103e-07	1.85786e-06	2.155e-10	3.22851e-09	-1.45959	19.2609	GOT1;ACSL1;GPX3;GSTP1;ATP5A1;GOT2;SLC2A4;SAMM50;SLN;CSNK2B;PDK4;HRC;MFN2;NDUFS2;PTGDS;SEPHS2;GLUL;PDK2;IDH3A
Dnajc7 KO mouse GSE56557 sample 2694	15/210	2.20546e-07	2.87365e-06	1.45635e-09	1.585e-08	-1.50666	19.2249	GOT1;HSPA5;RPLP1;ATP5A1;GNB2L1;EGFR;TNFRSF1A;FBL;AZGP1;LDHA;PSMB4;MKNK2;TXNIP;JUNB;PI4K2A
IRS3P KO mouse GSE2556 sample 332	20/352	9.4368e-08	1.53712e-06	1.20758e-10	2.02124e-09	-1.42485	19.0724	CD63;ANXA2;HSPA5;ACTN1;GSTP1;ATP5A1;TPM1;MSN;SDHD;GNB2L1;RELA;ACTG2;LAPTM4B;LDHA;MGP;SERPINH1;SPP1;NDUFS2;MAPK6;GAPDH
Nfe2l2 Deficiency mouse GSE7810 sample 1048	16/244	2.78689e-07	3.46861e-06	1.31297e-09	1.45506e-08	-1.51552	19.0527	EGR1;C1QA;RPLP1;CYBB;PRELP;FOS;GNB2L1;C3;LDHA;FABP5;MGP;SPP1;CCL2;CD36;LCP1;GAPDH
Ptrf KO mouse GSE43561 sample 3105	18/296	1.54221e-07	2.18886e-06	3.76215e-10	5.01688e-09	-1.45947	19.02	EGR1;RAMP2;GPX3;IDH3G;ADRB2;FOS;ATP1B1;SOD1;C3;ACTA1;CSRP3;LDHA;MYL2;MKNK2;PDK4;TXNIP;UQCRC2;GAPDH
E2f1 Null mutation mouse GSE24594 sample 1245	20/359	1.29839e-07	1.93325e-06	1.67734e-10	2.63306e-09	-1.44554	19.018	EGR1;ANXA2;HSPA5;ACSL1;GSTP1;ATP5A1;GNB2L1;C3;LDHA;MYC;SPP1;AKT1;NDUFS2;VDAC2;VIM;CD36;AGRN;GLUL;GAPDH;NFE2L2
Psap hypomorphic prosaposin deficiency mouse GSE8307 sample 2507	20/355	1.08306e-07	1.69586e-06	1.39144e-10	2.28178e-09	-1.43079	19.0114	NSF;YWHAE;C1QA;EIF4A1;GOT1;GSTP1;ATP5A1;GOT2;ATP1B1;UCHL1;LDHA;VSNL1;CSNK2B;GNB1;APOD;PTGDS;GLUL;GAPDH;ITM2C;YWHAH
EZH2 DEPLETION human GSE6015 sample 144	19/319	9.57699e-08	1.54956e-06	1.6816e-10	2.63306e-09	-1.41183	18.8868	CAST;TNFRSF12A;GBE1;RPLP1;GSTP1;STAT3;MSN;RHOA;ACTG2;TNFRSF1A;SOD1;PPP2CA;LAPTM4B;UCHL1;PSMC1;TXNIP;VDAC2;ITGA6;MAPK6
Atxn1 Knock-in mouse GSE2867 sample 258	20/354	1.03463e-07	1.6412e-06	1.32744e-10	2.20664e-09	-1.4101	18.7827	NSF;YWHAE;NDFIP1;RPLP1;ATP5A1;STX7;GOT2;TRPC4AP;TNFRSF1A;STIP1;UCHL1;GATM;VSNL1;RAB15;SMPD1;NDUFS2;SUCLG1;GAPDH;ITM2C;YWHAH
Pcdh12 Deficiency mouse GSE7676 sample 604	21/390	1.108e-07	1.70292e-06	1.0457e-10	1.8128e-09	-1.4115	18.7492	FLT1;ANXA2;HSPA5;GPX3;PRELP;FOS;FSTL1;LAPTM4B;SFRP4;GATM;FABP5;CANX;SERPINH1;PACSIN2;VDAC2;VIM;A2M;CRYAB;PVRL2;GAPDH;GLUL
Lama2 Deficiency mouse GSE3252 sample 774	20/362	1.48498e-07	2.13258e-06	1.92671e-10	2.94096e-09	-1.43243	18.7049	EGR1;CD74;LRP1;GPX3;RPLP1;FSTL1;GNB2L1;TNFRSF1A;C3;CSRP3;LDHA;COL5A1;SLN;RPS18;MGP;CSNK2B;SERPINH1;APOD;VIM;GLUL
Cftr OE mouse GSE4512 sample 1035	18/305	2.4064e-07	3.02608e-06	5.91939e-10	7.36736e-09	-1.46913	18.6701	CD74;RAMP2;NDFIP1;GPX3;GSTP1;STAT3;EPHX1;HMGB1;GNB2L1;RELA;C3;MGP;SPP1;PDE4B;ITGA6;CCNL1;GLUL;SLC38A2
CMAHP KO mouse GSE16438 sample 1149	19/335	2.04922e-07	2.70296e-06	3.66441e-10	4.96845e-09	-1.45365	18.6375	EGR1;CD74;ANXA2;GPX3;FOS;FSTL1;C3;ACTA1;COL5A1;MGP;SERPINH1;HRC;PACSIN2;SPP1;VDAC2;VIM;LCP1;CCNL1;GLUL
Myod1 Mutation - MyoD altered at lysine residues 99, 102, and 104, ren mouse GSE6487 sample 1180	18/304	2.29225e-07	2.95274e-06	5.63286e-10	7.19524e-09	-1.46298	18.6278	EGR1;ANXA2;ACTN1;RPLP1;HMGB1;FSTL1;RHOA;GNB2L1;GHR;IL1RL1;FABP5;COL5A1;SERPINH1;SPP1;CCL2;VIM;SLC25A4;YWHAH
IGF1 OE human GSE7561 sample 569	18/288	1.02321e-07	1.63377e-06	2.48184e-10	3.60538e-09	-1.3961	18.6025	YWHAE;EIF4A1;TNFRSF12A;ACTN1;CEBPG;HMGB1;ATP1B1;AREG;PPP2CA;STIP1;LAPTM4B;LDHA;FABP5;MGP;CSNK2B;MRPL9;MAPK6;GAPDH
Fgfr1 activemutant mouse GSE3260 sample 1850	17/263	1.44391e-07	2.09842e-06	4.87331e-10	6.29123e-09	-1.42235	18.5963	C1QA;CD74;ANXA2;HSPA5;GSTP1;RPS6;SLC2A4;RHOA;LDHA;SLPI;SERPINH1;SPP1;AKT1;SUCLG1;APOD;ACADS;GAPDH
Adam10 KO mouse GSE25480 sample 982	19/330	1.62399e-07	2.27828e-06	2.88589e-10	4.07212e-09	-1.43132	18.5958	CAST;SMAD4;ANXA2;TNFRSF12A;RPS6;MSN;BZW1;GNB2L1;PPP2CA;CCND2;RPS18;GNB1;TXNIP;RPS20;ITGA6;VIM;SLC38A2;ATF3;YWHAH
Psap KO mouse GSE8307 sample 2492	21/390	1.108e-07	1.70292e-06	1.0457e-10	1.8128e-09	-1.39858	18.5776	NSF;YWHAE;EIF4A1;EGR1;C1QA;NDFIP1;TMEM30A;GOT1;ATP5A1;FOS;HMGB1;ATP1B1;MAPK10;PPP2CA;LAPTM4B;UCHL1;VSNL1;PTGDS;SLC25A4;ITM2C;YWHAH
GSK3B KD human GSE35200 sample 212	18/295	1.46625e-07	2.11821e-06	3.57398e-10	4.9006e-09	-1.41149	18.441	CD63;EIF4A1;ANXA2;RPLP1;ATP5A1;HMGB1;RHOA;PSMB4;RPS18;MKNK2;ATP6V1H;TXNIP;SUCLG1;RPS20;VIM;LCP1;GAPDH;CES1
Ksr1 knockout mouse GSE28228 sample 1912	20/366	1.77214e-07	2.44374e-06	2.31314e-10	3.42317e-09	-1.4179	18.3221	ARF4;CD63;NDFIP1;LRP1;RPLP1;GSTP1;TPM1;EPHX1;NPR3;FSTL1;ACTG2;PDRG1;SOD1;COL5A1;MGP;SERPINH1;NDUFS2;IL6ST;SLC25A4;ITM2C
Dmd Deficiency mouse GSE1008 sample 1635	14/192	4.37656e-07	4.96351e-06	4.0464e-09	3.83884e-08	-1.49944	18.3133	CD74;GPX3;RPS6;ACTA1;LDHA;MYL2;MGP;MKNK2;HRC;NDUFS2;APOD;UQCRC2;MAN2C1;SLC25A4
Shank3 KD mouse GSE47150 sample 365	18/324	5.83597e-07	6.26721e-06	1.46963e-09	1.59231e-08	-1.52297	18.2455	YWHAE;EIF4A1;NDFIP1;RPLP1;ATP5A1;STX7;ATP1B1;UCHL1;LDHA;PSMB4;VSNL1;VDAC2;RPS20;UQCRC2;SLC25A4;GAPDH;ITM2C;YWHAH
TBK1 KD human GSE17643 sample 2624	19/330	1.62399e-07	2.27828e-06	2.88589e-10	4.07212e-09	-1.40182	18.2125	ARF4;CD63;NDFIP1;ANXA2;HSPA5;GPX3;RPLP1;GSTP1;GOT2;MSN;PPP2CA;SLPI;FABP5;RPS18;PPIF;RPS20;VIM;CIAPIN1;YWHAH
HDAC9 INHIBITION - trichostatin A human GSE5856 sample 736	18/292	1.25844e-07	1.88533e-06	3.06051e-10	4.26888e-09	-1.37906	18.178	YWHAE;EGR1;ANXA2;TNFRSF12A;GPX3;RPS6;TPM1;ATP1B1;EIF2S2;UCHL1;LDHA;MYC;DLC1;NDUFS2;CCL2;SLC38A2;GAPDH;ITM2C
Hras OE mouse GSE3530 sample 2708	19/338	2.35101e-07	2.98738e-06	4.22087e-10	5.53733e-09	-1.42756	18.1602	C1QA;CD74;GPX3;RPLP1;GSTP1;EPHX1;LTBP4;MSN;IMMT;PRELP;C3;MGP;MKNK2;PDK4;RPS20;VIM;CRYAB;GLUL;PDK2
Pdpn KO mouse GSE62081 sample 2592	19/333	1.8682e-07	2.51895e-06	3.33216e-10	4.59497e-09	-1.4063	18.1296	EGR1;MME;IDH3G;RPLP1;GSTP1;EPHX1;PRELP;DHRS1;PDIA4;TNFRSF1A;PPP2CA;IL1RL1;PSMB4;MGP;CSNK2B;SPP1;CCL2;NFE2L2;YWHAH
Met KO mouse GSE38342 sample 1500	17/272	2.33305e-07	2.98016e-06	7.90762e-10	9.39891e-09	-1.42321	18.1082	EGR1;RAMP2;NDFIP1;FLT1;ANXA2;HSPA5;GPX3;GSTP1;FOS;LAPTM4B;RAB15;HMBS;PDK4;SERPINH1;VIM;LCP1;GLUL
Htt Mutation (HTT exon1 142Q) mouse GSE3248 sample 2286	17/276	2.86911e-07	3.55271e-06	9.75022e-10	1.12685e-08	-1.43632	18.0227	C1QA;CD63;NDFIP1;RPLP1;ATP5A1;RPS6;GNB2L1;FBL;UCHL1;GNB1;ATP6V1H;NDUFS2;UQCRC2;PTGDS;SLC25A4;GAPDH;ITM2C
Kmt2a KO mouse GSE24964 sample 3008	17/271	2.21414e-07	2.87365e-06	7.50017e-10	9.05617e-09	-1.41208	18.0181	YWHAE;FLT1;ANXA2;GOT1;GBE1;RPLP1;ATP5A1;TPM1;MSN;DHRS1;RHOA;GNB2L1;STIP1;LDHA;ITGA6;MAPK6;NES
Dmd Deficiency mouse GSE897 sample 914	22/431	1.38768e-07	2.0536e-06	9.76534e-11	1.71743e-09	-1.37408	17.9948	C1QA;CD63;CD74;NDFIP1;ANXA2;LRP1;HSPA5;GPX3;RPLP1;RPS6;MSN;FSTL1;GNB2L1;RELA;LDHA;COL5A1;MGP;SERPINH1;SPP1;PDK4;TXNIP;ITM2C
FLI1 KD human GSE27524 sample 1597	20/361	1.42021e-07	2.07642e-06	1.83998e-10	2.86259e-09	-1.36943	17.9188	GUCY1A3;LRP1;MME;GPX3;MTUS1;FOS;NR3C1;AREG;POLD4;EDNRA;COL5A1;MGP;SPP1;PDE4B;CCL2;A2M;IL6ST;CRYAB;JUNB;NES
Ilk activemutant mouse GSE25729 sample 1905	19/348	3.67494e-07	4.3721e-06	6.69405e-10	8.12322e-09	-1.44907	17.8819	CD74;PPP1R14C;GPX3;GSTP1;C3;STIP1;LAPTM4B;FABP5;SLN;SOX18;MGP;SERPINH1;HRC;TXNIP;RPS20;VIM;UQCRC2;CD36;ITM2C
Nlgn3 KD mouse GSE47150 sample 363	18/328	6.97231e-07	7.11e-06	1.76609e-09	1.87995e-08	-1.50466	17.8363	YWHAE;EIF4A1;NDFIP1;RPLP1;ATP5A1;HMGB1;ATP1B1;UCHL1;LDHA;PSMB4;VDAC2;RPS20;UQCRC2;GLUL;SLC25A4;GAPDH;ITM2C;YWHAH
Nlgn1 KD mouse GSE47150 sample 362	18/327	6.67079e-07	6.88775e-06	1.68719e-09	1.81187e-08	-1.49441	17.7623	YWHAE;EIF4A1;NDFIP1;RPLP1;ATP5A1;HMGB1;ATP1B1;UCHL1;LDHA;PSMB4;VSNL1;VDAC2;RPS20;UQCRC2;SLC25A4;GAPDH;ITM2C;YWHAH
PPARGC1A DEPLETION human GSE36879 sample 310	18/296	1.54221e-07	2.18886e-06	3.76215e-10	5.01688e-09	-1.36276	17.7597	ANXA2;TNFRSF12A;ACTN1;GBE1;MSN;BZW1;PDIA4;LDHA;FABP5;RPS18;BAG3;MGP;RPS20;VIM;MAPK6;SLC38A2;NES;ITM2C
PARK2 OE human GSE29494 sample 82	17/266	1.69821e-07	2.35518e-06	5.73814e-10	7.29134e-09	-1.36875	17.7375	NSF;CAST;YWHAE;CD63;ANXA2;HSPA5;GBE1;RPLP1;ATP5A1;C3;STIP1;PSMB4;YME1L1;RPS20;SLC38A2;GAPDH;IDH3A
Jak2 activemutant mouse GSE44961 sample 1949	18/305	2.4064e-07	3.02608e-06	5.91939e-10	7.36736e-09	-1.39262	17.6977	EIF4A1;RPLP1;ATP5A1;GOT2;IMMT;PYCR2;BZW1;PPP2CA;STIP1;FBL;LDHA;PSMB4;COL5A1;PSMC1;SUCLG1;VIM;UQCRC2;GAPDH
Rif1 KD mouse GSE55129 sample 1224	17/288	5.21832e-07	5.7307e-06	1.79203e-09	1.89924e-08	-1.46473	17.6788	BTG2;ANXA2;TNFRSF12A;HSPA5;PYCR2;FOS;HMGB1;FSTL1;GNB2L1;LDHA;FABP5;CSNK2B;SUCLG1;VIM;UQCRC2;GAPDH;ATF3
Pten KD mouse GSE47150 sample 364	18/329	7.28618e-07	7.33758e-06	1.84838e-09	1.95044e-08	-1.48789	17.5906	YWHAE;EIF4A1;NDFIP1;RPLP1;ATP5A1;STX7;ATP1B1;GNB2L1;UCHL1;LDHA;PSMB4;VDAC2;RPS20;UQCRC2;SLC25A4;GAPDH;ITM2C;YWHAH
Pparg OE mouse GSE2192 sample 861	17/279	3.34219e-07	4.03557e-06	1.13837e-09	1.28283e-08	-1.41578	17.5845	EGR1;BTG2;ANXA2;HSPA5;GSTP1;MSN;GNB2L1;STIP1;FBL;IL1RL1;LDHA;FABP5;SERPINH1;SPP1;JUNB;SLC25A4;GAPDH
Glis2 KO mouse GSE6113 sample 2133	18/307	2.6504e-07	3.31574e-06	6.53335e-10	7.96806e-09	-1.39075	17.5468	C1QA;CD63;CD74;LRP1;ANXA2;HSPA5;LTBP4;GNB2L1;C3;RPS18;RAB15;MGP;SPP1;TXNIP;RPS20;VIM;PTGDS;YWHAH
PIK3CA OE human GSE3737 sample 1590	20/367	1.85148e-07	2.51895e-06	2.42044e-10	3.56025e-09	-1.35966	17.5283	KCMF1;NSF;ARF4;PSMD12;TNFRSF12A;HSPA5;GBE1;GOT2;IMMT;EIF2S2;STIP1;FBL;RPS18;PSMC1;MYC;PACSIN2;PPIF;VIM;MAPK6;JUNB
Dmd Deficiency mouse GSE897 sample 913	20/369	2.02004e-07	2.69376e-06	2.64909e-10	3.80435e-09	-1.36304	17.4804	CD63;CD74;LRP1;ANXA2;HSPA5;MSN;IMMT;FSTL1;GNB2L1;RELA;ACTG2;GATM;COL5A1;MGP;PDK4;SERPINH1;SPP1;CCL2;UQCRC2;YWHAH
TRB Stimulation ( &Icirc;&sup2;-chain (aV&Icirc;&sup2;5) antibody) mouse GSE1448 sample 1756	18/311	3.20739e-07	3.89216e-06	7.94183e-10	9.39891e-09	-1.39553	17.3834	EGR1;ARF4;NDFIP1;HSPA5;GSTP1;EPHX1;MSN;RELA;SOD1;FBL;LDHA;MKNK2;LCP1;IL6ST;MAPK6;JUNB;GAPDH;YWHAH
Gadd45a KO mouse GSE43318 sample 3108	18/315	3.86921e-07	4.58077e-06	9.6269e-10	1.11792e-08	-1.41283	17.3688	EIF4A1;TNFRSF12A;ACTN1;RPS6;TPM1;EPHX1;GOT2;ATP1B1;PDRG1;GHR;STIP1;LDHA;PSMB4;MGP;GNB1;CRYAB;GAPDH;YWHAH
Ebf1 OE mouse GSE2192 sample 859	18/312	3.36237e-07	4.03984e-06	8.33538e-10	9.72594e-09	-1.39737	17.3543	EGR1;EIF4A1;ALAS1;ACSL1;ATP5A1;SDHD;GNB2L1;PDIA4;STIP1;FBL;LDHA;SAMM50;FABP5;NDUFS2;SUCLG1;UQCRC2;SLC25A4;GAPDH
NFXL1 KD human GSE23674 sample 2439	17/267	1.79165e-07	2.45669e-06	6.05653e-10	7.48895e-09	-1.34302	17.3474	NSF;ANXA2;GOT1;HSPA5;ATP5A1;HMGB1;PPP2CA;FBL;LDHA;SAMM50;PSMC1;MYC;MKNK2;PPIF;VDAC2;ITGA6;MAPK6
LRRK2 Gly2019Ser (G2019S) mutation knockin human GSE36321 sample 1688	19/335	2.04922e-07	2.70296e-06	3.66441e-10	4.96845e-09	-1.35287	17.3454	ARF4;CD63;USP14;EIF4A1;ANXA2;HSPA5;ACTN1;GSTP1;TPM1;EIF2S2;FSTL1;ACTG2;CCND2;FABP5;GNB1;SERPINH1;SPP1;VIM;SLC38A2
Htt Mutation (HTT exon1 142Q) mouse GSE3248 sample 2287	20/372	2.29941e-07	2.95274e-06	3.03004e-10	4.25081e-09	-1.35147	17.208	C1QA;CD63;NDFIP1;IDH3G;RPLP1;GSTP1;ATP5A1;RPS6;AQP4;GNB2L1;SOD1;UCHL1;GNB1;ATP6V1H;SUCLG1;APOD;UQCRC2;PTGDS;SLC25A4;ITM2C
Gata4 INACTIVATION mouse GSE5298 sample 546	19/352	4.37333e-07	4.96351e-06	8.01637e-10	9.39891e-09	-1.40813	17.1981	GSTP1;NEXN;FOS;SDHD;FSTL1;TTN;ACTA1;CSRP3;LDHA;EDNRA;MYL2;PDK4;PACSIN2;VDAC2;TNNI3;UQCRC2;CCNL1;CRYAB;GAPDH
Dmd Deficiency mouse GSE1471 sample 641	14/198	6.35378e-07	6.64682e-06	5.85103e-09	5.1638e-08	-1.43635	17.1232	TNFRSF12A;HSPA5;RPLP1;TPM1;GNB2L1;C3;MYL2;MGP;PDK4;VDAC2;PTGDS;CRYAB;SLC38A2;GAPDH
Dmd Deficiency mouse GSE897 sample 905	19/344	3.07991e-07	3.77523e-06	5.57658e-10	7.16104e-09	-1.37031	17.1111	ARF4;CD63;CD74;NDFIP1;ALAS1;ANXA2;HSPA5;RPLP1;GSTP1;RPS6;MSN;GNB2L1;COL5A1;MGP;PDK4;SERPINH1;SPP1;CCL2;YWHAH
S1pr3 KO mouse GSE7191 sample 2557	15/227	5.99154e-07	6.40593e-06	3.9415e-09	3.76615e-08	-1.42942	17.0935	ALAS1;HSPA5;SCHIP1;RPLP1;GSTP1;ATP5A1;RPS6;GNB2L1;SOD1;UCHL1;GNB1;SUCLG1;APOD;UQCRC2;YWHAH
Ctla4 KO mouse GSE37563 sample 2400	17/290	5.74746e-07	6.1996e-06	1.97788e-09	2.04269e-08	-1.42035	17.0315	YWHAE;ANXA2;GSTP1;ATP5A1;FBL;LDHA;PSMB4;SAMM50;CANX;NDUFS2;VDAC2;VIM;UQCRC2;LCP1;SLC25A4;GAPDH;YWHAH
Dmd Deficiency mouse GSE1008 sample 1636	18/316	4.05304e-07	4.75302e-06	1.0097e-09	1.15591e-08	-1.386	16.9879	C1QA;CD63;CD74;NDFIP1;GPX3;GSTP1;ATP5A1;RELA;SOD1;C3;MYL2;MGP;SPP1;APOD;UQCRC2;PTGDS;CRYAB;ITM2C
Gfap OE mouse GSE977 sample 281	17/285	4.50716e-07	5.01784e-06	1.54324e-09	1.66464e-08	-1.39192	16.985	C1QA;CD63;CD74;LRP1;GPX3;RPLP1;GSTP1;RPS6;EPHX1;MSN;DHRS1;GNB2L1;TXNIP;CCL2;APOD;NES;NFE2L2
Stub1 KO mouse GSE59672 sample 2581	18/328	6.97231e-07	7.11e-06	1.76609e-09	1.87995e-08	-1.43155	16.9696	ALAS1;TNFRSF12A;GOT1;GPX3;IDH3G;RPLP1;SDHD;FSTL1;GNB2L1;CCND2;RPS18;SMPD1;MGP;SERPINH1;RPS20;VIM;UQCRC2;PTGDS
Sox10 KO mouse GSE12007 sample 284	18/317	4.24479e-07	4.90576e-06	1.05882e-09	1.20646e-08	-1.38673	16.9529	KCMF1;EGR1;CD63;USP14;TMEM30A;ANXA2;ACTN1;ATP5A1;FSTL1;RHOA;LDHA;PSMB4;PSMC1;CSNK2B;CANX;GNB1;ATP6V1H;SLC25A4
TNF OE human GSE2639 sample 1801	16/251	4.08078e-07	4.75302e-06	1.92691e-09	2.00611e-08	-1.37966	16.9101	CD63;ANXA2;HSPA5;TPM1;ATP1B1;FSTL1;RELA;TNFRSF1A;IL1RL1;FABP5;GNB1;PDE4B;CCL2;VIM;MAPK6;JUNB
CTNNB1 beta-catenin S37A mutant human GSE1473 sample 1217	21/400	1.69186e-07	2.35518e-06	1.62406e-10	2.59315e-09	-1.30383	16.8963	YWHAE;PSMD12;HSPA5;ATP5A1;GOT2;EIF2S2;PPP2CA;LAPTM4B;STIP1;FBL;LDHA;UCHL1;CCND2;FABP5;RPS18;CSNK2B;CANX;PPIF;VDAC2;GAPDH;ATF3
Ddit3 knock-out (treated with 2 ug/ml tunicamycin for 4 hours) mouse GSE2082 sample 1387	17/283	4.08324e-07	4.75302e-06	1.3955e-09	1.53253e-08	-1.37504	16.8534	ARF4;CD63;GPX3;ACTN1;GSTP1;ATP5A1;RPS6;TPM1;FSTL1;ACTG2;UCHL1;COL5A1;MGP;SERPINH1;SPP1;JUNB;ITM2C
Bhlha15 KO mouse GSE3644 sample 785	22/464	4.88599e-07	5.39014e-06	3.68597e-10	4.96991e-09	-1.38317	16.7792	YWHAE;EIF4A1;HSPA5;RPLP1;ATP5A1;SDHD;HMGB1;GNB2L1;RELA;VTN;LDHA;GATM;RPS18;CANX;SPP1;TXNIP;NDUFS2;VDAC2;SUCLG1;RPS20;GAPDH;GLUL
Myc knock-in mouse GSE38304 sample 1846	18/319	4.6533e-07	5.15688e-06	1.16376e-09	1.30159e-08	-1.37219	16.7066	EIF4A1;PSMD12;HSPA5;GSTP1;SDHD;CHCHD4;FBL;LDHA;PSMB4;CCND2;SLPI;FABP5;GRWD1;PACSIN2;PPIF;VDAC2;SEPHS2;GAPDH
FLI1 KD human GSE27524 sample 1601	21/405	2.07971e-07	2.72836e-06	2.01444e-10	3.03668e-09	-1.30234	16.6853	LRP1;MME;GPX3;GBE1;TPM1;MTUS1;FOS;ADRB2;NR3C1;ACTG2;POLD4;EDNRA;FUT8;COL5A1;MGP;SPP1;CCL2;A2M;CRYAB;JUNB;NES
Smarca4 KO mouse GSE41608 sample 2383	19/357	5.41611e-07	5.92113e-06	1.00098e-09	1.15136e-08	-1.38062	16.6185	LRP1;HSPA5;TPM1;FOS;ACTA1;IL1RL1;CSRP3;LDHA;SLPI;MGP;PDK4;SPP1;VDAC2;RPS20;APOD;VIM;LCP1;PTGDS;GAPDH
Neurog3 OE mouse GSE3653 sample 2585	16/262	7.23635e-07	7.33758e-06	3.43989e-09	3.32614e-08	-1.40206	16.5759	YWHAE;SMAD4;GOT1;ATP5A1;TPM1;HMGB1;FSTL1;GNB2L1;STIP1;LDHA;FABP5;NDUFS2;VDAC2;RPS20;VIM;SLC25A4
Tfrc KO mouse GSE7396 sample 1811	18/330	7.61285e-07	7.60345e-06	1.9342e-09	2.00611e-08	-1.40081	16.5112	GUCY1A3;CD74;PPP1R14A;ANXA2;IDH3G;GSTP1;FSTL1;LAPTM4B;PSMB4;SAMM50;FABP5;COL5A1;MGP;CSNK2B;VIM;UQCRC2;SLC25A4;GAPDH
Kmt2a KO mouse GSE24964 sample 3009	16/257	5.59912e-07	6.06654e-06	2.65233e-09	2.62743e-08	-1.37226	16.4846	YWHAE;EIF4A1;FLT1;ANXA2;ATP5A1;TPM1;MSN;DHRS1;RHOA;GNB2L1;STIP1;LDHA;ITGA6;MAPK6;NES;GAPDH
Dicer1 Deficiency - Heterozygous deletion mouse GSE35844 sample 1227	17/293	6.63284e-07	6.87945e-06	2.29015e-09	2.3063e-08	-1.38334	16.4437	ALAS1;HSPA5;PTGER2;RPLP1;RPS6;HMGB1;SOD1;LDHA;CHDH;CANX;MKNK2;VDAC2;SUCLG1;VIM;SEPHS2;SLC25A4;GAPDH
ATM knockdown human GSE1676 sample 1865	18/310	3.05894e-07	3.76855e-06	7.56554e-10	9.08989e-09	-1.31654	16.4421	CD63;ANXA2;GSTP1;RPS6;ATP1B1;EIF2S2;RHOA;GNB2L1;SOD1;LDHA;CCND2;FABP5;PPIF;NDUFS2;UQCRC2;SEPHS2;GLUL;GAPDH
SYNCRIP OE human GSE4425 sample 110	19/347	3.51707e-07	4.20489e-06	6.3967e-10	7.84081e-09	-1.31646	16.2968	CCR1;KCMF1;CD63;CD74;TMEM30A;ANXA2;HSPA5;GSTP1;MSN;HMGB1;BZW1;LDHA;FABP5;PSMC1;CSNK2B;GNB1;MAPK6;GAPDH;ITM2C
Zfx KO mouse GSE7069 sample 177	19/352	4.37333e-07	4.96351e-06	8.01637e-10	9.39891e-09	-1.33299	16.2803	ARF4;ANXA2;TNFRSF12A;TNFAIP6;ACTN1;TPM1;MSN;FSTL1;LAPTM4B;ACTA1;CCND2;FABP5;COL5A1;SERPINH1;VDAC2;VIM;CRYAB;SLC25A4;ITM2C
Gykl1 KO mouse GSE4656 sample 189	17/300	9.19888e-07	9.00229e-06	3.20334e-09	3.1098e-08	-1.39553	16.2133	GPX3;RPLP1;GSTP1;PRELP;GNB2L1;SOD1;C3;RPS18;CHDH;PDK4;TXNIP;VIM;CD36;SEPHS2;GLUL;ACADS;SLC38A2
Bdkrb1 KO mouse GSE31646 sample 2504	17/309	1.38083e-06	1.28402e-05	4.86891e-09	4.45919e-08	-1.43599	16.1735	YWHAE;EGR1;C1QA;CD74;EIF4A1;HSPA5;RPLP1;FSTL1;GNB2L1;C3;RPS18;MGP;SPP1;VDAC2;SUCLG1;RPS20;GLUL
LRRK2 dominant negative mutation - G2019S heterozygous human GSE33298 sample 1739	18/318	4.44477e-07	4.9942e-06	1.11014e-09	1.25903e-08	-1.32425	16.1655	TNFAIP6;GPX3;CEBPG;FOS;C3;DPP4;SFRP4;CCND2;VSNL1;MGP;MKNK2;TXNIP;CCL2;CD36;CCNL1;PTGDS;JUNB;ATF3
Dmd Deficiency mouse GSE897 sample 907	14/203	8.57767e-07	8.49715e-06	7.8836e-09	6.69003e-08	-1.38344	16.1528	C1QA;CD63;CD74;LRP1;ANXA2;ACTA1;LDHA;GATM;COL5A1;MGP;PDK4;SERPINH1;SPP1;GAPDH
Fgfr1 activemutant mouse GSE3260 sample 1852	15/229	6.69761e-07	6.88775e-06	4.40745e-09	4.16221e-08	-1.35435	16.0975	CD74;ALAS1;HSPA5;GSTP1;RPS6;SLC2A4;SOD1;LDHA;MKNK2;SERPINH1;NDUFS2;MAPK6;ACADS;SLC25A4;GAPDH
E2f4 KO mouse GSE11039 sample 1167	15/246	1.64709e-06	1.46428e-05	1.09311e-08	8.96276e-08	-1.44367	16.0704	EIF4A1;HSPA5;EIF2S2;ACTG2;STIP1;LDHA;PSMB4;FABP5;CANX;SERPINH1;RPS20;VIM;CIAPIN1;SLC38A2;GAPDH
MECOM KD human GSE16238 sample 2342	17/292	6.32485e-07	6.6452e-06	2.18134e-09	2.20588e-08	-1.33953	15.9694	CD63;CD74;PPP1R14A;HSPA5;RPLP1;GSTP1;MSN;LAPTM4B;LDHA;RPS18;MYC;CSNK2B;GNB1;SERPINH1;RPS20;VIM;SLC38A2
Emd KO mouse GSE5304 sample 1199	17/289	5.47709e-07	5.96094e-06	1.88284e-09	1.96968e-08	-1.32093	15.8912	KCMF1;CD74;GPX3;IDH3G;GSTP1;DDIT4L;C3;ACTA1;PPM1B;SAMM50;BAG3;MKNK2;PDK4;MFN2;CRYAB;GAPDH;PDK2
MYB OE human GSE2815 sample 941	22/452	3.13648e-07	3.82525e-06	2.30394e-10	3.42317e-09	-1.2732	15.8818	KCMF1;EIF4A1;PDXK;PSMD12;NDFIP1;ANXA2;RPLP1;ATP5A1;RPS6;HMGB1;EIF2S2;RHOA;GNB2L1;SOD1;PPP2CA;FABP5;PSMC1;CSNK2B;CANX;AKT1;GLUL;NFE2L2
Dmd Deficiency mouse GSE1026 sample 926	14/205	9.64695e-07	9.40287e-06	8.86238e-09	7.44256e-08	-1.36046	15.7466	RPLP1;ATP5A1;RPS6;IMMT;SDHD;ACTG2;C3;ACTA1;LDHA;MYL2;NDUFS2;UQCRC2;SLC25A4;GAPDH
Pparg OE mouse GSE2192 sample 863	20/387	4.30683e-07	4.95388e-06	5.82562e-10	7.36394e-09	-1.28642	15.7141	ARF4;EIF4A1;EGR1;ALAS1;HSPA5;ACSL1;ATP5A1;SDHD;SOD1;LDHA;SAMM50;FABP5;MKNK2;PDK4;NDUFS2;SUCLG1;UQCRC2;MAPK6;SLC25A4;GAPDH
Prkag3 KO mouse GSE4063 sample 190	19/365	7.5642e-07	7.58608e-06	1.41764e-09	1.54982e-08	-1.33196	15.7027	KCMF1;YWHAE;CD74;BTG2;SMAD4;PPP1R14C;HSPA5;RPLP1;DDIT4L;FOS;GNB2L1;TTN;C3;PDCL3;ACTA1;PPM1B;RPS18;MGP;PDK2
Dmd Deficiency mouse GSE1008 sample 1634	21/422	4.09304e-07	4.75302e-06	4.09781e-10	5.43463e-09	-1.27802	15.6644	CD63;BTG2;NDFIP1;HSPA5;RPS6;IMMT;DHRS1;TRPC4AP;RHOA;GNB2L1;SOD1;PDCL3;PSMB4;BAG3;MYL2;MGP;SERPINH1;PDK4;NDUFS2;APOD;UQCRC2
Srf homozygous Srf mutant 81 (constitutive Srf treatment) mouse GSE1948 sample 1399	20/388	4.48567e-07	5.01692e-06	6.07879e-10	7.48895e-09	-1.28235	15.6481	EIF4A1;EGR1;ALAS1;ANXA2;HSPA5;ATP5A1;SDHD;MAPK14;ACTG2;ACTA1;LDHA;UCHL1;SMPD1;SPP1;PPIF;NDUFS2;MAPK6;JUNB;NES;SLC25A4
Sox9 OE mouse GSE34060 sample 2743	19/361	6.40853e-07	6.67532e-06	1.19255e-09	1.32766e-08	-1.30731	15.5793	YWHAE;EGR1;BTG2;ANXA2;TNFRSF12A;MME;NEDD4L;SLC5A1;FOS;ATP1B1;RELA;SOD1;PSMB4;CANX;GNB1;SPP1;VIM;ATF3;YWHAH
Spi1 KD mouse GSE5654 sample 202	16/269	1.02564e-06	9.87788e-06	4.90521e-09	4.47554e-08	-1.34939	15.552	PSMD12;IDH3G;GSTP1;ATP5A1;ATP1B1;PDRG1;C3;STIP1;FBL;IL1RL1;LDHA;PSMB4;FABP5;MYC;CSNK2B;VIM
BRCA1 DEPLETION human GSE4754 sample 148	14/213	1.52202e-06	1.3887e-05	1.39818e-08	1.09464e-07	-1.38295	15.4677	CD63;ANXA2;ACSL1;RPLP1;AREG;SOD1;LAPTM4B;LDHA;RPS18;TXNIP;RPS20;MAPK6;GLUL;GAPDH
Mapk1 INHIBITION (ERK inhibitor U0126) mouse GSE4739 sample 2429	18/334	9.05698e-07	8.93549e-06	2.31562e-09	2.32232e-08	-1.32999	15.4618	ARF4;EIF4A1;TNFRSF12A;GOT1;HSPA5;GSTP1;BZW1;STIP1;FBL;IL1RL1;LDHA;SLPI;MYC;CSNK2B;SPP1;VDAC2;CCL2;GAPDH
Pparg OE mouse GSE2192 sample 865	17/292	6.32485e-07	6.6452e-06	2.18134e-09	2.20588e-08	-1.29619	15.4527	CYB5B;ALAS1;ANXA2;ACSL1;ATP5A1;RPS6;SDHD;SOD1;LDHA;SAMM50;FABP5;MKNK2;NDUFS2;SUCLG1;UQCRC2;ACADS;GAPDH
Tcf4 Deletion mouse GSE12505 sample 2866	22/484	9.88729e-07	9.56034e-06	7.82145e-10	9.35106e-09	-1.3349	15.4286	EGR1;BTG2;HSPA5;RPLP1;ATP5A1;STX7;CYBB;FOS;ATP1B1;RHOA;LDHA;PSMB4;SLPI;CSNK2B;TXNIP;VDAC2;SUCLG1;LCP1;JUNB;ATF3;ITM2C;YWHAH
Pdpn NULL MUTATION mouse GSE1363 sample 902	18/331	7.95277e-07	7.9104e-06	2.02369e-09	2.07236e-08	-1.30389	15.3172	C1QA;RAMP2;ALAS1;LRP1;GPX3;RPLP1;GSTP1;RPS6;TPM1;MAPK14;GNB2L1;ACTG2;SOD1;FABP5;MGP;SERPINH1;NDUFS2;ITM2C
Dmd Deficiency mouse GSE897 sample 908	19/364	7.25873e-07	7.33758e-06	1.35794e-09	1.49806e-08	-1.28363	15.1757	CD63;CD74;PSMD12;NDFIP1;ANXA2;SCHIP1;RPLP1;GSTP1;MSN;LDHA;GATM;COL5A1;PDK4;SERPINH1;NDUFS2;SUCLG1;UQCRC2;MAPK6;YWHAH
Trpv4 DEPLETION mouse GSE40280 sample 116	16/270	1.07701e-06	1.02106e-05	5.15593e-09	4.63461e-08	-1.32002	15.1698	AOC3;KCMF1;EIF4A1;ANXA2;HSPA5;GBE1;ATP5A1;SOD1;LDHA;PSMB4;CCND2;MKNK2;SERPINH1;VDAC2;SUCLG1;VIM
EWSR1 KD human GSE27524 sample 495	19/360	6.14599e-07	6.51367e-06	1.1417e-09	1.28283e-08	-1.26907	15.1547	GUCY1A3;LRP1;MME;GPX3;TPM1;MTUS1;NR3C1;AREG;POLD4;EDNRA;COL5A1;MGP;SPP1;PDE4B;CCL2;A2M;IL6ST;CRYAB;JUNB
ADRB1 Beta-1 receptor blocker (NEBIVOLOL) human GSE3356 sample 2279	22/470	6.06279e-07	6.45368e-06	4.63753e-10	6.01887e-09	-1.25791	15.033	CAST;ARF4;CD63;TMEM30A;MME;RPLP1;GSTP1;ACTN1;ATP5A1;GOT2;MSN;RHOA;HAPLN1;SOD1;LAPTM4B;UCHL1;FUT8;FABP5;BAG3;CSNK2B;SERPINH1;SLC38A2
Dysf Deficiency mouse GSE2629 sample 870	18/337	1.02987e-06	9.87946e-06	2.64603e-09	2.62743e-08	-1.30404	15.0291	ARF4;C1QA;CD74;BTG2;ANXA2;LTBP4;FOS;BPGM;DHRS1;FSTL1;GNB2L1;ACTG2;SFRP4;LAPTM4B;COL5A1;MYL2;SERPINH1;SPP1
Gast KO mouse GSE2772 sample 949	17/305	1.15499e-06	1.09072e-05	4.04921e-09	3.83884e-08	-1.30776	14.9426	EGR1;ARF4;CD63;BTG2;ANXA2;HSPA5;FOS;SDHD;ATP1B1;AREG;GNB2L1;FABP5;PCCB;SPP1;TXNIP;JUNB;ATF3
Fmr1 KD mouse GSE47150 sample 360	17/328	3.09974e-06	2.45852e-05	1.12783e-08	9.18536e-08	-1.40674	14.9302	YWHAE;EIF4A1;NDFIP1;RPLP1;ATP5A1;HMGB1;ATP1B1;UCHL1;LDHA;PSMB4;VSNL1;VDAC2;RPS20;SLC25A4;GAPDH;ITM2C;YWHAH
Mef2a KD mouse GSE47150 sample 367	17/326	2.85523e-06	2.28783e-05	1.03513e-08	8.54511e-08	-1.39667	14.9239	YWHAE;EIF4A1;NDFIP1;RPLP1;ATP5A1;ATP1B1;UCHL1;LDHA;PSMB4;VSNL1;VDAC2;RPS20;UQCRC2;SLC25A4;GAPDH;ITM2C;YWHAH
Gata4 KO mouse GSE66016 sample 2656	16/270	1.07701e-06	1.02106e-05	5.15593e-09	4.63461e-08	-1.29781	14.9145	EIF4A1;ALAS1;GPX3;RPLP1;EPHX1;GOT2;SOD1;ACTA1;LDHA;SCCPDH;MGP;MKNK2;MFN2;VDAC2;SUCLG1;CRYAB
Cyfip1 OE mouse GSE40852 sample 2690	21/424	4.42172e-07	4.9914e-06	4.44515e-10	5.8002e-09	-1.22076	14.9028	EGR1;CD63;RAMP2;ANXA2;SLC40A1;DDIT4L;PRELP;FSTL1;NFATC4;VTN;LDHA;EDNRA;CCND2;COL5A1;BAG3;MGP;SERPINH1;SPP1;TXNIP;APOD;PTGDS
DDIT4 Repression human GSE11670 sample 100	14/216	1.79592e-06	1.57924e-05	1.6509e-08	1.25998e-07	-1.34214	14.8387	RPLP1;TXNDC12;EIF2S2;GNB2L1;LAPTM4B;ABCB10;RPS18;HMBS;TXNIP;RPS20;VIM;GLUL;SLC38A2;GAPDH
Nr2f2 KO mouse GSE46496 sample 2412	17/300	9.19888e-07	9.00229e-06	3.20334e-09	3.1098e-08	-1.27564	14.8204	C1QA;PPP1R14C;GOT1;IDH3G;TPM1;GOT2;SDHD;GHR;LDHA;CCND2;MYL2;MGP;HRC;NDUFS2;UQCRC2;CD36;GAPDH
Mnat1 Deficiency - Ablation mouse GSE6662 sample 716	16/268	9.76487e-07	9.47973e-06	4.66571e-09	4.33857e-08	-1.27785	14.78	CD63;RAMP2;GPX3;LTBP4;FSTL1;GNB2L1;ACTG2;LAPTM4B;ACTA1;CCND2;MYL2;MGP;SERPINH1;PTGDS;CRYAB;GLUL
Mef2d KD mouse GSE47150 sample 366	17/329	3.22894e-06	2.54436e-05	1.17698e-08	9.52175e-08	-1.39461	14.7537	YWHAE;EIF4A1;NDFIP1;RPLP1;ATP5A1;ATP1B1;UCHL1;LDHA;PSMB4;VSNL1;VDAC2;RPS20;UQCRC2;SLC25A4;GAPDH;ITM2C;YWHAH
Yy1 KO mouse GSE39009 sample 76	16/286	2.28364e-06	1.92444e-05	1.11411e-08	9.10419e-08	-1.35682	14.7328	TNFRSF12A;HSPA5;RPLP1;GSTP1;GNB2L1;PDCL3;ACTA1;CSRP3;PPM1B;SLN;MYL2;MGP;MKNK2;RPS20;CRYAB;GAPDH
Des KO mouse GSE41363 sample 2387	18/349	1.6966e-06	1.50279e-05	4.45183e-09	4.18783e-08	-1.32143	14.6752	EGR1;PSMD12;PPP1R14C;SCHIP1;RPLP1;GSTP1;DDIT4L;FOS;HMGB1;PDCL3;CSRP3;PSMB4;PPM1B;SLN;MGP;PDK4;RPS20;GLUL
Neurog3 OE mouse GSE3653 sample 1660	15/254	2.44854e-06	2.04081e-05	1.63659e-08	1.25998e-07	-1.35402	14.6228	YWHAE;IDH3G;RPLP1;PYCR2;GNB2L1;SOD1;LAPTM4B;LDHA;FABP5;RPS18;CSNK2B;NDUFS2;VDAC2;RPS20;UQCRC2
Znrf2 KO mouse GSE867 sample 967	19/373	1.04633e-06	9.99778e-06	1.99043e-09	2.04694e-08	-1.26972	14.6185	ALAS1;HSPA5;ACSL1;RPLP1;RPS6;LCAT;SDHD;DHRS1;LSS;GNB2L1;EGFR;VTN;LDHA;PSMB4;SAMM50;NDUFS2;SUCLG1;SEPHS2;GAPDH
Map2k4 knockdown mouse GSE19091 sample 2044	17/313	1.64589e-06	1.46428e-05	5.83881e-09	5.1638e-08	-1.31278	14.6132	YWHAE;EIF4A1;TNFRSF12A;GOT1;STX7;PYCR2;PDCL3;LAPTM4B;LDHA;MYC;SERPINH1;PACSIN2;SPP1;NDUFS2;VDAC2;VIM;SLC38A2
UBB KO mouse GSE27568 sample 523	13/198	3.65573e-06	2.79888e-05	4.68709e-08	2.98571e-07	-1.39291	14.6028	EIF4A1;NDFIP1;AMHR2;RPLP1;HMGB1;FBL;LAPTM4B;GATM;MGP;TNNI3;VIM;SLC25A4;GAPDH
Pmp22 Trembler PMP22 point mutation mouse GSE1947 sample 943	16/273	1.24537e-06	1.17152e-05	5.98026e-09	5.25873e-08	-1.27514	14.4788	ARF4;CD63;PSMD12;ANXA2;HSPA5;GSTP1;TPM1;MSN;SOD1;LAPTM4B;LDHA;PSMC1;SERPINH1;GAPDH;NFE2L2;YWHAH
Dmd Deficiency mouse GSE1471 sample 640	13/191	2.45537e-06	2.04081e-05	3.14808e-08	2.14016e-07	-1.33998	14.4712	YWHAE;RHOA;TTN;CSRP3;MYL2;MGP;PDK4;TXNIP;SUCLG1;RPS20;PTGDS;CRYAB;SLC25A4
COMMD5 OE human GSE4737 sample 738	13/189	2.18409e-06	1.85992e-05	2.80144e-08	1.94817e-07	-1.32185	14.3981	ANXA2;HSPA5;RPLP1;ATP1B1;RPS18;MKNK2;SERPINH1;RPS20;VIM;LCP1;SLC38A2;GAPDH;ATF3
ZNF148 KD human GSE31092 sample 2162	17/308	1.32091e-06	1.23778e-05	4.65079e-09	4.33857e-08	-1.26206	14.2608	CD63;TMEM30A;ANXA2;RPLP1;GSTP1;ATP5A1;RHOA;SOD1;FBL;LAPTM4B;PPIF;NDUFS2;RPS20;VIM;MAPK6;SEPHS2;NFE2L2
Muc2 &quot;missense mutation (T2996C, Accession AJ511873) resulting i mouse GSE9913 sample 1053	18/351	1.83971e-06	1.59715e-05	4.84538e-09	4.45444e-08	-1.29051	14.2533	ARF4;CD74;EIF4A1;ALAS1;ANXA2;HSPA5;ATP5A1;AQP4;BZW1;GNB2L1;LDHA;PSMB4;SLPI;RPS18;CSNK2B;VDAC2;UQCRC2;GAPDH
Nr1i3 hNR1I3 KI (in mNR1I3-/- background) mouse GSE40120 sample 3069	17/310	1.4432e-06	1.33181e-05	5.0964e-09	4.61528e-08	-1.26851	14.2408	EGR1;BTG2;HSPA5;GPX3;STAT3;FOS;EGFR;TNFRSF1A;LDHA;FABP5;MGP;SPP1;CCNL1;A2M;GLUL;JUNB;SLC38A2
Batf KO mouse GSE54215 sample 1522	16/284	2.08515e-06	1.78822e-05	1.01454e-08	8.40374e-08	-1.29728	14.1814	CD74;BTG2;HSPA5;STX7;CYBB;FOS;HMGB1;PDIA4;FBL;SLPI;RPS18;VDAC2;RPS20;VIM;LCP1;GAPDH
CREB1 DEPLETION human GSE12056 sample 68	17/312	1.57564e-06	1.41961e-05	5.58097e-09	4.97978e-08	-1.27011	14.1777	EGR1;ARF4;EIF4A1;ANXA2;HSPA5;GBE1;BZW1;FBL;LAPTM4B;LDHA;MYC;MKNK2;SERPINH1;YME1L1;VIM;SEPHS2;SLC38A2
NR4A2 OE human GSE58475 sample 1431	12/161	2.34056e-06	1.9588e-05	4.22672e-08	2.71639e-07	-1.30706	14.1693	CD63;EIF4A1;ANXA2;RPS18;RPS6;MGP;DDIT4L;CCL2;RPS20;VIM;GAPDH;GNB2L1
Lep KO mouse GSE3293 sample 2723	18/351	1.83971e-06	1.59715e-05	4.84538e-09	4.45444e-08	-1.27989	14.136	CYB5B;EGR1;EIF4A1;ANXA2;TNFRSF12A;ATP5A1;TPM1;EPHX1;FOS;ACTG2;AZGP1;LDHA;PSMB4;MYC;PACSIN2;VDAC2;APOB;GAPDH
Il10 KO mouse GSE25095 sample 1537	16/278	1.5793e-06	1.41961e-05	7.62657e-09	6.51115e-08	-1.25945	14.0586	EGR1;NCOA2;STEAP3;MME;GOT1;NPR3;PRELP;STIP1;CSRP3;SLN;SOX18;HRC;MGAT3;MVD;TNNI3;JUNB
Eed VR mouse GSE19076 sample 2171	19/379	1.32653e-06	1.23827e-05	2.55335e-09	2.5502e-08	-1.23625	13.9687	NDFIP1;ANXA2;HSPA5;GPX3;STX7;MSN;IMMT;EIF2S2;BZW1;PDIA4;CCND2;FABP5;MGP;SERPINH1;PACSIN2;SPP1;SUCLG1;GLUL;SLC25A4
Selenbp2 KO mouse GSE36697 sample 2399	15/243	1.41348e-06	1.30936e-05	9.36029e-09	7.8336e-08	-1.24225	13.9671	CD63;CD74;ALAS1;TNFRSF12A;AMHR2;ATP5A1;GNB2L1;SFRP4;CCND2;FABP5;MGP;AKT1;TNNI3;VIM;SLC38A2
POU1F1 OE human GSE64101 sample 2931	18/346	1.50079e-06	1.37449e-05	3.9165e-09	3.75705e-08	-1.24655	13.9549	YWHAE;ARF4;CD74;ANXA2;TNFRSF12A;HSPA5;IDH3G;ACTN1;STAT3;ATP1B1;RELA;LDHA;MYC;CSNK2B;TXNIP;CCL2;JUNB;PVRL2
IRS4 KO mouse GSE2556 sample 2540	19/383	1.54956e-06	1.40853e-05	3.00694e-09	2.95459e-08	-1.23249	13.7674	ARF4;CD63;LRP1;ANXA2;GSTP1;ATP5A1;MSN;SDHD;GNB2L1;RELA;LDHA;MGP;SERPINH1;SPP1;NDUFS2;CCL2;SUCLG1;APOD;GAPDH
Map2k1 druginhibition mouse GSE39984 sample 1944	16/292	2.98516e-06	2.37541e-05	1.46891e-08	1.13899e-07	-1.29274	13.7648	GPX3;GSTP1;HMGB1;FSTL1;LAPTM4B;ACTA1;FABP5;COL5A1;SERPINH1;PACSIN2;RPS20;APOD;VIM;AGRN;CRYAB;ATF3
Dmrt1 KO mouse GSE27261 sample 2740	13/200	4.08281e-06	3.01185e-05	5.23674e-08	3.25887e-07	-1.31947	13.7362	NDFIP1;AMHR2;IDH3G;RPLP1;GSTP1;EPHX1;C3;LAPTM4B;PSMB4;MGP;VIM;SLC25A4;GAPDH
NRAS KD human GSE12445 sample 2377	15/250	2.01231e-06	1.73187e-05	1.33994e-08	1.05585e-07	-1.25006	13.7054	ATP5A1;EPHX1;HMGB1;SOD1;PSMB4;RPS18;MKNK2;NDUFS2;CCL2;UQCRC2;A2M;GLUL;RXRG;GAPDH;NFE2L2
VIM KD human GSE17802 sample 814	17/312	1.57564e-06	1.41961e-05	5.58097e-09	4.97978e-08	-1.22298	13.6516	PSMD12;ACTN1;GSTP1;ATP5A1;ADCY3;AK3;MSN;ITPR3;FOS;RHOA;GNB2L1;LDHA;RPS18;RPS20;VIM;MRPL9;GAPDH
Dmd Deficiency mouse GSE897 sample 912	20/419	1.48238e-06	1.36278e-05	2.14133e-09	2.18362e-08	-1.21276	13.587	CD63;CD74;NDFIP1;ANXA2;HSPA5;RPLP1;GSTP1;MSN;SDHD;FSTL1;GATM;COL5A1;MGP;SERPINH1;HRC;SPP1;PDK4;CCL2;UQCRC2;MAPK6
Trp53inp2 OE mouse GSE54917 sample 572	17/320	2.22238e-06	1.88592e-05	7.97371e-09	6.74293e-08	-1.24885	13.5856	TNFRSF12A;HSPA5;DDIT4L;MSN;PRELP;FOS;AKAP1;VTN;UCHL1;FABP5;BAG3;RAB15;DLC1;ITGA6;LCP1;JUNB;ATF3
Dmd Deficiency mouse GSE897 sample 915	20/425	1.84261e-06	1.59715e-05	2.69825e-09	2.66205e-08	-1.21825	13.4552	CD63;CD74;SMAD4;PSMD12;NDFIP1;ANXA2;HSPA5;RPLP1;GSTP1;ATP5A1;MSN;GNB2L1;CSRP3;PSMB4;MGP;SERPINH1;SPP1;PDK4;VDAC2;CRYAB
IGF1 OE human GSE7561 sample 567	16/280	1.73405e-06	1.53038e-05	8.39413e-09	7.0738e-08	-1.19594	13.2599	EGR1;ARF4;CD63;EIF4A1;ANXA2;TNFRSF12A;HSPA5;ACTN1;HMGB1;BZW1;STIP1;LDHA;FABP5;MGP;PPIF;MAPK6
PPARGC1A KD human GSE36879 sample 2870	17/316	1.87396e-06	1.61854e-05	6.67951e-09	5.81046e-08	-1.19298	13.1602	ANXA2;ACTN1;GBE1;HMGB1;BZW1;PDIA4;LDHA;PSMB4;FABP5;BAG3;CSNK2B;TXNIP;RPS20;VIM;SLC38A2;NES;ITM2C
MYC Silencing human GSE22139 sample 1007	18/351	1.83971e-06	1.59715e-05	4.84538e-09	4.45444e-08	-1.1895	13.1377	CD63;ANXA2;HSPA5;TPM1;MSN;NR3C1;FSTL1;BZW1;RHOA;UCHL1;PSMB4;FABP5;COL5A1;MGP;CSNK2B;GNB1;VIM;ITM2C
Htt Mutation (HTT exon1 142Q) mouse GSE3248 sample 2284	16/288	2.49896e-06	2.06996e-05	1.22255e-08	9.82489e-08	-1.21581	13.113	NSF;CD63;NDFIP1;IDH3G;RPLP1;ATP5A1;RPS6;AQP4;GNB2L1;UCHL1;NDUFS2;APOD;UQCRC2;PTGDS;GAPDH;ITM2C
BST2 OE human GSE50002 sample 1650	17/329	3.22894e-06	2.54436e-05	1.17698e-08	9.52175e-08	-1.23892	13.1066	EGR1;BTG2;LRP1;MME;FOS;C3;VTN;IL1RL1;SMPD1;MGAT3;TXNIP;APOD;IL6ST;PVRL2;ATF3;PDK2;ITM2C
Dicer1 Deficiency - Null Deletion mouse GSE35844 sample 1226	18/361	2.73312e-06	2.21109e-05	7.34028e-09	6.295e-08	-1.22101	13.0886	SMAD4;PSMD12;TMEM30A;ALAS1;HSPA5;ATP5A1;RPS6;HMGB1;PPP2CA;CHCHD4;GATM;MKNK2;VDAC2;SUCLG1;VIM;UQCRC2;SEPHS2;YWHAH
Dmd Deficiency mouse GSE1026 sample 931	16/299	4.04391e-06	2.99225e-05	2.01175e-08	1.48405e-07	-1.2516	13.0378	C1QA;CD63;CD74;ANXA2;GPX3;RPLP1;GSTP1;MSN;GNB2L1;CSRP3;GATM;MGP;SERPINH1;SPP1;CCL2;NES
Rp1 KO mouse GSE128 sample 1774	18/357	2.33706e-06	1.9588e-05	6.22673e-09	5.4557e-08	-1.202	13.0304	FYTTD1;ARF4;GSTP1;ATP5A1;SDHD;LAPTM4B;VTN;UCHL1;VSNL1;GNB3;NDUFS2;SUCLG1;UQCRC2;AGRN;GAPDH;MAP4K3;ITM2C;YWHAH
Tnf siTNF mouse GSE31906 sample 1111	18/355	2.15919e-06	1.8452e-05	5.73041e-09	5.0944e-08	-1.19452	13.0206	EGR1;C1QA;KCNJ8;TNFAIP6;NEXN;CYBB;MSN;AQP4;AREG;TNFRSF1A;C3;UCHL1;EDNRA;SLPI;FABP5;MGP;APOD;JUNB
Aldh5a1 KO mouse GSE2866 sample 1209	19/384	1.6104e-06	1.44223e-05	3.13143e-09	3.06451e-08	-1.16383	12.973	NSF;BTG2;ALAS1;RPS6;SDHD;DHRS1;TRPC4AP;GNB2L1;MAPK9;LDHA;GATM;SAMM50;SMPD1;GNB1;NDUFS2;PTGDS;SLC25A4;GAPDH;ITM2C
Dmd Deficiency mouse GSE897 sample 909	16/289	2.61332e-06	2.14097e-05	1.28031e-08	1.01952e-07	-1.20539	12.9599	C1QA;CD63;CD74;ALAS1;ANXA2;GSTP1;MSN;ACTA1;LDHA;COL5A1;SMPD1;PDK4;SERPINH1;SPP1;GAPDH;YWHAH
Sod1 G93A mutation mouse GSE10953 sample 847	15/263	3.7538e-06	2.83816e-05	2.5344e-08	1.79853e-07	-1.22979	12.8757	C1QA;IDH3G;GSTP1;AQP4;FOS;SAMM50;MKNK2;PACSIN2;SPP1;APOD;VIM;MAN2C1;CCNL1;PTGDS;CRYAB
Pgr KO mouse GSE39920 sample 3080	18/362	2.84117e-06	2.28783e-05	7.64597e-09	6.51115e-08	-1.19986	12.8209	CYB5B;CD74;PDXK;LRP1;HSPA5;ACSL1;EPHX1;HMGB1;MAPK14;RELA;C3;LDHA;GATM;MGP;MKNK2;TXNIP;ITM2C;NFE2L2
Itk KO mouse GSE12466 sample 1554	17/342	5.41057e-06	3.8396e-05	2.02235e-08	1.48735e-07	-1.26067	12.8179	C1QA;CD74;BTG2;ANXA2;SLC40A1;FOS;BPGM;CCND2;SLPI;VIM;LCP1;CCNL1;JUNB;SLC38A2;GAPDH;ITM2C;YWHAH
Chrna4 KO mouse GSE6614 sample 1725	18/360	2.6288e-06	2.14097e-05	7.04589e-09	6.08554e-08	-1.19131	12.8086	NSF;PSMD12;RPLP1;GSTP1;RPS6;IMMT;GNB2L1;UCHL1;LDHA;VSNL1;PSMC1;NDUFS2;SUCLG1;APOD;PTGDS;GLUL;SLC25A4;GAPDH
Dhcr7 KO mouse GSE39811 sample 3084	15/255	2.57005e-06	2.11441e-05	1.71954e-08	1.3001e-07	-1.18964	12.8055	EIF4A1;HSPA5;ATP5A1;SLC40A1;BPGM;RHOA;GNB2L1;C3;PSMC1;ADORA3;HMBS;CANX;SUCLG1;DCPS;SLC38A2
Rif1 KD mouse GSE55129 sample 39	16/307	5.65684e-06	3.92262e-05	2.85275e-08	1.96694e-07	-1.26115	12.7959	YWHAE;EIF4A1;HSPA5;GSTP1;PYCR2;HMGB1;GNB2L1;SOD1;FBL;LDHA;FABP5;RPS18;CSNK2B;TXNIP;UQCRC2;GAPDH
Chrnb4 Deficiency mouse GSE5320 sample 741	18/360	2.6288e-06	2.14097e-05	7.04589e-09	6.08554e-08	-1.1898	12.7923	NSF;PSMD12;RPLP1;GSTP1;RPS6;IMMT;GNB2L1;UCHL1;LDHA;VSNL1;PSMC1;NDUFS2;SUCLG1;APOD;PTGDS;GLUL;SLC25A4;GAPDH
Insm1 KO mouse GSE46139 sample 2229	16/291	2.85625e-06	2.28783e-05	1.40339e-08	1.09519e-07	-1.19332	12.751	CYB5B;SMAD4;ANXA2;RPLP1;SLC40A1;DDIT4L;NFATC4;LDHA;SLN;RAB15;MGP;TXNIP;RPS20;UQCRC2;AGRN;GAPDH
Nfia Deficiency mouse GSE4623 sample 666	18/361	2.73312e-06	2.21109e-05	7.34028e-09	6.295e-08	-1.18785	12.7331	NSF;ARF4;NDFIP1;ANXA2;ATP5A1;STX7;SDHD;SLC6A1;ACTA1;MAPK9;DNAJC5;SPP1;APOD;MAN2C1;AGRN;SLC25A4;GAPDH;YWHAH
SOX11 DEPLETION human GSE34763 sample 353	19/393	2.26384e-06	1.9144e-05	4.48696e-09	4.20457e-08	-1.16944	12.7043	ARF4;HSPA5;ATP5A1;AK3;IMMT;TXNDC12;BZW1;RHOA;SOD1;MYC;CANX;YME1L1;NDUFS2;VDAC2;VIM;UQCRC2;LCP1;MAPK6;SLC38A2
THOC5 KD human GSE42327 sample 2858	15/261	3.41941e-06	2.65991e-05	2.30306e-08	1.66355e-07	-1.2036	12.6795	FYTTD1;ANXA2;TNFRSF12A;GBE1;AK3;BZW1;SOD1;LDHA;SLPI;RPS18;MKNK2;PPIF;VDAC2;MAPK6;GAPDH
Dmd KO mouse GSE466 sample 880	17/332	3.64615e-06	2.79888e-05	1.33647e-08	1.05585e-07	-1.20817	12.6661	ARF4;C1QA;CD63;CD74;LRP1;ANXA2;HSPA5;GSTP1;RPS6;FSTL1;GNB2L1;C3;GATM;MGP;SERPINH1;SPP1;CCL2
Ppp1r1a KO mouse GSE4040 sample 735	16/312	6.93662e-06	4.61238e-05	3.53009e-08	2.32813e-07	-1.25722	12.5524	YWHAE;EGR1;NDFIP1;GOT1;PPP2CA;MGP;CSNK2B;CANX;SUCLG1;RPS20;APOD;UQCRC2;PTGDS;GAPDH;YWHAH;IDH3A
Htt Huntington's Disease mutation mouse GSE857 sample 2514	16/299	4.04391e-06	2.99225e-05	2.01175e-08	1.48405e-07	-1.19386	12.4363	NDFIP1;HSPA5;GSTP1;ATP5A1;RPS6;STX7;IMMT;GNB2L1;FBL;UCHL1;GNB1;APOD;UQCRC2;PTGDS;SLC25A4;GAPDH
Ing1 KO mouse GSE43318 sample 3107	16/297	3.71153e-06	2.81551e-05	1.84046e-08	1.38291e-07	-1.18407	12.4064	EIF4A1;TNFRSF12A;ACTN1;RPLP1;TPM1;EPHX1;GOT2;ACTG2;STIP1;LDHA;PSMB4;DNAJC5;MGP;GNB1;VIM;GAPDH
Slc9a3 KO mouse GSE10740 sample 522	17/331	3.50198e-06	2.71543e-05	1.28123e-08	1.01952e-07	-1.17749	12.38	CD74;SMAD4;GOT1;ATP5A1;STX7;SLC40A1;SLC5A1;FOS;ATP1B1;EIF2S2;LDHA;SLPI;PDK4;VDAC2;UQCRC2;GAPDH;YWHAH
Agtr1a KO mouse GSE18430 sample 3011	21/520	1.09028e-05	6.7503e-05	1.39653e-08	1.09464e-07	-1.28883	12.3771	AOC3;GUCY1A3;EGR1;C1QA;CD74;BTG2;LRP1;ACTN1;TPM1;EPHX1;PRELP;FOS;C3;MYC;MGP;PDK4;TXNIP;CCL2;VIM;LCP1;JUNB
Nod2 KO mouse GSE58948 sample 1120	16/303	4.78988e-06	3.43936e-05	2.39879e-08	1.72756e-07	-1.20312	12.3652	CD63;HSPA5;RPLP1;ATP5A1;PRELP;ATP1B1;PDIA4;C3;RPS18;MYC;MGP;GNB1;TXNIP;SUCLG1;VIM;GAPDH
Cdh1 KO mouse GSE31771 sample 2483	15/258	2.96764e-06	2.36923e-05	1.99193e-08	1.48405e-07	-1.15174	12.2665	CCR1;EGR1;CD74;TNFRSF12A;KCNJ8;NEXN;CYBB;FOS;AREG;IL1RL1;EDNRA;SPP1;PDE4B;NES;ATF3
NRAS DEPLETION - siRNA siMut10 human GSE12445 sample 1025	15/262	3.58312e-06	2.76071e-05	2.41621e-08	1.73495e-07	-1.16555	12.2353	CD63;ATP5A1;EPHX1;HMGB1;SOD1;MKNK2;SERPINH1;NDUFS2;VDAC2;CCL2;VIM;UQCRC2;A2M;GLUL;RXRG
CTNNB1 Activation (deltaNB-cateninER transgenics) mouse GSE1579 sample 793	16/307	5.65684e-06	3.92262e-05	2.85275e-08	1.96694e-07	-1.20085	12.184	CAST;NDFIP1;ATP5A1;GOT2;TTN;ACTA1;LDHA;FABP5;SMPD1;TXNIP;VDAC2;ITGA6;VIM;CD36;SLC25A4;GAPDH
CMAHP KO mouse GSE59964 sample 2449	17/330	3.36297e-06	2.62441e-05	1.22809e-08	9.83687e-08	-1.15369	12.1692	C1QA;CD74;MME;SLC40A1;ADRB2;DHRS1;C3;VTN;PPM1A;MAPK9;EDNRA;BAG3;MKNK2;GNA12;YME1L1;CIAPIN1;ACOX3
Pparg OE mouse GSE2192 sample 862	15/267	4.51155e-06	3.25879e-05	3.06164e-08	2.09904e-07	-1.17562	12.146	EIF4A1;ALAS1;ANXA2;ACSL1;ATP5A1;RPS6;GOT2;DHRS1;GNB2L1;SLPI;FABP5;PDK4;SERPINH1;SPP1;TXNIP
Foxd3 KO mouse GSE58960 sample 1417	16/310	6.39656e-06	4.3608e-05	3.24327e-08	2.18045e-07	-1.20885	12.1372	EGR1;ANXA2;RPLP1;GSTP1;MSN;FOS;EIF2S2;FSTL1;LAPTM4B;CCND2;FABP5;SPP1;CCL2;VIM;SLC25A4;ITM2C
Mat1a KO mouse GSE63062 sample 2941	18/368	3.57461e-06	2.76071e-05	9.74029e-09	8.1236e-08	-1.15546	12.1294	BTG2;TNFRSF12A;MME;KCNJ8;GPX3;CYBB;AQP4;FSTL1;POLD4;FABP5;MGP;SERPINH1;SPP1;CCL2;ITGA6;CD36;PTGDS;ATF3
SOX2 OE human GSE34920 sample 1422	16/304	4.99465e-06	3.5653e-05	2.50563e-08	1.78333e-07	-1.18108	12.0962	ANXA2;GOT1;ACTN1;GSTP1;RPS6;TPM1;TXNDC12;ITPR3;GNB2L1;ACTG2;UCHL1;GNB1;SERPINH1;SPP1;VIM;SLC25A4
Ppara KO mouse GSE6864 sample 1371	15/272	5.64914e-06	3.92262e-05	3.86028e-08	2.51177e-07	-1.19195	12.0937	CD74;EIF4A1;MME;HSPA5;SLC5A1;ACTG2;SOD1;PDCL3;FUT8;CHDH;SUCLG1;RPS20;CD36;SEPHS2;NFE2L2
B4galnt2 OE mouse GSE7863 sample 2296	16/311	6.6617e-06	4.47865e-05	3.38391e-08	2.25625e-07	-1.2041	12.0573	EGR1;CD74;ANXA2;TNFRSF12A;HSPA5;RPLP1;GSTP1;UCHL1;CSRP3;SLN;RAB15;MGP;MKNK2;PACSIN2;VIM;CRYAB
HDAC2 KD human GSE22366 sample 1413	17/334	3.95062e-06	2.96847e-05	1.45357e-08	1.13071e-07	-1.15382	12.0285	EGR1;CD63;ANXA2;HSPA5;GSTP1;PDIA4;LAPTM4B;LDHA;CCND2;PPIF;CCL2;RPS20;VIM;LCP1;TPSAB1;MAPK6;SLC38A2
Socs3 KO mouse GSE411 sample 2456	16/301	4.40275e-06	3.20885e-05	2.1975e-08	1.59204e-07	-1.16165	12.0196	CCR1;CD63;ANXA2;HSPA5;STAT3;STX7;MSN;IMMT;TNFRSF1A;LDHA;FABP5;SPP1;CCL2;IL6ST;MAPK6;GAPDH
SOX2 KD human GSE34904 sample 1351	16/301	4.40275e-06	3.20885e-05	2.1975e-08	1.59204e-07	-1.16157	12.0187	ATP5A1;RPS6;TPM1;GOT2;TXNDC12;FSTL1;ACTG2;SOD1;LAPTM4B;ACTA1;UCHL1;CCND2;CSNK2B;SERPINH1;RPS20;ITM2C
GPLD1 OE human GSE4731 sample 2885	16/297	3.71153e-06	2.81551e-05	1.84046e-08	1.38291e-07	-1.14201	11.9657	ACTN1;RPLP1;ATP5A1;EPHX1;GOT2;ATP1B1;RHOA;C3;MYC;CSNK2B;PCCB;MKNK2;SERPINH1;UQCRC2;APOB;GAPDH
E2f1 KD mouse GSE24594 sample 473	14/242	6.73637e-06	4.51635e-05	6.31062e-08	3.85526e-07	-1.19581	11.9644	BTG2;RPLP1;TPM1;GOT2;FOS;ACTG2;ACTA1;PSMB4;SLPI;COL5A1;MGP;SERPINH1;TXNIP;SLC25A4
Hnf4a NULL MUTATION mouse GSE3116 sample 850	15/274	6.17151e-06	4.23114e-05	4.22959e-08	2.71639e-07	-1.18641	11.9477	YWHAE;EIF4A1;ANXA2;HSPA5;RPLP1;TPM1;LTBP4;HMGB1;GNB2L1;ACTG2;STIP1;CCND2;SERPINH1;AGRN;GAPDH
EGFR OE human GSE3542 sample 194	16/299	4.04391e-06	2.99225e-05	2.01175e-08	1.48405e-07	-1.14552	11.9327	MAP2K4;ALAS1;ACTN1;STAT3;AREG;EGFR;ACTG2;TNFRSF1A;FUT8;SCCPDH;PDE4B;CCL2;ITGA6;A2M;JUNB;ATF3
Nf1 Heterozygotic knockout (NF1+/-) mouse GSE1482 sample 1220	18/369	3.71225e-06	2.81551e-05	1.01368e-08	8.40374e-08	-1.13866	11.9306	PSMD12;NDFIP1;HSPA5;SCHIP1;ATP5A1;STX7;AQP4;SLC6A1;BZW1;MAPK10;VSNL1;ATP6V1H;NDUFS2;SUCLG1;UQCRC2;GLUL;SLC25A4;YWHAH
Nfe2l2 knock-out (male) mouse GSE867 sample 1362	17/337	4.45032e-06	3.22416e-05	1.64695e-08	1.25998e-07	-1.15008	11.8944	ALAS1;HSPA5;ACSL1;RPS6;SDHD;LSS;GNB2L1;EGFR;SOD1;VTN;LDHA;PSMB4;SAMM50;FABP5;SPP1;SEPHS2;GAPDH
Sod1 G93A mutation mouse GSE3343 sample 898	15/275	6.44849e-06	4.38389e-05	4.42604e-08	2.82684e-07	-1.18479	11.8893	YWHAE;HSPA5;RPLP1;ATP5A1;GOT2;AQP4;ATP1B1;TNFRSF1A;C3;VSNL1;VDAC2;APOD;PTGDS;SLC25A4;GAPDH
MAPK7 KD human GSE53394 sample 1807	15/268	4.72114e-06	3.40006e-05	3.20817e-08	2.16886e-07	-1.15051	11.8377	CD63;ANXA2;HSPA5;ATP5A1;ATP1B1;BZW1;LAPTM4B;LDHA;RPS18;MGP;MKNK2;TXNIP;CCL2;MAPK6;GAPDH
Tnf siTNF-OMe mouse GSE31906 sample 1113	19/403	3.26499e-06	2.56445e-05	6.61749e-09	5.77721e-08	-1.11949	11.8343	EGR1;C1QA;KCNJ8;TNFAIP6;GPX3;CYBB;MSN;AREG;TNFRSF1A;C3;IL1RL1;EDNRA;UCHL1;FABP5;SLPI;MGP;APOD;LCP1;IL6ST
Egfr druginhibition mouse GSE27640 sample 1910	16/299	4.04391e-06	2.99225e-05	2.01175e-08	1.48405e-07	-1.13221	11.7941	CYB5B;CD74;EPHX1;GOT2;LCAT;C3;DPP4;VTN;PPM1A;AZGP1;MKNK2;TXNIP;UQCRC2;SEPHS2;ACADS;GAPDH
Htt Mutation mouse GSE3621 sample 2928	14/244	7.40108e-06	4.78866e-05	6.94932e-08	4.18511e-07	-1.18318	11.7687	NDFIP1;GOT1;RPLP1;GSTP1;ATP5A1;UCHL1;VDAC2;RPS20;APOD;UQCRC2;PTGDS;SLC25A4;GAPDH;ITM2C
EWSR1 KD human GSE27524 sample 494	17/336	4.27777e-06	3.14611e-05	1.58001e-08	1.22124e-07	-1.13368	11.7525	LRP1;MME;GPX3;TPM1;MTUS1;ADRB2;FOS;NR3C1;POLD4;EDNRA;COL5A1;MGP;CCL2;A2M;CRYAB;JUNB;ATF3
Neurod1 Conditional KO under Crx promoter mouse GSE35396 sample 3093	16/311	6.6617e-06	4.47865e-05	3.38391e-08	2.25625e-07	-1.17079	11.7239	EGR1;GPX3;MSN;FOS;HMGB1;BPGM;DHRS1;FABP5;CHDH;SPP1;GNB3;VIM;PTGDS;A2M;CRYAB;ATF3
MAPK7 constitutive activation human GSE17939 sample 2307	16/299	4.04391e-06	2.99225e-05	2.01175e-08	1.48405e-07	-1.12266	11.6947	CD63;ANXA2;GBE1;ITPR3;FSTL1;BZW1;RHOA;TNFRSF1A;SOD1;IL1RL1;LDHA;MGP;MKNK2;SERPINH1;ITGA6;GAPDH
Psap hypomorphic prosaposin deficiency mouse GSE8307 sample 2500	15/278	7.34713e-06	4.78866e-05	5.06617e-08	3.16897e-07	-1.17558	11.6931	YWHAE;C1QA;NDFIP1;GPX3;GSTP1;AQP4;DHRS1;C3;UCHL1;FABP5;SPP1;APOD;VIM;PTGDS;ITM2C
Srf homozygous Srf mutant 100 (constitutive Srf treatment) mouse GSE1948 sample 1400	15/272	5.64914e-06	3.92262e-05	3.86028e-08	2.51177e-07	-1.1508	11.6762	EGR1;CD74;BTG2;NDFIP1;ALAS1;ANXA2;HSPA5;ACTN1;GSTP1;ACTG2;ACTA1;UCHL1;PPIF;SPP1;NES
Scd1 KO mouse GSE3889 sample 2654	17/350	7.33813e-06	4.78866e-05	2.78894e-08	1.94504e-07	-1.17189	11.6564	EGR1;C1QA;EIF4A1;ALAS1;TNFRSF12A;GOT1;HSPA5;GSTP1;EPHX1;HMGB1;EGFR;C3;AZGP1;SLPI;TXNIP;SLC38A2;GAPDH
Akt1 KO mouse GSE2746 sample 223	16/316	8.14059e-06	5.19926e-05	4.17428e-08	2.7016e-07	-1.17988	11.6389	EGR1;EIF4A1;TPM1;HMGB1;FSTL1;LDHA;COL5A1;RPS18;SERPINH1;SPP1;NDUFS2;VDAC2;VIM;SLC25A4;GAPDH;ITM2C
RELA KD human GSE1676 sample 1787	20/434	2.53374e-06	2.09163e-05	3.78965e-09	3.64979e-08	-1.07987	11.6356	ARF4;EIF4A1;USP14;PSMD12;ATP5A1;RPS6;GOT2;HMGB1;EIF2S2;RHOA;SOD1;PPP2CA;LDHA;PSMC1;GNB1;PPIF;NDUFS2;SUCLG1;UQCRC2;GAPDH
FLI1 KD human GSE27524 sample 1596	17/337	4.45032e-06	3.22416e-05	1.64695e-08	1.25998e-07	-1.12457	11.6306	EGR1;LRP1;MME;GPX3;MTUS1;ADRB2;FOS;NR3C1;POLD4;EDNRA;COL5A1;MGP;CCL2;A2M;CRYAB;JUNB;ATF3
EWSR1 KD human GSE27524 sample 496	20/442	3.3376e-06	2.61302e-05	5.09011e-09	4.61528e-08	-1.09713	11.5773	LRP1;GPX3;GBE1;MTUS1;NR3C1;AREG;ACTG2;POLD4;EDNRA;FUT8;COL5A1;MGP;SPP1;PDE4B;CCL2;ITGA6;A2M;CRYAB;JUNB;NES
Emd KO mouse GSE5304 sample 1202	16/307	5.65684e-06	3.92262e-05	2.85275e-08	1.96694e-07	-1.1384	11.5504	EGR1;C1QA;CD74;LRP1;RPLP1;GSTP1;ATP5A1;STX7;C3;FBL;ACTA1;HRC;NDUFS2;APOD;LCP1;CCNL1
UPF1 Deficiency human GSE7009 sample 215	18/370	3.85465e-06	2.90535e-05	1.05481e-08	8.67809e-08	-1.10019	11.493	KCMF1;ARF4;CD63;ANXA2;TNFRSF12A;HSPA5;EIF2S2;BZW1;TARBP2;SLPI;PSMC1;CANX;SERPINH1;PPIF;VDAC2;VIM;MAPK6;SLC38A2
CXCL5 KO mouse GSE43337 sample 2907	17/347	6.553e-06	4.4425e-05	2.47477e-08	1.77176e-07	-1.1391	11.4157	AOC3;EGR1;CD74;GOT2;SLC2A4;BPGM;AREG;ACTG2;VTN;UCHL1;OBSCN;BAG3;MYL2;HRC;BVES;ACADS;NES
Cdk4 Heterozygotic knockout (Cdk4 +/-) mouse GSE614 sample 1291	16/310	6.39656e-06	4.3608e-05	3.24327e-08	2.18045e-07	-1.13633	11.4091	FYTTD1;ARF4;CD63;NDFIP1;ANXA2;ACTN1;SCHIP1;TPM1;MSN;HMGB1;SOD1;SERPINH1;SPP1;NDUFS2;TXNIP;MAPK6
HDAC1 KD human GSE22366 sample 1412	16/306	5.42787e-06	3.84065e-05	2.73245e-08	1.91114e-07	-1.11687	11.3555	CYB5B;EGR1;ARF4;CD63;ANXA2;GBE1;LAPTM4B;LDHA;CCND2;TXNIP;CCL2;RPS20;LCP1;CCNL1;TPSAB1;MAPK6
THRA HCC mutant al human GSE29159 sample 1694	16/304	4.99465e-06	3.5653e-05	2.50563e-08	1.78333e-07	-1.10715	11.3391	ARF4;GOT1;HSPA5;NR0B2;GNB2L1;PDIA4;DPP4;MYC;CSNK2B;TXNIP;APOB;IL6ST;SLC38A2;GAPDH;MAP4K3;NFE2L2
IRS3P KO mouse GSE2556 sample 2539	16/311	6.6617e-06	4.47865e-05	3.38391e-08	2.25625e-07	-1.12214	11.2366	CD63;ANXA2;HSPA5;ACTN1;TPM1;GNB2L1;RELA;ACTG2;LAPTM4B;LDHA;SERPINH1;SPP1;NDUFS2;UQCRC2;MAPK6;GAPDH
FOXM1 INACTIVATION - siRNA human GSE2222 sample 853	15/271	5.40306e-06	3.8396e-05	3.68684e-08	2.42492e-07	-1.10366	11.2215	CAST;ANXA2;HSPA5;RPLP1;RPS6;EIF2S2;RHOA;GNB2L1;SOD1;PSMC1;MGP;CSNK2B;VDAC2;RPS20;SLC38A2
FLI1 KD human GSE27524 sample 1599	17/343	5.62358e-06	3.92262e-05	2.10625e-08	1.54074e-07	-1.10369	11.1982	LRP1;MME;GPX3;TPM1;MTUS1;ADRB2;FOS;NR3C1;POLD4;EDNRA;COL5A1;MGP;SPP1;CCL2;A2M;CRYAB;JUNB
Vdr KO mouse GSE2421 sample 1152	16/316	8.14059e-06	5.19926e-05	4.17428e-08	2.7016e-07	-1.12888	11.1357	C1QA;EIF4A1;NDFIP1;ANXA2;RPS6;SLC40A1;CYBB;FOS;PPP2CA;PACSIN2;SPP1;VIM;CD36;LCP1;MAP4K3;YWHAH
S1pr3 KO mouse GSE7191 sample 2551	16/312	6.93662e-06	4.61238e-05	3.53009e-08	2.32813e-07	-1.11532	11.1356	FYTTD1;HSPA5;SCHIP1;RPLP1;GSTP1;ATP5A1;SOD1;UCHL1;LDHA;SUCLG1;APOD;PTGDS;MAPK6;GAPDH;ITM2C;YWHAH
Psap hypomorphic prosaposin deficiency mouse GSE8307 sample 2498	15/292	1.31904e-05	7.92403e-05	9.31535e-08	5.4877e-07	-1.17697	11.1141	C1QA;IDH3G;AQP4;FOS;VTN;FABP5;SPP1;VDAC2;APOD;VIM;UQCRC2;PTGDS;A2M;SLC25A4;ITM2C
Ackr3 Deficiency mouse GSE8710 sample 631	16/323	1.07029e-05	6.66053e-05	5.5648e-08	3.45416e-07	-1.15312	11.0893	EGR1;PSMD12;NDFIP1;ANXA2;ACTN1;RPLP1;FOS;HMGB1;HAPLN1;LDHA;PSMB4;FABP5;CANX;SERPINH1;VIM;YWHAH
BRCA1 DEPLETION human GSE22259 sample 65	17/349	7.06753e-06	4.66111e-05	2.68037e-08	1.88558e-07	-1.1079	11.0498	ARF4;ANXA2;TNFRSF12A;HSPA5;RPLP1;GOT2;ATP1B1;BZW1;SOD1;RPS18;PSMC1;CANX;MKNK2;PPIF;NDUFS2;TXNIP;VIM
STAU1 DELETION human GSE6679 sample 83	15/272	5.64914e-06	3.92262e-05	3.86028e-08	2.51177e-07	-1.08298	10.9881	CAST;EIF4A1;ACTN1;TPM1;MSN;HMGB1;RHOA;STIP1;FBL;SLPI;FABP5;MYC;RPS20;VIM;GAPDH
MS4A1 blockade of gene product (CD20) human GSE24742 sample 2692	15/277	7.03592e-06	4.65291e-05	4.84401e-08	3.06956e-07	-1.09487	10.9218	CAST;CD63;RPLP1;RPS6;SLC40A1;HMGB1;ATP1B1;NR3C1;FSTL1;PSMB4;RPS20;VIM;PTGDS;SLC38A2;CES1
IL2 OE human GSE1823 sample 1186	18/373	4.31193e-06	3.16165e-05	1.18762e-08	9.57589e-08	-1.05311	10.9122	TNFAIP6;RPLP1;GSTP1;MSN;SDHD;ATP1B1;AGPAT1;STIP1;UCHL1;LDHA;SMPD1;HMBS;SERPINH1;RPS20;VIM;TPSAB1;AGRN;YWHAH
Twist1 OE mouse GSE50002 sample 1071	17/353	8.20659e-06	5.21398e-05	3.13926e-08	2.14016e-07	-1.10235	10.8709	BTG2;LRP1;MME;LTBP4;ADRB2;FOS;C3;VTN;MYC;SMPD1;PDK4;MGAT3;APOD;IL6ST;AGRN;ATF3;ITM2C
PPARGC1A KD human GSE36879 sample 2871	16/308	5.89443e-06	4.07572e-05	2.97788e-08	2.04739e-07	-1.07452	10.8611	ANXA2;ACTN1;MSN;HMGB1;BZW1;PDIA4;LDHA;PSMB4;FABP5;BAG3;TXNIP;RPS20;VIM;SLC38A2;NES;GAPDH
Scd1 Null mutation (low far, high carbohydrate) mouse GSE3889 sample 1403	15/300	1.81269e-05	0.00010255	1.29985e-07	7.40547e-07	-1.17766	10.817	C1QA;EIF4A1;ANXA2;TNFRSF12A;GOT1;HSPA5;RPLP1;GSTP1;EPHX1;GNB2L1;LDHA;SLPI;SPP1;RPS20;GAPDH
Irs2 KO mouse GSE2556 sample 331	17/348	6.8059e-06	4.55039e-05	2.57569e-08	1.81721e-07	-1.07909	10.7885	ARF4;CD63;ANXA2;HSPA5;ACTN1;GSTP1;ATP5A1;RPS6;GNB2L1;LDHA;MGP;SERPINH1;SPP1;NDUFS2;CCL2;MAPK6;GAPDH
Abcb4 KO mouse GSE4612 sample 312	17/356	9.16604e-06	5.74832e-05	3.52947e-08	2.32813e-07	-1.10104	10.7506	C1QA;CD74;ALAS1;LRP1;RPLP1;GSTP1;EPHX1;GNB2L1;C3;SLPI;CHDH;MGP;CSNK2B;MKNK2;GAPDH;NFE2L2;YWHAH
Dmd Deficiency mouse GSE1025 sample 918	15/277	7.03592e-06	4.65291e-05	4.84401e-08	3.06956e-07	-1.07301	10.7038	ARF4;CD63;SMAD4;HSPA5;IDH3G;SCHIP1;RPS6;AQP4;SDHD;GNB2L1;ACTA1;GATM;PSMC1;SPP1;ITM2C
Dot1l DELETION mouse GSE25911 sample 453	15/298	1.676e-05	9.75454e-05	1.19713e-07	6.90125e-07	-1.15732	10.6881	ALAS1;HSPA5;GPX3;GSTP1;MSN;C3;LDHA;PSMB4;SLPI;FABP5;RPS18;MYC;CSNK2B;VIM;SLC25A4
Tfam KO mouse GSE44605 sample 2607	15/278	7.34713e-06	4.78866e-05	5.06617e-08	3.16897e-07	-1.07378	10.6806	ANXA2;DHRS1;PDRG1;PPP2CA;SCCPDH;COL5A1;SERPINH1;SPP1;VDAC2;VIM;UQCRC2;AGRN;CRYAB;NES;GAPDH
POU5F1 KD human GSE34904 sample 1350	15/278	7.34713e-06	4.78866e-05	5.06617e-08	3.16897e-07	-1.0737	10.6797	CYB5B;ANXA2;GSTP1;RPS6;TPM1;GNB2L1;SOD1;STIP1;UCHL1;CCND2;SERPINH1;SPP1;TXNIP;RPS20;GAPDH
Elf4 KO mouse GSE15324 sample 2839	13/224	1.39071e-05	8.31343e-05	1.81347e-07	9.86774e-07	-1.13517	10.6649	NDFIP1;RPLP1;ATP5A1;SOD1;CHCHD4;LDHA;GATM;PSMB4;CANX;RPS20;VIM;GAPDH;ATF3
Nr0b2 KO mouse GSE40775 sample 2398	18/382	5.99223e-06	4.13158e-05	1.6839e-08	1.27714e-07	-1.05287	10.6279	EGR1;NCOA2;C1QA;CD74;BTG2;MME;CYBB;AK3;AQP4;ADRB2;FOS;FABP5;MYC;GNA12;PDK4;PTGDS;IL6ST;ATF3
ZMPSTE24 KD human GSE41799 sample 3022	16/314	7.51709e-06	4.83925e-05	3.83988e-08	2.51177e-07	-1.06122	10.5444	EIF4A1;ACTN1;ATP5A1;ITPR3;ATP1B1;RHOA;GNB2L1;SOD1;LDHA;PSMC1;GNB1;AKT1;VIM;MAPK6;GAPDH;YWHAH
KDM4C natural variation human GSE41040 sample 615	14/244	7.40108e-06	4.78866e-05	6.94932e-08	4.18511e-07	-1.05349	10.4788	CD63;MME;GBE1;GSTP1;RPS6;FSTL1;LDHA;COL5A1;RPS18;SERPINH1;RPS20;PTGDS;CRYAB;GAPDH
Psap KO mouse GSE8307 sample 2487	18/399	1.08475e-05	6.73322e-05	3.17409e-08	2.15182e-07	-1.0837	10.4099	EIF4A1;C1QA;NDFIP1;FOS;HMGB1;ATP1B1;MAPK10;PPP2CA;PSMB4;PPM1B;UCHL1;VSNL1;APOD;UQCRC2;PTGDS;SLC25A4;ITM2C;YWHAH
Taf4b KO mouse GSE15228 sample 2699	14/251	1.02091e-05	6.36956e-05	9.67156e-08	5.6765e-07	-1.07602	10.3958	ANXA2;TPM1;EPHX1;SLC40A1;DDIT4L;MSN;BZW1;GNB2L1;C3;RPS18;TXNIP;ITGA6;VIM;GLUL
S1pr2 KO mouse GSE7191 sample 2552	18/388	7.41877e-06	4.78866e-05	2.11399e-08	1.54074e-07	-1.0383	10.3276	C1QA;PDXK;RAMP2;ALAS1;LRP1;HSPA5;SDHD;TRPC4AP;SOD1;LAPTM4B;LDHA;GATM;NDUFS2;APOD;AGRN;GAPDH;ITM2C;YWHAH
Ezh2 Deficiency mouse GSE30076 sample 391	19/421	6.1224e-06	4.20937e-05	1.29532e-08	1.02736e-07	-1.0169	10.2459	EGR1;BTG2;ANXA2;LRP1;TNFRSF12A;TNFAIP6;GPX3;EPHX1;NPR3;LTBP4;FOS;FSTL1;ACTA1;UCHL1;CCND2;MGP;APOD;VIM;ATF3
GSK3B KD human GSE35200 sample 208	15/282	8.71819e-06	5.52456e-05	6.05042e-08	3.71756e-07	-1.04462	10.2411	CD63;CD74;USP14;ANXA2;HSPA5;GNB2L1;SOD1;PSMB4;CCND2;MKNK2;TXNIP;RPS20;VIM;IL6R;CES1
Dmd Deficiency mouse GSE1472 sample 1641	15/285	9.89126e-06	6.18714e-05	6.89921e-08	4.17566e-07	-1.05613	10.2344	BTG2;ANXA2;HSPA5;GPX3;STAT3;ACTA1;BAG3;MGP;PDK4;SERPINH1;SPP1;NDUFS2;APOD;SLC25A4;GAPDH
Stk11 KO mouse GSE24765 sample 3003	19/428	7.74054e-06	4.96992e-05	1.66667e-08	1.26803e-07	-1.03269	10.2334	YWHAE;PSMD12;HSPA5;IDH3G;ATP5A1;HMGB1;PPP2CA;LDHA;PSMB4;SAMM50;FABP5;MYC;CANX;MKNK2;PACSIN2;VDAC2;VIM;GAPDH;YWHAH
Aldh5a1 KO mouse GSE2866 sample 1207	16/327	1.24702e-05	7.56626e-05	6.53735e-08	3.96654e-07	-1.07816	10.2309	NSF;CD63;LRP1;GSTP1;RPS6;IMMT;AQP4;DHRS1;GNB2L1;PPM1A;GATM;VSNL1;CSNK2B;GNB1;NDUFS2;ITM2C
MIR122 KO mouse GSE27713 sample 2407	18/393	8.83329e-06	5.56988e-05	2.54719e-08	1.80234e-07	-1.04396	10.2262	CD74;ALAS1;KCNJ8;GPX3;IDH3G;DDIT4L;CYBB;SLC5A1;AGPAT1;FSTL1;MGP;MKNK2;SERPINH1;SPP1;CCL2;VIM;PTGDS;JUNB
SYK knockdown human GSE54065 sample 1961	15/283	9.09466e-06	5.71833e-05	6.32218e-08	3.85526e-07	-1.04657	10.2242	CCR1;CD63;ANXA2;RPLP1;RPS6;RHOA;GNB2L1;SLPI;NDUFS2;TXNIP;CCL2;RPS20;VIM;LCP1;CES1
Ghrh KO mouse GSE51108 sample 2390	16/335	1.68024e-05	9.75584e-05	8.9612e-08	5.34369e-07	-1.10678	10.2212	EGR1;CD74;BTG2;ALAS1;GPX3;GBE1;AQP4;SLC5A1;ADRB2;FOS;FSTL1;PDK4;SERPINH1;SPP1;VIM;CD36
Ppara OE mouse GSE3067 sample 2436	13/229	1.75782e-05	0.000100382	2.3055e-07	1.21905e-06	-1.10698	10.1914	TNFRSF12A;HSPA5;RPLP1;ATP5A1;NEXN;BAG3;MGP;MKNK2;PDK4;SERPINH1;HRC;VDAC2;PTGDS
Dmd Deficiency mouse GSE1472 sample 1642	16/329	1.34476e-05	8.05863e-05	7.07956e-08	4.25299e-07	-1.07862	10.1672	C1QA;CD74;LRP1;ANXA2;HSPA5;FSTL1;GNB2L1;C3;GATM;MGP;SERPINH1;SPP1;CCL2;LCP1;NES;ITM2C
HDAC1 KD human GSE22366 sample 1411	16/324	1.11224e-05	6.85129e-05	5.79471e-08	3.58769e-07	-1.0579	10.1436	EGR1;ARF4;CD63;ANXA2;HSPA5;MSN;PDIA4;LAPTM4B;LDHA;VDAC2;CCL2;VIM;LCP1;TPSAB1;MAPK6;SLC38A2
OLR1 OE human GSE13139 sample 1008	17/353	8.20659e-06	5.21398e-05	3.13926e-08	2.14016e-07	-1.02858	10.1434	ARF4;EIF4A1;GOT1;HSPA5;ACTN1;SCHIP1;RPLP1;ATP5A1;GOT2;AK3;IMMT;HMGB1;EIF2S2;FBL;VDAC2;RPS20;MAPK6
Htt Mutation mouse GSE3621 sample 2926	13/229	1.75782e-05	0.000100382	2.3055e-07	1.21905e-06	-1.10124	10.1386	NDFIP1;GOT1;IDH3G;ATP5A1;GNB1;VDAC2;RPS20;APOD;VIM;UQCRC2;PTGDS;SLC25A4;GAPDH
ESR1 KD human GSE26298 sample 479	17/355	8.83561e-06	5.56988e-05	3.39473e-08	2.25726e-07	-1.02695	10.0595	CAST;YWHAE;ARF4;CD63;ANXA2;ATP5A1;BZW1;STIP1;LAPTM4B;BAG3;PSMC1;GNB1;MKNK2;YME1L1;TXNIP;MAPK6;SEPHS2
ERBB2 overexpression human GSE14990 sample 1992	18/388	7.41877e-06	4.78866e-05	2.11399e-08	1.54074e-07	-1.00845	10.0307	YWHAE;ARF4;EIF4A1;TNFRSF12A;HSPA5;ACTN1;GOT2;HMGB1;EIF2S2;AREG;BZW1;RHOA;FBL;LDHA;FABP5;PSMC1;MYC;PPIF
HIST1H4C Down regulation human GSE8832 sample 1390	17/361	1.09901e-05	6.78699e-05	4.27964e-08	2.74055e-07	-1.04147	9.99596	PSMD12;HSPA5;RHOA;SOD1;STIP1;LAPTM4B;PSMB4;PSMC1;MYC;CSNK2B;CANX;MKNK2;SERPINH1;NDUFS2;VDAC2;MAPK6;SLC38A2
Rbp2 deficiency mouse GSE6945 sample 89	18/407	1.41714e-05	8.45062e-05	4.23072e-08	2.71639e-07	-1.06573	9.99514	YWHAE;ARF4;ACTN1;MSN;ACTG2;PPP2CA;LAPTM4B;PDCL3;ACTA1;PSMB4;FABP5;MGP;CSNK2B;SPP1;NDUFS2;VDAC2;VIM;UQCRC2
Ulk1 knockout mouse GSE60778 sample 1966	16/325	1.15565e-05	7.10065e-05	6.03324e-08	3.71641e-07	-1.0436	9.96924	MAP2K4;NDFIP1;FLT1;WBP4;MSN;ITPR3;FOS;ATP1B1;ACTG2;GHR;ACTA1;AGRN;CRYAB;PVRL2;NES;ATF3
Notch2 KO mouse GSE45681 sample 2768	15/290	1.21605e-05	7.42432e-05	8.55681e-08	5.11511e-07	-1.04349	9.92165	EGR1;CD63;LRP1;ANXA2;GOT1;CYBB;MSN;FOS;GNB2L1;C3;FABP5;CANX;CCL2;VIM;CD36
Nfatc3 OE mouse GSE58960 sample 1416	15/300	1.81269e-05	0.00010255	1.29985e-07	7.40547e-07	-1.07451	9.86956	EGR1;BTG2;ANXA2;GOT1;HSPA5;RPLP1;ATP1B1;LDHA;FABP5;CANX;PACSIN2;RPS20;SLC25A4;GAPDH;ITM2C
MIR34A OE human GSE7754 sample 672	16/326	1.20056e-05	7.35796e-05	6.28069e-08	3.8493e-07	-1.03468	9.84716	CYB5B;EIF4A1;GSTP1;ATP5A1;HMGB1;RHOA;PDIA4;SOD1;STIP1;FBL;LAPTM4B;LDHA;FABP5;BAG3;PPIF;GAPDH
TARBP2 OE human GSE56948 sample 823	15/292	1.31904e-05	7.92403e-05	9.31535e-08	5.4877e-07	-1.04119	9.83198	EIF4A1;ACSL1;RPLP1;GSTP1;ATP5A1;ADCY3;NR3C1;TARBP2;SOD1;LAPTM4B;LDHA;MYC;CSNK2B;LCP1;SLC25A4
Xbp1 KO mouse GSE40273 sample 1060	13/235	2.30848e-05	0.000128357	3.05164e-07	1.55923e-06	-1.08614	9.73261	CD74;RPLP1;GSTP1;EPHX1;CYBB;SOD1;LDHA;PSMB4;RPS18;CANX;MKNK2;LCP1;GAPDH
Hey2 KO mouse GSE6526 sample 1512	17/372	1.619e-05	9.51408e-05	6.46912e-08	3.93497e-07	-1.05024	9.7254	YWHAE;NDFIP1;LRP1;ATP5A1;STX7;EPHX1;LTBP4;TXNDC12;PRELP;FSTL1;FABP5;BAG3;MGP;NDUFS2;TXNIP;SLC25A4;ITM2C
Zfp36l2 deficiency mouse GSE15146 sample 180	15/299	1.74316e-05	0.000100015	1.24753e-07	7.15781e-07	-1.05479	9.71486	ARF4;EIF4A1;ANXA2;HSPA5;GSTP1;SLC40A1;C3;LDHA;PSMB4;FABP5;VDAC2;VIM;LCP1;A2M;SLC25A4
CMAHP KO mouse GSE16438 sample 448	13/242	3.13708e-05	0.000164799	4.19007e-07	2.06274e-06	-1.11524	9.71462	YWHAE;EGR1;IDH3G;PPP2CA;LAPTM4B;LDHA;MYL2;PDK4;PACSIN2;PPIF;SUCLG1;RPS20;UQCRC2
Neurod1 Deficiency mouse GSE6030 sample 639	11/170	2.35722e-05	0.000130318	5.8825e-07	2.79938e-06	-1.08487	9.70473	YWHAE;RPLP1;MGP;MKNK2;PDK4;TXNIP;ITGA6;VIM;SLC38A2;GLUL;FSTL1
Kdm1a KD mouse GSE25423 sample 301	15/292	1.31904e-05	7.92403e-05	9.31535e-08	5.4877e-07	-1.02705	9.69847	EIF4A1;TNFRSF12A;GOT1;HSPA5;EIF2S2;RELA;GHR;FBL;CCND2;MYC;SERPINH1;CCL2;APOD;JUNB;ATF3
Ssfa2 Deficiency mouse GSE13585 sample 591	14/262	1.65406e-05	9.69663e-05	1.59279e-07	8.84602e-07	-1.04098	9.61983	EGR1;ACSL1;GSTP1;EPHX1;SLC40A1;NR0B2;SOD1;C3;AZGP1;LDHA;APOB;PPARA;SEPHS2;GLUL
Xbp1 OE mouse GSE46178 sample 300	15/294	1.4297e-05	8.50459e-05	1.01344e-07	5.92679e-07	-1.02438	9.60085	ARF4;HSPA5;GSTP1;GNB2L1;PDIA4;C3;POLD4;SLPI;SERPINH1;SPP1;CCL2;SUCLG1;IL6ST;GAPDH;ITM2C
Ikbkb deletion mouse GSE25211 sample 2853	14/255	1.22056e-05	7.42432e-05	1.16281e-07	6.73543e-07	-1.00125	9.52003	EGR1;CD63;ACTN1;SLC40A1;FOS;PPP2CA;DNAJC5;MKNK2;TXNIP;SEPHS2;JUNB;SLC38A2;GAPDH;ATF3
Cdk4 Heterozygotic knockout (Cdk4 +/-) mouse GSE614 sample 1361	17/365	1.26761e-05	7.67206e-05	4.98188e-08	3.1487e-07	-1.00011	9.47634	ARF4;CD63;BTG2;NDFIP1;ANXA2;ACTN1;TPM1;MSN;HMGB1;RELA;SOD1;ACTA1;SERPINH1;AGRN;MAPK6;SLC25A4;ITM2C
CMAHP KO mouse GSE16438 sample 447	13/236	2.41363e-05	0.000132232	3.19511e-07	1.62229e-06	-1.06064	9.47251	YWHAE;EGR1;GPX3;LAPTM4B;MKNK2;PDK4;HRC;PACSIN2;PPIF;MAN2C1;SEPHS2;GLUL;SLC25A4
Nf1 Heterozygotic knockout (NF1+/-) mouse GSE1482 sample 1222	15/295	1.48805e-05	8.80855e-05	1.05679e-07	6.15068e-07	-1.01226	9.4517	C1QA;CD63;RPLP1;GSTP1;ATP5A1;LTBP4;HMGB1;DHRS1;UCHL1;GATM;SUCLG1;APOD;PTGDS;ITM2C;YWHAH
Mapk8 KO mouse GSE7648 sample 558	17/370	1.51067e-05	8.92068e-05	6.00743e-08	3.70993e-07	-1.01233	9.43956	CYB5B;GBE1;RPLP1;GSTP1;ATP5A1;EPHX1;GOT2;SLC40A1;SDHD;NR0B2;PSMB4;CHDH;VDAC2;SUCLG1;UQCRC2;CD36;GAPDH
Pparg KO mouse GSE24292 sample 3012	15/295	1.48805e-05	8.80855e-05	1.05679e-07	6.15068e-07	-1.01094	9.43934	C1QA;CD63;ANXA2;RPLP1;RPS6;TPM1;DHRS1;GNB2L1;FABP5;SERPINH1;SPP1;AKT1;SLC25A4;NFE2L2;YWHAH
Xbp1 OE mouse GSE46178 sample 1437	15/298	1.676e-05	9.75454e-05	1.19713e-07	6.90125e-07	-1.01788	9.40032	ARF4;HSPA5;GSTP1;GNB2L1;PDIA4;C3;POLD4;SLPI;SERPINH1;SPP1;CCL2;SUCLG1;IL6ST;GAPDH;ITM2C
Acvr1 KO mouse GSE46689 sample 2520	16/345	2.40681e-05	0.000132157	1.31307e-07	7.44587e-07	-1.05187	9.39482	EGR1;CD63;RAMP2;RPS6;LTBP4;DDIT4L;AK3;FSTL1;C3;SFRP4;EDNRA;COL5A1;MGP;SPP1;TXNIP;AGRN
Socs3 KO mouse GSE411 sample 2451	16/337	1.80755e-05	0.00010255	9.68303e-08	5.6765e-07	-1.02247	9.39151	CCR1;ANXA2;STAT3;STX7;MSN;RELA;TNFRSF1A;LDHA;GNB1;SPP1;AKT1;CCL2;MAPK6;GAPDH;NFE2L2;YWHAH
St6gal1 Deficiency mouse GSE9447 sample 635	16/345	2.40681e-05	0.000132157	1.31307e-07	7.44587e-07	-1.04903	9.36944	CD74;EIF4A1;ANXA2;HSPA5;GPX3;ATP5A1;AREG;FSTL1;C3;LAPTM4B;LDHA;MGP;HMBS;NDUFS2;UQCRC2;GLUL
Ppt1 KO mouse GSE15379 sample 2780	15/312	2.86027e-05	0.000152905	2.1026e-07	1.12649e-06	-1.06602	9.36576	CD74;EIF4A1;STAT3;CYBB;C3;LDHA;PSMB4;SLPI;FABP5;SOX18;MGP;SPP1;CCL2;LCP1;GAPDH
RNF185 KD human GSE47685 sample 1779	16/336	1.74286e-05	0.000100015	9.31576e-08	5.4877e-07	-1.00746	9.2789	CD63;ALAS1;ATP5A1;EPHX1;GOT2;TXNDC12;SOD1;C3;LAPTM4B;LDHA;SLPI;BAG3;MKNK2;SPP1;SLC38A2;GAPDH
SYK knockdown human GSE54065 sample 1959	15/297	1.61114e-05	9.49084e-05	1.14858e-07	6.66889e-07	-0.99099	9.17914	CD63;EIF4A1;ANXA2;ACSL1;RPLP1;RHOA;LDHA;PSMB4;ATP6V1H;TXNIP;VDAC2;CCL2;RPS20;VIM;CES1
PRSS2 OE human GSE32056 sample 2340	16/344	2.32336e-05	0.000128739	1.2646e-07	7.23863e-07	-1.01799	9.11884	HSPA5;RPS6;MSN;ADRB2;FOS;AREG;GNB2L1;FBL;CCND2;FABP5;BAG3;CSNK2B;PPIF;VDAC2;VIM;SLC38A2
Plin5 OE mouse GSE44192 sample 509	16/336	1.74286e-05	0.000100015	9.31576e-08	5.4877e-07	-0.97991	9.02515	TNFRSF12A;GBE1;EPHX1;CEBPG;EIF2S2;ACTA1;UCHL1;CCND2;MYC;GRWD1;MKNK2;GNB3;ATP6V1H;PTGDS;GLUL;ATF3
Sgpl1 Deficiency mouse GSE18745 sample 548	18/412	1.66862e-05	9.75454e-05	5.0459e-08	3.16897e-07	-0.973464	8.99012	CCR1;EGR1;CD74;BTG2;GPX3;CYBB;MSN;FOS;ADRB2;ACTA1;FABP5;SLPI;PDK4;VIM;LCP1;A2M;JUNB;SLC25A4
Mecp2 KD mouse GSE47150 sample 361	15/325	4.56722e-05	0.000227611	3.45704e-07	1.73108e-06	-1.07171	8.98937	YWHAE;EIF4A1;NDFIP1;RPLP1;ATP5A1;HMGB1;ATP1B1;GNB2L1;UCHL1;LDHA;PSMB4;VDAC2;RPS20;SLC25A4;YWHAH
UBB KO mouse GSE27568 sample 519	11/180	3.99352e-05	0.000201922	1.00122e-06	4.45864e-06	-1.0543	8.96957	EIF4A1;UCHL1;PSMB4;AMHR2;RPLP1;TXNIP;ITGA6;TNNI3;VIM;GLUL;GAPDH
Lmna Lmna Gly609Gly knock-in mouse GSE32609 sample 642	14/265	1.87806e-05	0.000105755	1.81742e-07	9.86774e-07	-0.978081	8.95373	BTG2;GOT1;HSPA5;STAT3;RPS6;NEDD4L;ATP1B1;GNB2L1;EGFR;MYC;MKNK2;TXNIP;RPS20;SLC38A2
Vdr KO mouse GSE2421 sample 2719	16/347	2.58175e-05	0.000139864	1.41513e-07	7.93191e-07	-1.00877	8.95265	C1QA;NDFIP1;ANXA2;RPLP1;CYBB;FOS;PPP2CA;PACSIN2;TXNIP;RPS20;VIM;CD36;LCP1;CCNL1;MAP4K3;YWHAH
IFNAR1 Stimulation of gene product human GSE53716 sample 3061	19/442	1.21797e-05	7.42432e-05	2.71978e-08	1.90778e-07	-0.933585	8.87668	CCR1;ARF4;EIF4A1;EGR1;CD63;CD74;BTG2;ANXA2;HSPA5;FOS;BZW1;RHOA;SOD1;LDHA;TXNIP;LCP1;CCNL1;JUNB;GLUL
NRAS DEPLETION - siRNA siMut12 human GSE12445 sample 1027	14/263	1.72595e-05	9.97355e-05	1.66472e-07	9.16162e-07	-0.962205	8.86479	CD63;GSTP1;EPHX1;SOD1;MKNK2;SERPINH1;NDUFS2;CCL2;VIM;UQCRC2;A2M;GLUL;RXRG;GAPDH
Ffar4 KO mouse GSE32095 sample 534	16/352	3.06934e-05	0.000161941	1.70258e-07	9.34876e-07	-1.00788	8.79701	AOC3;C1QA;ANXA2;GSTP1;NPR3;FSTL1;GHR;ACTA1;PSMB4;FABP5;MGP;APOD;VIM;CD36;SLC25A4;GAPDH
Irs2 KO mouse GSE2556 sample 2538	16/343	2.24247e-05	0.000125115	1.21775e-07	7.00353e-07	-0.977576	8.78477	CD63;NDFIP1;ANXA2;HSPA5;ACTN1;GSTP1;ATP5A1;RPS6;IMMT;GNB2L1;LDHA;PSMB4;MGP;SPP1;NDUFS2;GAPDH
KDM1B KD human GSE22859 sample 2611	17/375	1.79451e-05	0.000102237	7.22269e-08	4.32826e-07	-0.955148	8.77611	CD63;HSPA5;GSTP1;MSN;TXNDC12;HMGB1;ATP1B1;LAPTM4B;LDHA;FABP5;COL5A1;RPS18;CANX;YME1L1;VDAC2;RPS20;GAPDH
OGT siOGT human GSE44624 sample 1840	15/307	2.37216e-05	0.000130846	1.72538e-07	9.45258e-07	-0.981219	8.77356	CYB5B;EIF4A1;ACSL1;RPS6;RHOA;GNB2L1;SOD1;STIP1;LDHA;LACTB2;RPS18;GNB1;TXNIP;RPS20;MAPK6
ESRRA KO mouse GSE8106 sample 2613	14/265	1.87806e-05	0.000105755	1.81742e-07	9.86774e-07	-0.958379	8.77337	HSPA5;ACSL1;ADCY3;PDRG1;SOD1;ACTA1;CSRP3;BAG3;MKNK2;HRC;NDUFS2;SUCLG1;TNNI3;SLC25A4
Ppara KO mouse GSE18564 sample 543	15/309	2.55778e-05	0.000138875	1.86822e-07	1.00984e-06	-0.987142	8.76773	CD74;EIF4A1;ALAS1;GOT1;EPHX1;DHRS1;EGFR;C3;GHR;AZGP1;CANX;APOB;IL6ST;GLUL;SLC38A2
Nrl Deficiency mouse GSE8972 sample 656	13/234	2.20737e-05	0.00012344	2.91397e-07	1.49518e-06	-0.972842	8.75534	HSPA5;RPLP1;RPS6;HMGB1;GNB2L1;LAPTM4B;UCHL1;LDHA;SERPINH1;GNB3;SLC25A4;GAPDH;YWHAH
Lmna KO mouse GSE5304 sample 1204	15/312	2.86027e-05	0.000152905	2.1026e-07	1.12649e-06	-0.995199	8.74352	C1QA;CD74;LRP1;ANXA2;HSPA5;RPLP1;GSTP1;STAT3;PYCR2;C3;SPP1;LCP1;CRYAB;JUNB;ITM2C
PARK7 KD human GSE5519 sample 1132	15/308	2.46342e-05	0.000134656	1.79551e-07	9.81467e-07	-0.978652	8.72252	ARF4;CD63;EIF4A1;ANXA2;TNFRSF12A;AGPAT1;RHOA;TNFRSF1A;MYC;CSNK2B;CANX;SPP1;VIM;MAPK6;SLC38A2
Il10 KO mouse GSE25095 sample 1540	14/268	2.12838e-05	0.000119297	2.07021e-07	1.11406e-06	-0.96397	8.7084	GUCY1A3;NCOA2;STEAP3;NPR3;AK3;IMMT;PRELP;STIP1;CSRP3;SOX18;BAG3;SERPINH1;TNNI3;PI4K2A
APP Induced expression / Over-expression human GSE4097 sample 315	14/270	2.31116e-05	0.000128357	2.25589e-07	1.20067e-06	-0.971408	8.7045	NSF;CD63;EIF4A1;TMEM30A;ATP5A1;GNB2L1;UCHL1;RPS18;NDUFS2;TXNIP;VDAC2;MAPK6;GLUL;GAPDH
ETS1 OE human GSE21129 sample 2153	15/301	1.88467e-05	0.000105882	1.35415e-07	7.66086e-07	-0.950136	8.69677	CYB5B;USP14;HSPA5;ACTN1;GSTP1;GOT2;AREG;RHOA;GNB2L1;SOD1;CSNK2B;GNB1;SERPINH1;YME1L1;TXNIP
Tcf12 KO mouse GSE27402 sample 2168	16/351	2.96577e-05	0.00015693	1.64117e-07	9.05252e-07	-0.986518	8.64162	EIF4A1;HSPA5;IDH3G;RPLP1;GSTP1;ATP5A1;GNB2L1;SOD1;FBL;PSMB4;MYC;VDAC2;SUCLG1;LCP1;SLC25A4;GAPDH
Myoc OE mouse GSE1835 sample 296	12/215	4.36326e-05	0.000219702	8.0014e-07	3.66404e-06	-1.0188	8.58163	ACTA1;EIF4A1;FABP5;RPS18;RPLP1;RPS20;APOD;HMGB1;PTGDS;A2M;FSTL1;GAPDH
Mnat1 Deficiency - Ablation mouse GSE6662 sample 717	15/311	2.75611e-05	0.000148646	2.02168e-07	1.09036e-06	-0.968931	8.5401	ARF4;CD63;LRP1;ANXA2;GPX3;LTBP4;MSN;FSTL1;ACTG2;ACTA1;LDHA;COL5A1;BAG3;MGP;SERPINH1
Prmt5 KO mouse GSE45269 sample 2403	16/346	2.49292e-05	0.000135962	1.36323e-07	7.69434e-07	-0.959207	8.53995	NDFIP1;ANXA2;STX7;DDIT4L;ATP1B1;PPP2CA;UCHL1;PSMB4;CCND2;BAG3;DNAJC5;SPP1;ATP6V1H;VIM;UQCRC2;YWHAH
CDK9 knockdown human GSE21751 sample 1900	15/313	2.9679e-05	0.00015693	2.18645e-07	1.16627e-06	-0.97346	8.52723	GPX3;MSN;ADRA1B;AREG;MAPK9;SCCPDH;LACTB2;PDK4;SPP1;TXNIP;CCL2;ITGA6;LCP1;CRYAB;NFE2L2
Cadm1 KO mouse GSE3676 sample 328	18/413	1.72347e-05	9.97355e-05	5.22529e-08	3.25887e-07	-0.921021	8.48536	FYTTD1;ALAS1;ANXA2;HSPA5;ATP5A1;RPS6;AGPAT1;TRPC4AP;TARBP2;RELA;LAPTM4B;LDHA;NDUFS2;SUCLG1;UQCRC2;MAN2C1;MAPK6;SEPHS2
IRS4 KO mouse GSE2556 sample 333	15/315	3.19391e-05	0.000166344	2.36328e-07	1.24418e-06	-0.972011	8.45791	ARF4;ANXA2;GSTP1;ATP5A1;SDHD;GNB2L1;LDHA;MGP;SERPINH1;SPP1;NDUFS2;CCL2;APOD;UQCRC2;GAPDH
PTEN KD human GSE7562 sample 1367	15/313	2.9679e-05	0.00015693	2.18645e-07	1.16627e-06	-0.958171	8.3933	YWHAE;EIF4A1;ANXA2;TNFRSF12A;HSPA5;ACTN1;GSTP1;MSN;EIF2S2;BZW1;EGFR;LAPTM4B;FABP5;ITGA6;SLC38A2
Dmd Deficiency mouse GSE1025 sample 925	14/278	3.18793e-05	0.000166344	3.15807e-07	1.60684e-06	-0.953731	8.29885	C1QA;CD63;CD74;ANXA2;GSTP1;MSN;FOS;GATM;MGP;SPP1;CCL2;UQCRC2;LCP1;SLC25A4
YY1AP1 OE human GSE10196 sample 59	15/314	3.07908e-05	0.000162102	2.27331e-07	1.20729e-06	-0.948607	8.27876	ARF4;CD63;ANXA2;HSPA5;ACTN1;TPM1;MSN;FSTL1;SOD1;C3;LDHA;ABCB10;RPS18;RPS20;SLC38A2
THRA RCCC mutant 6a human GSE29159 sample 1695	15/309	2.55778e-05	0.000138875	1.86822e-07	1.00984e-06	-0.928234	8.24451	ARF4;EIF4A1;TMEM30A;HSPA5;RPS6;GNB2L1;PDIA4;CANX;SPP1;YME1L1;TFAM;ITGA6;APOB;IL6ST;SLC38A2
CMAHP KO mouse GSE16438 sample 1147	15/324	4.40976e-05	0.000221584	3.33009e-07	1.68377e-06	-0.977402	8.22455	EGR1;CD74;ANXA2;GPX3;RPLP1;GSTP1;FOS;FSTL1;FABP5;COL5A1;MGP;SERPINH1;PACSIN2;SPP1;VIM
COMMD3-BMI1 KD human GSE7578 sample 129	16/351	2.96577e-05	0.00015693	1.64117e-07	9.05252e-07	-0.9366	8.20435	TNFRSF12A;HSPA5;ACTN1;TPM1;MSN;ATP1B1;FSTL1;HAPLN1;C3;LAPTM4B;COL5A1;MGP;CANX;SERPINH1;CCL2;SLC38A2
Wt1 KO mouse GSE15326 sample 2248	15/317	3.43497e-05	0.000177681	2.55294e-07	1.33822e-06	-0.949203	8.19686	EGR1;BTG2;ALAS1;MTUS1;SLC40A1;ADRB2;FOS;ATP1B1;C3;PCCB;CCL2;CCNL1;JUNB;ATF3;PDK2
Aire KO mouse GSE2585 sample 272	15/319	3.69193e-05	0.000189036	2.75625e-07	1.43242e-06	-0.952654	8.16765	CD74;BTG2;ALAS1;ANXA2;STAT3;TPM1;GNB2L1;RELA;ACTA1;LDHA;PDK4;GNB3;JUNB;PI4K2A;NFE2L2
Elavl4 OE mouse GSE2005 sample 872	14/276	2.94507e-05	0.00015693	2.90639e-07	1.49518e-06	-0.929762	8.14445	FYTTD1;MAP2K4;PDXK;NDFIP1;GSTP1;SDHD;BZW1;SOD1;UCHL1;NDUFS2;PTGDS;SLC25A4;GAPDH;YWHAH
IPMK KD human GSE49658 sample 1813	16/349	2.76786e-05	0.000148949	1.52434e-07	8.48528e-07	-0.922096	8.12542	EGR1;PPP1R14A;BTG2;TNFRSF12A;GPX3;PTGER2;GBE1;MSN;FOS;ATP1B1;FSTL1;RAB15;MKNK2;SERPINH1;SPP1;MAP4K3
Npc1 KO mouse GSE39621 sample 2463	14/295	6.07008e-05	0.000290574	6.2281e-07	2.94651e-06	-0.995942	8.1106	C1QA;CD74;GPX3;RPLP1;GSTP1;FABP5;RPS18;MKNK2;RPS20;VIM;GLUL;SLC25A4;ATF3;YWHAH
IRF3 KD human GSE50588 sample 2817	15/315	3.19391e-05	0.000166344	2.36328e-07	1.24418e-06	-0.927587	8.07135	EGR1;FOS;RHOA;PDRG1;ING4;MAPK9;LDHA;GATM;FUT8;COL5A1;MKNK2;PACSIN2;PPIF;TXNIP;JUNB
Ppargc1a NULL MUTATION mouse GSE5041 sample 748	14/280	3.44821e-05	0.000177681	3.42919e-07	1.72669e-06	-0.929877	8.02997	AOC3;EIF4A1;TNFRSF12A;ACSL1;FSTL1;GHR;CCND2;FABP5;COL5A1;SERPINH1;SPP1;APOD;VIM;CD36
RBBP8 DEPLETION human GSE4754 sample 149	12/212	3.80498e-05	0.000193814	6.95109e-07	3.23386e-06	-0.938804	8.02547	C3;PSMB4;SLPI;RPS18;RPLP1;CSNK2B;RPS6;MKNK2;PPIF;RPS20;GAPDH;SOD1
BRMS1 KD human GSE62359 sample 2935	15/318	3.56141e-05	0.000183126	2.65283e-07	1.38461e-06	-0.932517	8.02462	ARF4;GPX3;ACTN1;ATP5A1;FSTL1;RHOA;GNB2L1;PPP2CA;LDHA;RPS18;GNB1;TXNIP;SUCLG1;RPS20;VIM
Rp1 KO mouse GSE128 sample 1778	17/393	3.25134e-05	0.000168611	1.3696e-07	7.69449e-07	-0.921268	8.0039	C1QA;CD63;BTG2;HSPA5;GPX3;RPLP1;STAT3;IMMT;TRPC4AP;RELA;LDHA;FABP5;GNB3;PTGDS;JUNB;GLUL;ITM2C
Mycn OE mouse GSE6077 sample 40	13/252	4.76733e-05	0.000236129	6.47493e-07	3.04547e-06	-0.951043	7.94229	RPLP1;ATP5A1;GOT2;HMGB1;FSTL1;GNB2L1;FBL;LDHA;CCND2;RPS18;RPS20;UQCRC2;GAPDH
Klf5 KO mouse GSE9244 sample 580	13/253	4.96507e-05	0.000244426	6.75558e-07	3.15911e-06	-0.952916	7.92502	YWHAE;EIF4A1;HSPA5;GSTP1;TPM1;EIF2S2;GNB2L1;FABP5;CANX;SPP1;VIM;UQCRC2;SLC25A4
DLX4 OE human GSE21657 sample 2160	14/275	2.82985e-05	0.000151948	2.78745e-07	1.44554e-06	-0.90029	7.91532	EIF4A1;ATP5A1;RPS6;FOS;HMGB1;ATP1B1;RHOA;GNB2L1;PPP2CA;MYC;CANX;TXNIP;SUCLG1;GAPDH
Klf15 Deficiency mouse GSE7137 sample 676	10/142	2.68437e-05	0.000145099	9.35686e-07	4.18987e-06	-0.894534	7.90597	ACTA1;LDHA;GOT1;GPX3;TPM1;MKNK2;TXNIP;APOD;GAPDH;TTN
Cldn16 Deficiency mouse GSE19961 sample 1177	15/321	3.96566e-05	0.000200932	2.97409e-07	1.52281e-06	-0.928235	7.90164	CYB5B;CD74;ATP5A1;AK3;MAPK14;STIP1;PSMB4;BAG3;PPIF;MFN2;SUCLG1;UQCRC2;SEPHS2;CRYAB;GAPDH
CTNNB1 KO mouse GSE9629 sample 999	15/331	5.62e-05	0.00027225	4.31494e-07	2.11991e-06	-0.959705	7.87802	EIF4A1;NDFIP1;ATP5A1;RPS6;EIF2S2;FSTL1;SOD1;LAPTM4B;ACTA1;PSMB4;FABP5;MGP;RPS20;VIM;GLUL
L1cam KO mouse GSE13984 sample 1017	16/363	4.43862e-05	0.000222573	2.53008e-07	1.32911e-06	-0.934969	7.86333	ARF4;CD63;ACSL1;HMGB1;BPGM;FSTL1;GNB2L1;PPP2CA;DUSP11;SAMM50;PCCB;SPP1;TXNIP;MAPK6;SEPHS2;ITM2C
YY2 KD human GSE14964 sample 517	11/183	4.6443e-05	0.000230978	1.16696e-06	5.08476e-06	-0.935378	7.8321	YWHAE;CD63;LDHA;COL5A1;ANXA2;RPS18;RPLP1;RPS20;ATP1B1;GAPDH;SOD1
Nr1i3 KO mouse GSE40120 sample 3055	14/280	3.44821e-05	0.000177681	3.42919e-07	1.72669e-06	-0.903574	7.80283	EGR1;BTG2;LRP1;GOT1;HSPA5;GPX3;LSS;EGFR;TNFRSF1A;LDHA;FABP5;MVD;GLUL;JUNB
ZFX KD human GSE43021 sample 157	14/278	3.18793e-05	0.000166344	3.15807e-07	1.60684e-06	-0.891232	7.75501	YWHAE;GIT2;CD74;TMEM30A;ALAS1;CYBB;C3;SAMM50;SPP1;TXNIP;CCL2;IL6ST;GAPDH;CES1
Pten KO mouse GSE25828 sample 1316	15/333	6.0154e-05	0.000289587	4.64096e-07	2.27089e-06	-0.94905	7.73196	EIF4A1;ANXA2;TNFRSF12A;HSPA5;AK3;FOS;ATP1B1;FSTL1;C3;LDHA;PSMB4;CSNK2B;VDAC2;CCL2;YWHAH
Ppara KO mouse GSE6864 sample 1373	16/366	4.89518e-05	0.000241476	2.81176e-07	1.45195e-06	-0.926358	7.7154	YWHAE;CD74;EIF4A1;HSPA5;GSTP1;ATP5A1;TPM1;SLC40A1;FOS;ACTG2;LDHA;PSMB4;APOB;GAPDH;NFE2L2;YWHAH
SOX17 OE human GSE10809 sample 151	13/246	3.71872e-05	0.000190007	4.99896e-07	2.42165e-06	-0.899631	7.70845	ARF4;CD63;ANXA2;GSTP1;ATP1B1;LAPTM4B;ACTA1;GATM;FABP5;RPS18;RAB15;SERPINH1;VIM
Atxn7 OE mouse GSE3634 sample 3023	18/444	4.45863e-05	0.000223116	1.47124e-07	8.22744e-07	-0.915561	7.69787	NSF;YWHAE;EIF4A1;EGR1;NDFIP1;GOT1;HSPA5;ATP5A1;STAT3;HMGB1;SMPD1;CANX;GNB3;VDAC2;UQCRC2;PTGDS;SLC25A4;ITM2C
Stat3 KO mouse GSE38375 sample 2479	15/343	8.38101e-05	0.000377379	6.62925e-07	3.11203e-06	-0.973468	7.67313	YWHAE;EGR1;CD74;SMAD4;HSPA5;ACTN1;GSTP1;MSN;FOS;RELA;CANX;MKNK2;RPS20;LCP1;SLC38A2
TWIST2 Q119X Homozygous Mutation human GSE16524 sample 2262	17/393	3.25134e-05	0.000168611	1.3696e-07	7.69449e-07	-0.874227	7.59521	EGR1;RPS6;SLC40A1;MSN;FOS;HMGB1;NR3C1;FSTL1;BZW1;RHOA;HAPLN1;LAPTM4B;CANX;TXNIP;IL6ST;CRYAB;SLC38A2
Pctp KO mouse GSE17666 sample 3015	14/283	3.87358e-05	0.000196677	3.8752e-07	1.92334e-06	-0.883496	7.53971	CYB5B;EIF4A1;NDFIP1;ALAS1;ACSL1;ATP5A1;EPHX1;SLC40A1;SDHD;NR0B2;GNB2L1;PDK4;VDAC2;NFE2L2
BRCA1 DEPLETION human GSE22259 sample 529	17/398	3.80921e-05	0.000193814	1.62592e-07	9.0094e-07	-0.875355	7.48307	ARF4;CD63;ANXA2;TNFRSF12A;HSPA5;SCHIP1;RPLP1;ATP1B1;BZW1;SOD1;BAG3;PSMC1;CANX;MKNK2;PPIF;NDUFS2;ATF3
Trim71 KD mouse GSE37712 sample 1713	15/330	5.43099e-05	0.000263963	4.15981e-07	2.052e-06	-0.906216	7.46695	CD74;BTG2;EPHX1;SLC40A1;CYBB;TNFRSF1A;GHR;ABCB10;CCND2;EEF2K;SOX18;RAB15;NF1;APOD;PDK2
S1pr3 KO mouse GSE7191 sample 2526	15/325	4.56722e-05	0.000227611	3.45704e-07	1.73108e-06	-0.887536	7.44454	PDXK;LRP1;HSPA5;RPS6;STX7;IMMT;GNB2L1;SOD1;UCHL1;VSNL1;GNB1;AKT1;ATP6V1H;NDUFS2;MAPK6
GPLD1 OE human GSE4731 sample 203	13/249	4.21467e-05	0.000212661	5.69436e-07	2.72588e-06	-0.879102	7.43352	HSPA5;RPLP1;GOT2;HMGB1;RHOA;TARBP2;C3;RPS18;MYC;PCCB;SERPINH1;APOB;GAPDH
Calcr KO mouse GSE60761 sample 2584	14/291	5.24056e-05	0.000255912	5.33053e-07	2.57201e-06	-0.897554	7.42338	C1QA;CD74;EIF4A1;ACSL1;RPLP1;CYBB;MSN;DHRS1;C3;MGP;GNB1;SERPINH1;TXNIP;GAPDH
Mgea5 KO mouse GSE52721 sample 2324	12/223	6.21202e-05	0.0002962	1.1522e-06	5.03318e-06	-0.906136	7.36188	ACTA1;PPP1R14A;IL1RL1;BTG2;UCHL1;TNFRSF12A;FGF9;EPHX1;NPR3;CRYAB;NES;ACTG2
Atf7ip2 Deficiency mouse GSE7381 sample 188	14/296	6.29456e-05	0.000299547	6.47269e-07	3.04547e-06	-0.905592	7.34729	C1QA;TPM1;EIF2S2;TTN;CSRP3;GATM;FABP5;SLN;SPP1;NDUFS2;RPS20;CD36;SLC25A4;GAPDH
Xbp1 expression of XBP1s, an spliced version of the protein mouse GSE6980 sample 1507	16/381	7.85685e-05	0.000359785	4.69513e-07	2.28817e-06	-0.923386	7.32246	C1QA;SMAD4;NDFIP1;ACTN1;RPLP1;GSTP1;SLC40A1;LDHA;CCND2;SLPI;TXNIP;VDAC2;VIM;GLUL;ITM2C;YWHAH
NR2F2 KD human GSE47438 sample 2214	15/330	5.43099e-05	0.000263963	4.15981e-07	2.052e-06	-0.880973	7.25895	TNFRSF12A;ACTN1;RPLP1;GSTP1;ATP5A1;RHOA;LAPTM4B;LDHA;PSMB4;RPS18;GNB1;AKT1;GAPDH;ITM2C;NFE2L2
Dicer1 Deficiency mouse GSE11899 sample 545	16/373	6.12506e-05	0.000292628	3.58282e-07	1.78553e-06	-0.881266	7.17052	CD74;ALAS1;ANXA2;IDH3G;CYBB;SLC5A1;ADRB2;FOS;AGPAT1;NR0B2;MYC;MGP;PDK4;PTGDS;ATF3;IDH3A
BRD4 druginhibition mouse GSE50865 sample 1986	14/298	6.76534e-05	0.000318825	6.98788e-07	3.24275e-06	-0.882326	7.10349	EGR1;NDFIP1;ANXA2;TNFRSF12A;ATP5A1;FSTL1;RHOA;SOD1;PSMB4;MKNK2;TXNIP;RPS20;VIM;SLC25A4
ATM KD human GSE1676 sample 1781	17/396	3.57662e-05	0.000183519	1.51856e-07	8.47254e-07	-0.822237	7.07386	EIF4A1;USP14;PSMD12;ATP5A1;RPS6;MSN;HMGB1;EIF2S2;RHOA;SOD1;LDHA;CCND2;PSMC1;PCCB;SUCLG1;GAPDH;SEPHS2
Hey2 KO mouse GSE6526 sample 1511	12/228	7.6827e-05	0.000353812	1.43636e-06	6.08383e-06	-0.889482	7.06849	EGR1;EIF4A1;BTG2;TNFRSF12A;HSPA5;MYC;SPP1;FOS;CCNL1;EIF2S2;JUNB;ATF3
BMI1 Deficiency mouse GSE30852 sample 350	14/303	8.07905e-05	0.000368569	8.44044e-07	3.83613e-06	-0.890051	7.03664	EGR1;KCNJ8;GPX3;FOS;BPGM;FSTL1;LSS;C3;LDHA;FABP5;RAB15;MGP;SPP1;VIM
Sgk1 KO mouse GSE43956 sample 1536	15/341	7.85167e-05	0.000359785	6.1791e-07	2.92904e-06	-0.886214	7.02768	EIF4A1;NDFIP1;ATP5A1;HMGB1;CHCHD4;FBL;LDHA;PSMB4;FABP5;MYC;SPP1;SUCLG1;GAPDH;ATF3;YWHAH
ESR1 L540Q point mutation human GSE1045 sample 1193	13/254	5.16991e-05	0.000252971	7.04703e-07	3.25774e-06	-0.845674	7.00407	ACTN1;BZW1;GNB2L1;PPP2CA;STIP1;FBL;MYC;CSNK2B;PACSIN2;LCP1;SLC38A2;GAPDH;NFE2L2
Arid3a KD mouse GSE56853 sample 1337	16/372	5.9342e-05	0.000286328	3.46207e-07	1.73108e-06	-0.855549	6.97988	AOC3;BTG2;ANXA2;MME;GPX3;EPHX1;SLC40A1;DDIT4L;ADRB2;FOS;NR3C1;MYL2;PDK4;TXNIP;A2M;CRYAB
ALK KD human GSE7578 sample 132	14/301	7.52909e-05	0.000348723	7.82977e-07	3.59903e-06	-0.875419	6.96942	YWHAE;HSPA5;GSTP1;TPM1;HMGB1;EIF2S2;BZW1;SOD1;C3;LDHA;SLPI;IL6ST;MAPK6;SLC38A2
PPARGC1A KD human GSE36879 sample 2869	14/288	4.68522e-05	0.000232537	4.73551e-07	2.30322e-06	-0.831827	6.95945	ARF4;TNFRSF12A;ACTN1;GBE1;MSN;PDIA4;FABP5;RPS18;BAG3;MGP;VIM;MAPK6;NES;GAPDH
Ffar4 KO mouse GSE32095 sample 441	17/412	5.84852e-05	0.000282756	2.59343e-07	1.35652e-06	-0.84744	6.92437	CYB5B;EGR1;BTG2;NDFIP1;GBE1;ATP5A1;EPHX1;FOS;SOD1;GHR;CHDH;SPP1;UQCRC2;CD36;APOB;GAPDH;GLUL
Nr1i3 KO mouse GSE40120 sample 3066	14/290	5.04938e-05	0.000248074	5.12512e-07	2.47782e-06	-0.831107	6.89967	EGR1;LRP1;ACSL1;LCAT;AQP4;LDHA;FABP5;CHDH;TXNIP;CD36;APOB;PPARA;GLUL;ACADS
Mstn DEPLETION mouse GSE15349 sample 121	14/301	7.52909e-05	0.000348723	7.82977e-07	3.59903e-06	-0.865838	6.89314	YWHAE;EGR1;PSMD12;GPX3;DDIT4L;FOS;LAPTM4B;CSRP3;EEF2K;PDK4;RPS20;GLUL;SLC25A4;GAPDH
TNF Stimulation of gene product human GSE2638 sample 3111	16/366	4.89518e-05	0.000241476	2.81176e-07	1.45195e-06	-0.824716	6.86885	CD63;ACTN1;NEDD4L;MSN;BZW1;RELA;C3;FBL;LDHA;CSNK2B;PPIF;VDAC2;CCL2;AGRN;MAPK6;JUNB
Scd1 Deficiency mouse GSE3889 sample 848	16/375	6.52305e-05	0.000308156	3.83586e-07	1.90771e-06	-0.846432	6.84333	EGR1;EIF4A1;ALAS1;GOT1;HSPA5;IDH3G;ATP5A1;AK3;HMGB1;EGFR;AZGP1;MKNK2;PPARA;GLUL;SLC38A2;GAPDH
GSK3A KD human GSE35200 sample 2706	13/258	6.06463e-05	0.000290574	8.32837e-07	3.79943e-06	-0.839974	6.84046	CD74;EIF4A1;TMEM30A;ANXA2;SCHIP1;RPLP1;RPS6;LAPTM4B;RPS18;NDUFS2;RPS20;VIM;CES1
Il1rn KO mouse GSE7705 sample 1690	11/200	0.000103302	0.000452999	2.64459e-06	1.03523e-05	-0.884234	6.80827	STIP1;BTG2;LDHA;CCND2;SLPI;RPLP1;MSN;TXNIP;ITGA6;CCNL1;GNB2L1
GSK3A KD human GSE35200 sample 207	13/254	5.16991e-05	0.000252971	7.04703e-07	3.25774e-06	-0.821434	6.80331	ARF4;CD63;CD74;TMEM30A;ANXA2;SCHIP1;RPLP1;RPS6;PSMB4;MKNK2;TXNIP;RPS20;CES1
Tfap2c KD mouse GSE10175 sample 1498	12/230	8.34995e-05	0.000377379	1.56634e-06	6.54304e-06	-0.861452	6.79019	C3;SFRP4;ANXA2;RPS18;GPX3;MKNK2;SPP1;UQCRC2;FOS;ATP1B1;GAPDH;ACTG2
TP63 knock-down using shRNA targeting p63 transactivating (TA) domain human GSE20286 sample 2453	15/337	6.88003e-05	0.000322976	5.36049e-07	2.57622e-06	-0.843889	6.78312	NSF;MME;ACSL1;FOS;C3;GHR;AZGP1;VSNL1;FABP5;MGP;PDE4B;MAPK6;GLUL;MAP4K3;NFE2L2
OLR1 OE human GSE13139 sample 461	15/337	6.88003e-05	0.000322976	5.36049e-07	2.57622e-06	-0.839759	6.74992	EIF4A1;GOT1;HSPA5;ACTN1;RPLP1;ATP5A1;GOT2;AK3;ITPR3;EIF2S2;TNFRSF1A;FBL;RPS18;RPS20;MAPK6
Dnajc7 KO mouse GSE56557 sample 2695	13/259	6.30828e-05	0.000299613	8.67953e-07	3.93742e-06	-0.828534	6.72192	RPLP1;ATP5A1;EPHX1;AGPAT1;GNB2L1;EGFR;C3;VTN;AZGP1;LDHA;TFAM;RPS20;GLUL
HNF1B OE human GSE3308 sample 280	15/339	7.35181e-05	0.000341817	5.75669e-07	2.74489e-06	-0.841953	6.71982	CD63;NDFIP1;ANXA2;GOT1;IMMT;EIF2S2;RHOA;SOD1;STIP1;UCHL1;PSMB4;VDAC2;RPS20;VIM;UQCRC2
SDC1 OE human GSE21401 sample 2595	14/297	6.52624e-05	0.000308156	6.72586e-07	3.15129e-06	-0.829173	6.70378	CD63;RPS6;ITPR3;ADRA1B;EGFR;C3;DPP4;SLPI;RPS18;CSNK2B;CANX;YME1L1;A2M;IL6ST
Il10 KO mouse GSE25095 sample 1831	13/262	7.09098e-05	0.000331596	9.81359e-07	4.37823e-06	-0.828176	6.63501	CCR1;C1QA;ALAS1;NPR3;SLC40A1;CYBB;ACTG2;EDNRA;EEF2K;SLPI;SOX18;PDE4B;PPARA
Btk Missense mutation R28C mouse GSE2826 sample 976	16/381	7.85685e-05	0.000359785	4.69513e-07	2.28817e-06	-0.836369	6.63241	EGR1;C1QA;BTG2;NDFIP1;LRP1;RPLP1;GSTP1;STX7;MSN;FOS;MAPK14;GNB2L1;GATM;SLPI;JUNB;ITM2C
PPARGC1A KD human GSE36879 sample 2868	14/292	5.43805e-05	0.000263963	5.54329e-07	2.65881e-06	-0.800975	6.5998	TNFRSF12A;ACTN1;GBE1;MSN;BZW1;PDIA4;LDHA;FABP5;BAG3;MGP;VIM;MAPK6;NES;ITM2C
Klf15 Deficiency mouse GSE7137 sample 675	15/342	8.11256e-05	0.000369403	6.40061e-07	3.02223e-06	-0.834536	6.59586	GOT1;HSPA5;GSTP1;ATP5A1;SLC40A1;SDHD;DHRS1;VTN;LDHA;LACTB2;NDUFS2;VDAC2;SUCLG1;UQCRC2;APOB
Akt1 KO mouse GSE63848 sample 506	17/413	6.02561e-05	0.000289587	2.67941e-07	1.39548e-06	-0.809413	6.59433	C1QA;CD74;LRP1;GPX3;NPR3;CYBB;MSN;FSTL1;C3;GATM;UCHL1;COL5A1;MGP;SPP1;AKT1;CCL2;LCP1
Rora KO mouse GSE23736 sample 1155	13/264	7.65842e-05	0.000353365	1.06412e-06	4.71282e-06	-0.828071	6.58152	AOC3;GPX3;IDH3G;GBE1;GSTP1;LTBP4;SLC2A4;ACTA1;SLPI;RPS18;MKNK2;UQCRC2;SLC25A4
MIR122 KO mouse GSE31453 sample 2408	17/419	7.19107e-05	0.00033563	3.25211e-07	1.64778e-06	-0.817142	6.53673	CD74;TNFRSF12A;TNFAIP6;GPX3;CYBB;SLC5A1;ADRB2;FSTL1;SLPI;MGP;SPP1;PDK4;CCL2;ITGA6;VIM;CD36;PTGDS
Mybl1 KO mouse GSE28025 sample 377	11/204	0.000123108	0.000517821	3.1697e-06	1.2153e-05	-0.863498	6.53312	LAPTM4B;EIF4A1;NDFIP1;AMHR2;HSPA5;RPLP1;GSTP1;RPS20;VIM;GLUL;ITM2C
GSK3A KD human GSE35200 sample 211	14/300	7.26656e-05	0.000338502	7.53955e-07	3.4788e-06	-0.813749	6.50265	CCR1;ARF4;CD63;ANXA2;HSPA5;RPS6;PSMB4;ATP6V1H;NDUFS2;RPS20;VIM;LCP1;CES1;NFE2L2
IKZF1 IkL/L Mutation human GSE2501 sample 2259	14/305	8.66368e-05	0.000388665	9.09345e-07	4.09458e-06	-0.826871	6.49325	HSPA5;ACTN1;GSTP1;ATP5A1;RPS6;PYCR2;GNB2L1;LAPTM4B;LDHA;UQCRC2;MAN2C1;SLC25A4;GAPDH;ITM2C
IGF1R OE human GSE5225 sample 2977	11/200	0.000103302	0.000452999	2.64459e-06	1.03523e-05	-0.836292	6.43913	EGR1;EIF4A1;AZGP1;PSMB4;MKNK2;PPIF;TXNIP;RPS20;HMGB1;ATP1B1;ATF3
Fgfr1 activemutant mouse GSE3260 sample 1851	14/308	9.60963e-05	0.000426372	1.0158e-06	4.51529e-06	-0.82448	6.39813	C1QA;CD74;ANXA2;HSPA5;RPS6;FSTL1;RELA;GATM;SLPI;SERPINH1;APOD;LCP1;ACADS;GAPDH
Il10 KO mouse GSE2172 sample 1107	13/266	8.26482e-05	0.000374699	1.15305e-06	5.03318e-06	-0.81093	6.39774	CD74;ALAS1;ANXA2;HSPA5;AQP4;FOS;SDHD;ACTG2;SOD1;LDHA;UQCRC2;MAPK6;GAPDH
Klf1 OE mouse GSE46600 sample 252	16/387	9.42448e-05	0.000419692	5.72512e-07	2.73521e-06	-0.822203	6.39344	EIF4A1;PSMD12;HSPA5;GSTP1;ATP5A1;FOS;HMGB1;RHOA;FBL;HMBS;PACSIN2;VDAC2;VIM;JUNB;SLC25A4;GAPDH
Tsc2 inactivating mutation mouse GSE40630 sample 2481	14/305	8.66368e-05	0.000388665	9.09345e-07	4.09458e-06	-0.809943	6.36032	CCR1;C1QA;CD74;LRP1;HSPA5;CYBB;MSN;PDIA4;SLPI;RPS18;RPS20;ITGA6;VIM;CMKLR1
Apc KD mouse GSE422 sample 1532	17/421	7.62149e-05	0.000352331	3.46643e-07	1.73108e-06	-0.798805	6.35125	PDXK;PSMD12;ANXA2;ACTN1;RPS6;FOS;BPGM;GNB2L1;SOD1;LAPTM4B;IL1RL1;LDHA;PSMB4;BAG3;SLC25A4;GAPDH;ITM2C
Erbb2 druginhibition mouse GSE4066 sample 1853	16/377	6.94362e-05	0.000325331	4.10498e-07	2.03322e-06	-0.788624	6.33318	CAST;CD74;BTG2;HSPA5;TNFAIP6;GPX3;STAT3;SLC5A1;ATP1B1;C3;CSRP3;PPIF;SPP1;PDE4B;CCL2;LCP1
RARA Activation - AM580 (RARA Agonist) human GSE5679 sample 2385	14/303	8.07905e-05	0.000368569	8.44044e-07	3.83613e-06	-0.800352	6.32749	CD63;EIF4A1;ALAS1;HSPA5;ACSL1;RPS6;CYBB;MSN;BZW1;FABP5;RPS18;CCL2;SEPHS2;GLUL
Trnp1 KD mouse GSE40582 sample 1375	18/466	8.27518e-05	0.000374699	2.91228e-07	1.49518e-06	-0.799729	6.30937	GUCY1A3;C1QA;RAMP2;FLT1;ANXA2;SLC40A1;CYBB;ATP1B1;VTN;EDNRA;SOX18;BAG3;SPP1;CCL2;APOD;LCP1;LPHN3;ATF3
Dhcr7 KO mouse GSE39811 sample 3083	10/157	6.32088e-05	0.000299624	2.20027e-06	8.81199e-06	-0.777447	6.30742	YWHAE;PPP2CA;PDCL3;RPS18;GSTP1;MGP;AKT1;VDAC2;UQCRC2;GNB2L1
Esrrg Deficiency mouse GSE8199 sample 664	14/316	0.000125839	0.000527479	1.35632e-06	5.79541e-06	-0.835045	6.30242	YWHAE;PPP1R14C;GOT1;HSPA5;HMGB1;RHOA;ACTA1;FABP5;MYL2;CANX;SERPINH1;RPS20;VIM;SLC25A4
Dusp1 KO mouse GSE3565 sample 802	14/313	0.000113864	0.000486526	1.21822e-06	5.27967e-06	-0.82337	6.28085	EIF4A1;STAT3;CYBB;RELA;CHCHD4;FBL;LDHA;PSMB4;CCND2;FABP5;MYC;CCL2;JUNB;ATF3
Clpp KO mouse GSE40207 sample 134	15/349	0.000101609	0.000448371	8.16245e-07	3.73075e-06	-0.804011	6.19883	EGR1;C1QA;CD74;GPX3;NPR3;FOS;ACTA1;AZGP1;UCHL1;CCND2;MYC;GNB3;APOD;VIM;PTGDS
Ap1b1 KO mouse GSE22020 sample 2832	12/242	0.000134986	0.000559065	2.58833e-06	1.01813e-05	-0.825334	6.18113	YWHAE;CD74;FBL;LDHA;CCND2;RPS18;RPLP1;EPHX1;VDAC2;RPS20;HMGB1;GNB2L1
ERBB2 OE human GSE43907 sample 2243	13/266	8.26482e-05	0.000374699	1.15305e-06	5.03318e-06	-0.780686	6.15913	EIF4A1;ANXA2;TNFRSF12A;ACTN1;RPLP1;ITPR3;FOS;LDHA;RPS18;MYC;VIM;GAPDH;YWHAH
GAPDH KD human GSE15723 sample 2240	14/304	8.36692e-05	0.000377379	8.76149e-07	3.9598e-06	-0.779087	6.14096	GOT1;RPLP1;GSTP1;ATP1B1;GNB2L1;SOD1;STIP1;FBL;LAPTM4B;UCHL1;PSMC1;RPS20;VIM;MAPK6
Tlr4 KO mouse GSE34351 sample 1141	12/231	8.7019e-05	0.000389659	1.63515e-06	6.80185e-06	-0.781503	6.13499	GHR;AZGP1;NDFIP1;ALAS1;LACTB2;GSTP1;PDK4;CD36;APOB;ACADS;GAPDH;SOD1
Sod2 KO mouse GSE2236 sample 155	13/272	0.000103404	0.000452999	1.46089e-06	6.16621e-06	-0.796012	6.12899	EIF4A1;TNFRSF12A;GPX3;RPLP1;LTBP4;DDIT4L;MSN;EIF2S2;FSTL1;ACTA1;MGP;VIM;GAPDH
Aurka druginhibition mouse GSE57810 sample 1964	15/353	0.000115231	0.000491248	9.35475e-07	4.18987e-06	-0.803116	6.11859	EGR1;PPP1R14A;BTG2;TNFRSF12A;EPHX1;MSN;ADRB2;ACTG2;IL1RL1;POLD4;CCND2;MYC;PDK4;SPP1;CCL2
Syncrip OE mouse GSE10535 sample 111	14/328	0.000185329	0.000729	2.05958e-06	8.26463e-06	-0.845361	6.10675	C1QA;TNFRSF12A;STAT3;TNFRSF1A;C3;FABP5;MGP;GNB3;VIM;PTGDS;A2M;CRYAB;JUNB;ATF3
Ighmbp2 mutation Ighmbp2nmd-2J (homozygous) mouse GSE3075 sample 1731	17/432	0.000104196	0.000454827	4.89228e-07	2.37471e-06	-0.791324	6.08971	YWHAE;EIF4A1;NDFIP1;HSPA5;RPLP1;ATP5A1;AQP4;HMGB1;SLC6A1;GNB2L1;PPP2CA;FABP5;RPS18;DNAJC5;RPS20;SLC25A4;IDH3A
Esr1 KO mouse GSE53812 sample 2898	15/351	0.000108233	0.000467405	8.74032e-07	3.95761e-06	-0.794091	6.08934	CD63;CD74;IDH3G;TPM1;LTBP4;PRELP;ACTG2;C3;RPS18;MGP;MKNK2;SPP1;TXNIP;UQCRC2;SLC25A4
Htt Mutation (HTT exon1 142Q) mouse GSE3248 sample 2282	14/312	0.000110098	0.000474615	1.17506e-06	5.1109e-06	-0.793391	6.07183	C1QA;CD63;NDFIP1;RPLP1;RPS6;AQP4;GNB2L1;SOD1;UCHL1;GNB1;APOD;UQCRC2;PTGDS;ITM2C
Scd1 KO mouse GSE24243 sample 73	13/281	0.000142942	0.000588	2.0602e-06	8.26463e-06	-0.809182	6.01933	EGR1;EIF4A1;TNFRSF12A;ACTN1;SLPI;FABP5;RAB15;MGP;CSNK2B;PPIF;SPP1;VDAC2;GLUL
Nr4a2 OE mouse GSE3571 sample 1290	14/317	0.000130066	0.000542388	1.40537e-06	5.96301e-06	-0.797987	6.00049	ARF4;NDFIP1;ANXA2;GSTP1;ATP5A1;MSN;GATM;FABP5;NDUFS2;CCL2;MAPK6;CRYAB;SLC25A4;ATF3
Phgdh KO mouse GSE8555 sample 152	16/393	0.000112599	0.000482822	6.95539e-07	3.23386e-06	-0.785762	5.99997	YWHAE;EIF4A1;HSPA5;HMGB1;EIF2S2;FSTL1;FBL;CCND2;RPS18;SERPINH1;NDUFS2;SUCLG1;SLC38A2;SLC25A4;GAPDH;ITM2C
Nrl Deficiency mouse GSE8972 sample 658	14/311	0.000106441	0.000462814	1.13328e-06	4.98275e-06	-0.777908	5.97292	CD63;BTG2;NDFIP1;HSPA5;RPLP1;STAT3;HMGB1;LAPTM4B;SMPD1;DNAJC5;GNB3;SUCLG1;PTGDS;RXRG
WEE1 druginhibition human GSE38972 sample 2064	12/234	9.83545e-05	0.000435596	1.8579e-06	7.60661e-06	-0.767166	5.93694	SCCPDH;ANXA2;RPS18;RPLP1;RPS6;TXNIP;RPS20;VIM;SLC38A2;GAPDH;RHOA;GNB2L1
NRAS DEPLETION - siRNA siMut12 human GSE12445 sample 1024	11/197	9.02958e-05	0.000403588	2.30242e-06	9.16582e-06	-0.757382	5.91903	PSMB4;RPS18;BAG3;PPIF;ATP6V1H;RPS20;VIM;MAPK6;RXRG;GAPDH;SOD1
Cldn16 Deficiency mouse GSE19961 sample 1176	14/313	0.000113864	0.000486526	1.21822e-06	5.27967e-06	-0.774936	5.91138	CYB5B;CD74;ALAS1;GPX3;RPLP1;RPS6;MAPK14;ATP1B1;STIP1;PSMB4;BAG3;MFN2;SUCLG1;CRYAB
Scd1 KO mouse GSE2926 sample 942	14/314	0.00011774	0.000500448	1.26279e-06	5.45335e-06	-0.77448	5.88605	NDFIP1;ACSL1;RPLP1;GSTP1;ATP5A1;RPS6;SDHD;GHR;AZGP1;LDHA;LACTB2;APOB;SEPHS2;SLC38A2
LRRK2 dominant negative mutation - G2019S heterozygous human GSE33298 sample 1742	13/271	9.96603e-05	0.000440575	1.40499e-06	5.96301e-06	-0.760517	5.87684	MME;TNFAIP6;EPHX1;ATP1B1;ACTG2;TTN;ACTA1;VSNL1;MYC;SPP1;PDE4B;LCP1;CES1
YY2 KD human GSE14964 sample 2081	9/135	0.000103602	0.000453047	5.02145e-06	1.82168e-05	-0.754784	5.81147	YWHAE;CD63;LDHA;ANXA2;RPS18;RPLP1;RPS20;GAPDH;SOD1
Nr2c2 KO mouse GSE21903 sample 2200	14/317	0.000130066	0.000542388	1.40537e-06	5.96301e-06	-0.770274	5.7921	GOT1;RPLP1;GSTP1;ATP5A1;RPS6;SDHD;GNB2L1;EGFR;C3;FBL;VTN;PSMB4;RPS18;RPS20
Rap1a Rap1a mutant ile312val mouse GSE46209 sample 1445	14/319	0.000138891	0.000573279	1.50826e-06	6.34411e-06	-0.77492	5.78411	TNFAIP6;PTGER2;NPR3;DDIT4L;BPGM;AREG;NR3C2;FBL;IL1RL1;CCND2;SLPI;PDK4;CCL2;LCP1
SMARCB1 OE human GSE35909 sample 1420	12/236	0.000106598	0.000462814	2.02091e-06	8.1746e-06	-0.753233	5.78346	EGR1;EIF4A1;LDHA;RPS18;RPLP1;IMMT;RPS20;TXNDC12;VIM;GAPDH;RHOA;GNB2L1
Abca1 Heterozygotic knockout (Abca1+/-) mouse GSE614 sample 1293	15/354	0.000118876	0.000504392	9.67631e-07	4.32494e-06	-0.757433	5.75055	CD74;NDFIP1;ALAS1;LRP1;ATP5A1;EPHX1;LCAT;PDIA4;C3;VTN;LDHA;NDUFS2;APOB;SEPHS2;GAPDH
Neurod1 Conditional KO under Crx promoter mouse GSE35396 sample 3089	13/276	0.000119621	0.000504903	1.70479e-06	7.02467e-06	-0.756281	5.74104	GUCY1A3;MPP3;GOT1;PRELP;DHRS1;ATP1B1;VTN;CANX;GNB1;PDK4;A2M;GAPDH;IDH3A
TRIM33 KD human GSE28448 sample 476	13/270	9.60345e-05	0.000426372	1.351e-06	5.79307e-06	-0.736171	5.71284	YWHAE;CD63;TNFRSF12A;ACTN1;GOT2;AREG;BZW1;FBL;LAPTM4B;CSNK2B;VDAC2;MAPK6;SLC38A2
Nfe2l2 KO mouse GSE867 sample 726	15/358	0.000134478	0.000557913	1.10643e-06	4.87352e-06	-0.761928	5.70784	CD74;HSPA5;ACSL1;RPLP1;RPS6;LCAT;SDHD;DHRS1;GNB2L1;VTN;LDHA;PSMB4;NDUFS2;SUCLG1;SEPHS2
Dicer1 KO mouse GSE7141 sample 1812	14/320	0.000143495	0.000589275	1.56219e-06	6.53696e-06	-0.765906	5.69575	EIF4A1;PSMD12;IDH3G;GSTP1;ATP5A1;EIF2S2;FSTL1;PPP2CA;UCHL1;SAMM50;SPP1;NDUFS2;VIM;UQCRC2
Por DELETION mouse GSE1468 sample 267	13/276	0.000119621	0.000504903	1.70479e-06	7.02467e-06	-0.749991	5.69329	EGR1;C1QA;CD74;ALAS1;ANXA2;HSPA5;RPLP1;EPHX1;FOS;LSS;FABP5;MKNK2;SPP1
IRF7 stable IRF7 transfection (pMSCV) human GSE37828 sample 1146	16/393	0.000112599	0.000482822	6.95539e-07	3.23386e-06	-0.742988	5.67335	PSMD12;TNFRSF12A;HSPA5;GSTP1;ITPR3;SDHD;LDHA;PSMB4;PSMC1;AKT1;VDAC2;LCP1;AGRN;SLC25A4;IDH3A;YWHAH
Rps6ka3 KO mouse GSE51034 sample 2517	14/319	0.000138891	0.000573279	1.50826e-06	6.34411e-06	-0.752083	5.61365	EGR1;GPX3;NEXN;HAPLN1;TTN;SFRP4;VTN;ACTA1;MGP;HRC;A2M;APOB;RXRG;NES
LAMP3 KD human GSE29009 sample 1541	13/272	0.000103404	0.000452999	1.46089e-06	6.16621e-06	-0.728202	5.60688	TNFRSF12A;ACTN1;TPM1;NEXN;ACTG2;COL5A1;TXNIP;VIM;ACOX3;CRYAB;JUNB;SLC25A4;YWHAH
PIAS1 KD human GSE44024 sample 160	13/273	0.000107268	0.000464065	1.51875e-06	6.36618e-06	-0.730048	5.60347	EIF4A1;ANXA2;ACTN1;AREG;FSTL1;PSMB4;COL5A1;RPS18;SERPINH1;PPIF;VIM;SLC38A2;GAPDH
Polg Mutation mouse GSE4866 sample 1515	12/246	0.000157319	0.000638485	3.04069e-06	1.17143e-05	-0.759934	5.59039	C1QA;VTN;UCHL1;GATM;NDFIP1;RPLP1;RPS20;APOD;PTGDS;ATP1B1;GLUL;ITM2C
MYC KD human GSE57538 sample 1753	13/275	0.000115373	0.000491248	1.64065e-06	6.80658e-06	-0.732459	5.58029	EGR1;PPP1R14A;TNFRSF12A;MTUS1;ATP1B1;HAPLN1;NR3C2;RAB15;TXNIP;CCL2;ITGA6;MAP4K3;ITM2C
Muc2 &quot;missense mutation (G9492A, Accession AJ511872) resulting i mouse GSE9913 sample 1057	16/407	0.000168037	0.00067187	1.08049e-06	4.77658e-06	-0.762352	5.56932	ARF4;EIF4A1;CD74;ANXA2;HSPA5;ATP5A1;AQP4;EIF2S2;AREG;BZW1;LDHA;PSMB4;SLPI;VDAC2;UQCRC2;GAPDH
Esr2 KO mouse GSE1050 sample 901	10/167	0.000105882	0.000461355	3.70672e-06	1.39045e-05	-0.722318	5.54837	FYTTD1;PDCL3;ACTA1;CSRP3;MYL2;MKNK2;TXNIP;SDHD;UQCRC2;GAPDH
Polg KO mouse GSE27686 sample 2211	15/375	0.000222378	0.000853885	1.91806e-06	7.8106e-06	-0.780733	5.51644	EGR1;SMAD4;HSPA5;ATP5A1;FOS;HMGB1;PPP2CA;CHCHD4;PDCL3;LAPTM4B;PSMB4;TXNIP;RPS20;CCNL1;GLUL
Irs1 KO mouse GSE2556 sample 330	15/358	0.000134478	0.000557913	1.10643e-06	4.87352e-06	-0.735735	5.51162	ANXA2;GSTP1;TPM1;GNB2L1;RELA;ACTG2;LAPTM4B;UCHL1;LDHA;MGP;SERPINH1;SPP1;NDUFS2;UQCRC2;GAPDH
Sirt3 KO mouse GSE27309 sample 42	14/354	0.000401834	0.00141341	4.79589e-06	1.74507e-05	-0.832203	5.46071	TNFRSF12A;TNFAIP6;SCHIP1;NPR3;FOS;FABP5;MYC;SPP1;PDE4B;CCL2;ITGA6;PTGDS;CRYAB;ATF3
THRB HCC mutant bN human GSE29159 sample 1696	13/273	0.000107268	0.000464065	1.51875e-06	6.36618e-06	-0.707666	5.43168	LRP1;SLC40A1;ATP1B1;GNB2L1;PDIA4;DPP4;CANX;YME1L1;A2M;APOB;IL6ST;SLC38A2;NFE2L2
PBRM1 KO human GSE36895 sample 1494	13/276	0.000119621	0.000504903	1.70479e-06	7.02467e-06	-0.71408	5.42068	EGR1;PTGER2;GSTP1;FOS;SLC6A1;AZGP1;SOX18;PDK4;APOD;TNNI3;CD36;ATF3;KCNK3
Dmd Deficiency mouse GSE1008 sample 1633	16/397	0.000126507	0.000529367	7.90342e-07	3.62601e-06	-0.718094	5.41718	ARF4;CD63;NDFIP1;GPX3;GSTP1;ATP5A1;EPHX1;LTBP4;AQP4;SLC2A4;SOD1;SAMM50;PDK4;AKT1;SUCLG1;APOD
TP63 human GSE20286 sample 2452	13/269	9.25234e-05	0.000412783	1.29887e-06	5.58928e-06	-0.692234	5.3943	NSF;MME;SCHIP1;C3;GHR;AZGP1;F8;MGP;PDK4;ACOX3;CRYAB;ATF3;MAP4K3
Nfkbiz KO mouse GSE43075 sample 2529	14/323	0.000158108	0.000639545	1.73447e-06	7.12277e-06	-0.73274	5.38913	CD74;GOT1;HSPA5;ACSL1;IDH3G;RPLP1;GSTP1;RPS6;EPHX1;CYBB;GNB2L1;RPS18;RPS20;ITGA6
RAF1 OE human GSE3542 sample 193	14/316	0.000125839	0.000527479	1.35632e-06	5.79541e-06	-0.713747	5.38693	CCR1;CAST;ALAS1;ACSL1;ACTN1;SCHIP1;BPGM;DHRS1;EGFR;VTN;SCCPDH;FABP5;RAB15;ITGA6
Hdac2 Deficiency mouse GSE6770 sample 685	14/338	0.0002521	0.000954518	2.87737e-06	1.11555e-05	-0.772909	5.37504	YWHAE;RAMP2;HSPA5;IDH3G;ATP5A1;NEXN;HMGB1;GNB2L1;LDHA;CSNK2B;GNB1;TNNI3;BVES;YWHAH
Fgf23 expression of human gene mouse GSE6979 sample 520	15/363	0.000156465	0.000637148	1.30497e-06	5.60562e-06	-0.725516	5.33871	CYB5B;C1QA;CD74;BTG2;RAMP2;MME;STAT3;C3;GHR;LAPTM4B;AZGP1;MGP;SPP1;APOB;NFE2L2
Trim24 knockout mouse GSE19675 sample 2031	14/325	0.00016855	0.000672812	1.85856e-06	7.60661e-06	-0.730732	5.3373	C1QA;CD74;EIF4A1;ALAS1;HSPA5;ACSL1;GSTP1;ATP5A1;EPHX1;LCAT;C3;VTN;SPP1;SEPHS2
Stat3 Actvation of gene product mouse GSE21060 sample 3063	15/365	0.000166097	0.00066521	1.39296e-06	5.94152e-06	-0.727344	5.32082	EGR1;BTG2;STAT3;TNFRSF1A;GATM;FABP5;BAG3;MYC;PDK4;SPP1;CD36;CCNL1;JUNB;SLC38A2;ATF3
Neurog3 Conditional expression (induced with doxycycline) mouse GSE3653 sample 2289	12/253	0.000204039	0.000793593	4.0019e-06	1.48738e-05	-0.742666	5.30184	LAPTM4B;LDHA;FABP5;RPS18;IDH3G;RPLP1;GSTP1;RPS20;PYCR2;UQCRC2;GNB2L1;SOD1
H3f3b KO mouse GSE35303 sample 2359	13/284	0.000158735	0.000640645	2.30373e-06	9.16582e-06	-0.719269	5.28881	EIF4A1;ALAS1;ANXA2;AMHR2;RPLP1;RPS6;EPHX1;PPP2CA;PSMB4;SCCPDH;BAG3;TXNIP;UQCRC2
NPM1 mutated npm human GSE34860 sample 1738	13/274	0.000111257	0.000478761	1.57865e-06	6.58315e-06	-0.691648	5.28717	CAST;C1QA;NDFIP1;ANXA2;HSPA5;ACSL1;SCHIP1;TNFRSF1A;LAPTM4B;PACSIN2;TXNIP;RPS20;VIM
THRB RCCC mutant 15b human GSE29159 sample 1697	14/322	0.0001531	0.000625358	1.67525e-06	6.93826e-06	-0.714034	5.26756	ARF4;HSPA5;RPS6;TXNDC12;GNB2L1;PDIA4;C3;DPP4;SPP1;YME1L1;TFAM;A2M;APOB;GAPDH
Sod1 G93A mutation mouse GSE10953 sample 845	18/491	0.000158907	0.000640645	6.039e-07	2.86823e-06	-0.715275	5.25944	MPP3;NDFIP1;ATP5A1;ATP1B1;PPP2CA;LAPTM4B;PSMB4;VSNL1;PACSIN2;SPP1;RPS20;APOD;VIM;UQCRC2;CRYAB;SLC38A2;SLC25A4;ITM2C
Myd88 KO mouse GSE17268 sample 1127	13/281	0.000142942	0.000588	2.0602e-06	8.26463e-06	-0.703788	5.23532	EGR1;CD74;HSPA5;IDH3G;RPLP1;LTBP4;SDHD;SLC2A4;ACTA1;RAB15;MKNK2;GLUL;JUNB
Hif1a NULL MUTATION mouse GSE1321 sample 791	18/480	0.000119999	0.00050562	4.40684e-07	2.16069e-06	-0.689715	5.23475	ARF4;CD63;SMAD4;NDFIP1;ALAS1;HSPA5;ATP5A1;RPS6;EPHX1;MSN;SDHD;SOD1;C3;CCL2;NDUFS2;UQCRC2;NFE2L2;YWHAH
LAMC2 KD human GSE50767 sample 2210	14/328	0.000185329	0.000729	2.05958e-06	8.26463e-06	-0.720781	5.2068	ARF4;GOT1;HSPA5;ITPR3;SOD1;LAPTM4B;UCHL1;COL5A1;RPS18;MYC;CSNK2B;MKNK2;SERPINH1;TXNIP
Wt1 KO mouse GSE15325 sample 2156	16/411	0.000187712	0.00073718	1.22125e-06	5.28337e-06	-0.711696	5.13323	FLT1;TMEM30A;TNFRSF12A;MME;NPR3;LTBP4;NEXN;ATP1B1;AREG;UCHL1;MYC;DLC1;MGP;PDK4;ITGA6;CRYAB
Esrrg Deficiency mouse GSE8199 sample 665	14/344	0.000301358	0.00110986	3.49673e-06	1.31984e-05	-0.752923	5.12253	YWHAE;PPP1R14C;GOT1;HMGB1;FSTL1;RHOA;PPP2CA;ACTA1;PSMB4;FABP5;CANX;SERPINH1;RPS20;VIM
Acadm KO mouse GSE37546 sample 450	13/289	0.0001884	0.000738688	2.76679e-06	1.07612e-05	-0.704758	5.08175	YWHAE;BTG2;GOT1;GSTP1;STAT3;C3;VTN;AZGP1;CCNL1;A2M;APOB;SEPHS2;SLC38A2
Ssfa2 Deficiency mouse GSE13585 sample 593	13/292	0.000208391	0.000807933	3.08266e-06	1.1838e-05	-0.713319	5.07957	EGR1;ACSL1;GPX3;RPLP1;FOS;C3;ACTA1;RPS18;MYL2;PDK4;RPS20;GLUL;PDK2
GRN deficiency (mutation) human GSE13162 sample 1718	13/279	0.000133182	0.00055443	1.91083e-06	7.80737e-06	-0.674911	5.0602	CCR1;CD74;STEAP3;ACSL1;AQP4;PRELP;C3;GATM;SPP1;APOD;PTGDS;A2M;SLC38A2
BCAR1 OE human GSE43907 sample 2244	12/246	0.000157319	0.000638485	3.04069e-06	1.17143e-05	-0.683833	5.03055	EIF4A1;LDHA;SLPI;ANXA2;TNFRSF12A;FABP5;RPS18;MYC;RPLP1;RPS6;RPS20;YWHAH
Smarca4 DEPLETION mouse GSE5371 sample 747	10/184	0.000233863	0.000893836	8.34382e-06	2.89292e-05	-0.716596	5.03049	LAPTM4B;NDFIP1;RPS18;RPLP1;SPP1;PACSIN2;VIM;FOS;BPGM;GNB2L1
PIK3CA activemutant human GSE17785 sample 2042	14/327	0.000179582	0.000711006	1.99052e-06	8.06508e-06	-0.689888	5.00088	ARF4;TNFRSF12A;ACSL1;ACTN1;SCHIP1;GBE1;TPM1;NEXN;MSN;ATP1B1;FSTL1;MGP;SERPINH1;VDAC2
Atxn1 Knock-in mouse GSE2867 sample 259	14/335	0.000230185	0.000881167	2.60602e-06	1.02343e-05	-0.710874	5.00047	YWHAE;NDFIP1;SCHIP1;RPLP1;STX7;GOT2;MAPK10;FBL;UCHL1;RAB15;NDUFS2;VDAC2;SUCLG1;SLC25A4
IPMK KD human GSE49658 sample 1814	14/323	0.000158108	0.000639545	1.73447e-06	7.12277e-06	-0.677961	4.98623	TNFRSF12A;GPX3;PTGER2;MSN;FOS;ATP1B1;FSTL1;RAB15;MYC;MKNK2;SERPINH1;SPP1;SLC38A2;MAP4K3
Tal1 KO mouse GSE46970 sample 1447	14/336	0.0002373	0.000904126	2.69382e-06	1.04987e-05	-0.710698	4.98096	RAMP2;HSPA5;GSTP1;PDIA4;LAPTM4B;FABP5;DLC1;CANX;SERPINH1;ITGA6;LCP1;PTGDS;SLC25A4;ITM2C
Traf3 OE mouse GSE14277 sample 2434	13/297	0.000245758	0.000933417	3.68061e-06	1.38279e-05	-0.710349	4.95586	EGR1;ANXA2;CYBB;FOS;ATP1B1;C3;LDHA;SLPI;MGP;VDAC2;LCP1;GAPDH;ITM2C
DPP3 OE human GSE6451 sample 677	14/332	0.000209932	0.000812607	2.35774e-06	9.35005e-06	-0.690571	4.9136	ANXA2;ATP5A1;RPS6;EIF2S2;GNB2L1;SOD1;FBL;UCHL1;PSMB4;FABP5;PSMC1;GNB1;RPS20;VIM
PARK7 KO human GSE17204 sample 2413	14/326	0.00017399	0.00069339	1.92353e-06	7.81977e-06	-0.673569	4.89949	KCMF1;CAST;STEAP3;ANXA2;HSPA5;TNFAIP6;PTGER2;BPGM;ATP1B1;BAG3;SERPINH1;PDE4B;TNNI3;VIM
Mn1 reotrviral delivery of MN1 or MN1VP16 fusion for transcriptional mouse GSE48819 sample 1559	13/285	0.000164323	0.000659194	2.39041e-06	9.44873e-06	-0.668529	4.89664	CCR1;EGR1;CD74;BTG2;GPX3;PTGER2;CYBB;FOS;C3;GATM;SLPI;JUNB;ATF3
Lipe KO mouse GSE1772 sample 528	11/209	0.000152337	0.000623477	3.9529e-06	1.47595e-05	-0.663242	4.89486	ACTA1;LDHA;HSPA5;ACSL1;PDK4;NDUFS2;SUCLG1;UQCRC2;SDHD;SLC25A4;GAPDH
Tgfb1 OE mouse GSE6676 sample 164	14/342	0.000284094	0.00105751	3.27823e-06	1.24902e-05	-0.713504	4.88881	EGR1;EIF4A1;PSMD12;ANXA2;FOS;BZW1;PPP2CA;LDHA;PSMB4;FABP5;MYL2;MGP;SPP1;VIM
Psap KO mouse GSE8307 sample 2485	14/345	0.000310322	0.00113941	3.61077e-06	1.36077e-05	-0.719293	4.87482	EIF4A1;SMAD4;PPP1R14C;HSPA5;IDH3G;HMGB1;FBL;LAPTM4B;LDHA;PSMB4;CCND2;VIM;UQCRC2;PTGDS
Notch1 OE mouse GSE34554 sample 2530	13/308	0.000348595	0.00125339	5.37035e-06	1.9338e-05	-0.722378	4.82686	YWHAE;HSPA5;GSTP1;PYCR2;EIF2S2;FBL;LDHA;FABP5;RPS18;MYC;CHDH;RPS20;ITM2C
RNF185 KD human GSE47685 sample 1780	13/285	0.000164323	0.000659194	2.39041e-06	9.44873e-06	-0.658835	4.82563	ANXA2;HSPA5;EGFR;TNFRSF1A;STIP1;LDHA;SLPI;PPIF;SPP1;JUNB;IL6R;GAPDH;ATF3
NRAS KD human GSE12445 sample 2758	11/209	0.000152337	0.000623477	3.9529e-06	1.47595e-05	-0.653209	4.82081	PSMB4;RPS18;BAG3;GSTP1;SERPINH1;PPIF;ATP6V1H;VIM;RXRG;GAPDH;SOD1
Cebpa KO mouse GSE61468 sample 1476	13/283	0.000153312	0.000625358	2.21986e-06	8.86117e-06	-0.653125	4.81822	EGR1;BTG2;TNFRSF12A;TPM1;CEBPG;DPP4;IL1RL1;PDE4B;CCNL1;MAPK6;JUNB;ATF3;PDK2
CCL3 KO mouse GSE1680 sample 1188	12/255	0.000219384	0.00084515	4.32161e-06	1.58917e-05	-0.679449	4.80778	LDHA;SLPI;ANXA2;MGP;RPS6;SPP1;AQP4;APOD;SDHD;SLC25A4;GAPDH;GNB2L1
Aire KO mouse GSE2585 sample 273	13/287	0.000176008	0.000699136	2.57249e-06	1.01355e-05	-0.657378	4.77629	ARF4;CD74;ALAS1;ACTN1;STAT3;RPS6;STX7;MSN;GNB2L1;RELA;ATP6V1H;LCP1;ITM2C
Pink1 KO mouse GSE60413 sample 2264	12/274	0.000421172	0.00146865	8.67324e-06	2.98581e-05	-0.729513	4.75891	EGR1;CD74;RAMP2;MGP;PDK4;HRC;TXNIP;VIM;FOS;PTGDS;SLC6A1;JUNB
Tlr4 mutation mouse GSE476 sample 1533	12/253	0.000204039	0.000793593	4.0019e-06	1.48738e-05	-0.662814	4.73179	C3;C1QA;CD63;CD74;LRP1;SOX18;LTBP4;SDHD;MAN2C1;RELA;ITM2C;SOD1
Nrf1 KO mouse GSE35124 sample 2150	15/370	0.000192461	0.000753391	1.6367e-06	6.80185e-06	-0.657668	4.72924	ALAS1;HSPA5;RPLP1;GSTP1;EPHX1;GOT2;GNB2L1;C3;AZGP1;LDHA;SLPI;RPS20;GLUL;JUNB;YWHAH
Dusp5 KO mouse GSE62433 sample 2901	13/297	0.000245758	0.000933417	3.68061e-06	1.38279e-05	-0.677067	4.72366	ALAS1;KCNJ8;ACTG2;PDRG1;ACTA1;POLD4;UCHL1;RAB15;TXNIP;UQCRC2;AGRN;CRYAB;JUNB
Cap1 OE mouse GSE46600 sample 257	13/316	0.000444645	0.00153945	6.9982e-06	2.46024e-05	-0.729094	4.72185	YWHAE;HSPA5;GSTP1;FOS;HMGB1;HMBS;GNB1;PACSIN2;TXNIP;VDAC2;VIM;CCNL1;GAPDH
Fgf23 Transgenic mouse GSE6979 sample 3049	15/377	0.000235426	0.000898394	2.04223e-06	8.24709e-06	-0.667621	4.6833	C1QA;CD74;BTG2;RAMP2;LRP1;MME;ACTN1;STAT3;LTBP4;FSTL1;AZGP1;MGP;CCL2;APOB;NFE2L2
Xbp1 KO mouse GSE52857 sample 2765	10/180	0.000195784	0.000765166	6.94777e-06	2.45091e-05	-0.651159	4.67234	EGR1;CCND2;SCCPDH;HSPA5;CCL2;ADRB2;FOS;EIF2S2;SLC38A2;ATF3
Apc APC(Min/+) mutant mouse GSE422 sample 1732	16/413	0.00019828	0.000773676	1.29765e-06	5.58928e-06	-0.650868	4.66305	PDXK;PSMD12;ANXA2;ACTN1;RPS6;FOS;BPGM;GNB2L1;SOD1;LAPTM4B;IL1RL1;LDHA;SPP1;SLC25A4;GAPDH;ITM2C
Map3k1 KO mouse GSE39240 sample 2402	16/406	0.000163408	0.000657698	1.04767e-06	4.64843e-06	-0.634744	4.65062	CEBPG;EPHX1;NEXN;TTN;ACTA1;CSRP3;GATM;UCHL1;CA3;MYL2;PSMC1;MGP;SPP1;PDE4B;LCP1;CD36
NRAS DEPLETION - siRNA siMut12 human GSE12445 sample 1029	13/288	0.000182114	0.000719854	2.66807e-06	1.04274e-05	-0.642507	4.64948	GSTP1;EPHX1;SOD1;FBL;LAPTM4B;MKNK2;SERPINH1;CCL2;VIM;UQCRC2;A2M;GLUL;RXRG
Tlr4 mutation mouse GSE476 sample 1534	17/453	0.000183471	0.000724038	9.17476e-07	4.12355e-06	-0.638881	4.61954	CD63;CD74;RAMP2;NDFIP1;LRP1;GPX3;RPLP1;GSTP1;RPS6;STX7;LTBP4;MSN;ADRB2;BZW1;RELA;SOX18;AGRN
Ager KO mouse GSE22873 sample 1125	14/338	0.0002521	0.000954518	2.87737e-06	1.11555e-05	-0.663925	4.61713	EGR1;BTG2;GPX3;MTUS1;PRELP;ADRA1B;STIP1;FABP5;MYC;SERPINH1;PGGT1B;TXNIP;PVRL2;ATF3
GSK3A KD human GSE35200 sample 205	13/287	0.000176008	0.000699136	2.57249e-06	1.01355e-05	-0.634289	4.60853	CCR1;ARF4;CD63;RPLP1;RPS6;PSMB4;RPS18;TXNIP;CCL2;RPS20;VIM;SLC38A2;CES1
Akt1 KO mouse GSE2746 sample 222	13/307	0.000337937	0.00122965	5.19251e-06	1.87533e-05	-0.683195	4.57811	EIF4A1;FSTL1;IL1RL1;LDHA;CCND2;COL5A1;RPS18;CSNK2B;SPP1;VDAC2;VIM;SLC25A4;ITM2C
Sst KO mouse GSE56520 sample 2422	16/409	0.000177637	0.000704453	1.14893e-06	5.03318e-06	-0.628913	4.5647	CD74;GOT1;GPX3;LCAT;TXNDC12;FOS;ACTG2;BAG3;PDK4;ITGA6;MLYCD;CD36;PTGDS;PVRL2;GAPDH;PDK2
ERG KD human GSE14801 sample 2614	14/339	0.000259793	0.000977545	2.97325e-06	1.15089e-05	-0.655107	4.5402	TMEM30A;SCHIP1;GSTP1;MTUS1;AK3;HMGB1;EIF2S2;LAPTM4B;PSMB4;FABP5;PDE4B;NDUFS2;VDAC2;CCL2
Rybp KO mouse GSE32287 sample 2668	13/311	0.000382302	0.00135452	5.93661e-06	2.12196e-05	-0.684719	4.5221	EIF4A1;EIF2S2;BZW1;LDHA;PSMB4;FABP5;LACTB2;SERPINH1;SPP1;RPS20;UQCRC2;GLUL;SLC25A4
KMT2D KD human GSE37570 sample 1301	13/292	0.000208391	0.000807933	3.08266e-06	1.1838e-05	-0.627974	4.47183	GSTP1;AREG;RHOA;PDIA4;C3;UCHL1;CCND2;VSNL1;GNB1;ITGA6;VIM;GLUL;ITM2C
NRAS DEPLETION - siRNA siMut10 human GSE12445 sample 1026	13/293	0.000215447	0.000831304	3.19484e-06	1.22108e-05	-0.630282	4.47029	EPHX1;SOD1;LAPTM4B;MKNK2;SERPINH1;NDUFS2;VDAC2;CCL2;VIM;UQCRC2;A2M;GLUL;RXRG
FLI1 KD human GSE27524 sample 1605	15/375	0.000222378	0.000853885	1.91806e-06	7.8106e-06	-0.63252	4.4692	CAST;LRP1;MME;MTUS1;ADRB2;NR3C1;POLD4;FUT8;EDNRA;COL5A1;MGP;SPP1;CCL2;A2M;CRYAB
Acvrl1 mouse GSE3621 sample 2925	13/311	0.000382302	0.00135452	5.93661e-06	2.12196e-05	-0.674201	4.45263	NDFIP1;GOT1;GSTP1;ATP5A1;PSMB4;GNB1;NDUFS2;VDAC2;RPS20;APOD;VIM;SLC25A4;ITM2C
Akt1 KO mouse GSE2746 sample 224	13/303	0.000298039	0.00110265	4.53212e-06	1.65904e-05	-0.64623	4.40085	EGR1;STEAP3;ANXA2;FSTL1;GHR;COL5A1;RPS18;SERPINH1;VDAC2;APOD;VIM;SLC25A4;ITM2C
Sftpc KO mouse GSE35989 sample 75	13/306	0.000327559	0.00119727	5.0199e-06	1.82168e-05	-0.652401	4.38917	CD74;GSTP1;FOS;ATP1B1;GNB2L1;C3;SLPI;BAG3;RAB15;CSNK2B;SPP1;TXNIP;VIM
Flnb KO mouse GSE10989 sample 2596	14/375	0.000708738	0.00229042	8.99838e-06	3.08026e-05	-0.719926	4.37645	EGR1;C1QA;TNFRSF12A;EPHX1;DDIT4L;ITPR3;FOS;AREG;C3;MYC;MGP;VIM;PTGDS;JUNB
FAM60A KD human GSE39733 sample 3034	13/294	0.000222707	0.000853885	3.31062e-06	1.25939e-05	-0.619329	4.376	CD63;PDXK;STEAP3;ACTN1;STAT3;TPM1;ATP1B1;FSTL1;LDHA;COL5A1;RPS18;GNB1;SUCLG1
Cebpg KO mouse GSE47777 sample 3104	15/386	0.000302669	0.001113	2.69498e-06	1.04987e-05	-0.641557	4.36304	ALAS1;GBE1;SLC40A1;DDIT4L;CYBB;AREG;AKAP1;C3;IL1RL1;PDK4;CCL2;ITGA6;CD36;GLUL;ATF3
Kdm1a KD mouse GSE25423 sample 394	13/307	0.000337937	0.00122965	5.19251e-06	1.87533e-05	-0.648903	4.34832	EGR1;ATP5A1;HMGB1;ATP1B1;FSTL1;PDIA4;FABP5;MGP;SPP1;VIM;AGRN;SLC25A4;ITM2C
Akt1 KO mouse GSE2746 sample 220	12/264	0.000301208	0.00110986	6.05547e-06	2.16127e-05	-0.635604	4.32435	EGR1;COL5A1;RPS18;CSNK2B;SPP1;SLC40A1;NDUFS2;VDAC2;ITPR3;SLC25A4;ACTG2;ITM2C
Trim28 knockout mouse GSE32224 sample 2033	14/349	0.000348505	0.00125339	4.10075e-06	1.51484e-05	-0.647131	4.32407	CD74;RPLP1;GSTP1;STAT3;ITPR3;TRPC4AP;SOD1;SHARPIN;SMPD1;MKNK2;PPP2R2D;TFAM;RPS20;JUNB
Kdm1a KD mouse GSE25423 sample 484	12/262	0.000281083	0.00104952	5.62476e-06	2.01644e-05	-0.627126	4.30172	EGR1;ANXA2;FABP5;GSTP1;MGP;ATP5A1;SPP1;VDAC2;SUCLG1;HMGB1;SLC25A4;ITM2C
AR KD human GSE22483 sample 2194	12/254	0.000211593	0.000817732	4.15905e-06	1.534e-05	-0.597501	4.24762	PSMB4;ALAS1;ACSL1;RPS18;EPHX1;GNB1;YME1L1;NDUFS2;MAPK6;SEPHS2;BZW1;GAPDH
KLF13 KD human GSE50588 sample 2795	14/342	0.000284094	0.00105751	3.27823e-06	1.24902e-05	-0.617921	4.23389	EGR1;ITPR3;FOS;CHCHD4;PDCL3;LAPTM4B;UCHL1;GATM;FUT8;EEF2K;COL5A1;RAB15;AGRN;JUNB
Hdac1 KO mouse GSE5583 sample 94	14/348	0.000338601	0.00123022	3.97301e-06	1.48118e-05	-0.624195	4.18246	NSF;IDH3G;GSTP1;RPS6;SDHD;HMGB1;MAPK14;EIF2S2;SOD1;UCHL1;LDHA;SPP1;UQCRC2;SLC25A4
WTAP KD human GSE2327 sample 96	15/381	0.000263519	0.000988502	2.31243e-06	9.18537e-06	-0.604206	4.18069	ARF4;CD63;TMEM30A;HSPA5;TPM1;ATP1B1;FSTL1;LAPTM4B;PSMB4;FABP5;SERPINH1;TXNIP;CCL2;MAPK6;SLC38A2
Stap2 KO mouse GSE48543 sample 2830	14/344	0.000301358	0.00110986	3.49673e-06	1.31984e-05	-0.613186	4.17182	CD74;GSTP1;ATP5A1;RPS6;SLC40A1;ATP1B1;GNB2L1;SOD1;CCND2;TXNIP;SUCLG1;RPS20;GAPDH;IDH3A
Atm KO mouse GSE2118 sample 2724	14/351	0.00036906	0.00131922	4.36724e-06	1.60352e-05	-0.622782	4.12949	FYTTD1;EIF4A1;BTG2;NDFIP1;GPX3;ATP5A1;STX7;FOS;SDHD;GNB2L1;RELA;UQCRC2;JUNB;NFE2L2
ANGPT1 Stimulation of gene product human GSE9677 sample 2952	13/302	0.000288718	0.00107143	4.37912e-06	1.60546e-05	-0.603148	4.12478	ARF4;TNFRSF12A;SCHIP1;MTUS1;AK3;GNB2L1;LDHA;SOX18;MYC;MKNK2;SERPINH1;JUNB;SLC38A2
CPSF6 KD human GSE42327 sample 2859	11/222	0.000257215	0.000969349	6.83043e-06	2.41302e-05	-0.593349	4.11718	ARF4;EIF4A1;PSMB4;ANXA2;RPS18;RPS6;YME1L1;NDUFS2;EIF2S2;GNB2L1;SOD1
Myc JoMa1 cells are pluripotent precursor cells, derived from the ne mouse GSE27159 sample 1273	15/390	0.000337503	0.00122965	3.04081e-06	1.17143e-05	-0.612752	4.10607	AOC3;RAMP2;MME;AMHR2;TNFAIP6;NPR3;ADRB2;ACTG2;C3;GATM;SLPI;MGP;PDE4B;CCL2;JUNB
S1pr2 KO mouse GSE7191 sample 2525	11/222	0.000257215	0.000969349	6.83043e-06	2.41302e-05	-0.589183	4.08827	UCHL1;HSPA5;SCHIP1;ATP5A1;APOD;SDHD;PTGDS;SLC6A1;GAPDH;ITM2C;SOD1
Ulk1 knockout mouse GSE60778 sample 1965	14/349	0.000348505	0.00125339	4.10075e-06	1.51484e-05	-0.610029	4.07615	SCHIP1;MSN;ITPR3;ATP1B1;FSTL1;ACTG2;GHR;ACTA1;MGP;TXNIP;AGRN;CRYAB;PVRL2;NES
Tcf3 KO mouse GSE27402 sample 2169	12/274	0.000421172	0.00146865	8.67324e-06	2.98581e-05	-0.624163	4.07167	EIF4A1;PSMB4;SAMM50;CCND2;IDH3G;GSTP1;STX7;VDAC2;RPS20;VIM;SEPHS2;SOD1
Il10 KO mouse GSE25095 sample 1539	12/259	0.000253043	0.000956596	5.02915e-06	1.82175e-05	-0.584435	4.06307	GUCY1A3;STIP1;EDNRA;SLPI;BAG3;NPR3;AK3;IMMT;MAPK14;IL6ST;AREG;PDIA4
Htt Mutation (HTT exon1 142Q) mouse GSE3248 sample 2288	14/354	0.000401834	0.00141341	4.79589e-06	1.74507e-05	-0.614656	4.03322	C1QA;NDFIP1;LRP1;HSPA5;RPLP1;RPS6;AQP4;FOS;FBL;PPM1A;UCHL1;SPP1;GAPDH;ITM2C
Ghr Mutation (569) mouse GSE988 sample 1401	14/349	0.000348505	0.00125339	4.10075e-06	1.51484e-05	-0.602671	4.02699	CD74;ALAS1;LRP1;ATP5A1;RPS6;LCAT;AK3;SDHD;SOD1;AZGP1;LDHA;NDUFS2;SUCLG1;SEPHS2
SOX17 OE human GSE10809 sample 1272	12/260	0.000262112	0.000984747	5.22121e-06	1.88289e-05	-0.5812	4.02372	ARF4;CD63;LAPTM4B;ACTA1;GATM;ANXA2;FABP5;RPS18;RAB15;GSTP1;SERPINH1;VIM
Apc KD mouse GSE422 sample 1531	16/427	0.000287852	0.00106986	1.96491e-06	7.97465e-06	-0.586468	4.01157	PSMD12;ANXA2;RPLP1;ACTN1;RPS6;FOS;LSS;GNB2L1;SOD1;LAPTM4B;IL1RL1;LDHA;SPP1;SLC25A4;GAPDH;ITM2C
Jun Overexpression of a dominant negative form mouse GSE6850 sample 1505	10/187	0.000266338	0.000997536	9.54401e-06	3.2351e-05	-0.572412	3.95549	EGR1;AZGP1;LDHA;ALAS1;GOT1;ACSL1;CHDH;RPLP1;GSTP1;SEPHS2
Ifng KO mouse GSE369 sample 1470	15/394	0.000375734	0.0013371	3.42582e-06	1.29711e-05	-0.596153	3.94489	RPLP1;GSTP1;RPS6;EPHX1;LCAT;SDHD;DHRS1;GNB2L1;VTN;LDHA;FABP5;SPP1;NDUFS2;MLYCD;GAPDH
NFKB1 Inactivation (IKK Inhibition) human GSE20667 sample 2576	11/224	0.000277795	0.00103884	7.40572e-06	2.58987e-05	-0.574074	3.94368	MME;RPS18;RPLP1;RPS6;TXNIP;VDAC2;RPS20;VIM;NR3C1;SLC38A2;GNB2L1
OTX2 silencing human GSE22875 sample 163	14/354	0.000401834	0.00141341	4.79589e-06	1.74507e-05	-0.598252	3.92558	CD63;TXNDC12;HMGB1;ATP1B1;NR3C1;BZW1;SOD1;PSMB4;PSMC1;GNB1;TXNIP;MAPK6;ITM2C;BMPR1A
Clcn5 KO mouse GSE10162 sample 997	12/270	0.000369077	0.00131922	7.52643e-06	2.6283e-05	-0.590176	3.91329	EGR1;CD74;BTG2;LDHA;ALAS1;RPLP1;SPP1;MSN;VDAC2;FOS;SEPHS2;GNB2L1
Srf KO mouse GSE1948 sample 1157	13/317	0.000458097	0.00158151	7.22957e-06	2.53557e-05	-0.601414	3.87874	EGR1;CD74;BTG2;NDFIP1;ALAS1;HSPA5;GSTP1;LTBP4;EIF2S2;ACTA1;PPM1A;SPP1;ITGA6
Klf9 Deficiency mouse GSE6443 sample 674	14/365	0.000544161	0.00184452	6.70558e-06	2.3793e-05	-0.609235	3.83546	CD74;ANXA2;GSTP1;TPM1;FOS;GNB2L1;ACTG2;LDHA;PSMB4;SAMM50;CCND2;CSNK2B;NDUFS2;ACADS
KDM3A KD human GSE55667 sample 2878	14/354	0.000401834	0.00141341	4.79589e-06	1.74507e-05	-0.583688	3.83002	CCR1;FYTTD1;NSF;ARF4;USP14;EIF4A1;GOT2;MSN;EIF2S2;LDHA;PSMC1;MKNK2;VDAC2;GAPDH
Por KO mouse GSE4262 sample 787	14/358	0.000449379	0.00155362	5.42545e-06	1.95075e-05	-0.59016	3.81667	C1QA;CD74;PPP1R14A;GPX3;MSN;AQP4;FSTL1;ACTG2;C3;MGP;VIM;LCP1;GLUL;SLC25A4
Dmd mutation leading to lack of expression (mdx mutant) mouse GSE7187 sample 1298	15/394	0.000375734	0.0013371	3.42582e-06	1.29711e-05	-0.574926	3.80443	C1QA;CD74;CYBB;MSN;FSTL1;GATM;FABP5;SLN;COL5A1;MGP;SERPINH1;SPP1;CCL2;VIM;LCP1
Insr KO mouse GSE65624 sample 1299	12/268	0.000345146	0.00125025	7.00465e-06	2.46024e-05	-0.566406	3.78609	CYB5B;GHR;VTN;LDHA;LRP1;HSPA5;ACSL1;GSTP1;SPP1;PPARA;DHRS1;EGFR
PTEN KD human GSE7562 sample 127	16/431	0.000319143	0.00117003	2.20539e-06	8.81792e-06	-0.558242	3.76854	YWHAE;ARF4;CD63;USP14;TNFRSF12A;GSTP1;MSN;TXNDC12;AREG;BZW1;TNFRSF1A;FABP5;BAG3;PPIF;ITGA6;VIM
Atxn1 Knock-in mouse GSE2867 sample 260	11/230	0.000348061	0.00125339	9.3926e-06	3.18823e-05	-0.561359	3.75094	YWHAE;UCHL1;NDFIP1;RAB15;RPLP1;NDUFS2;ATP1B1;GAPDH;ITM2C;TNFRSF1A;YWHAH
Mecom KO mouse GSE11557 sample 581	9/162	0.000406647	0.0014262	2.00508e-05	6.25491e-05	-0.57082	3.74044	YWHAE;HSPA5;RPLP1;GNB1;FOS;CCNL1;SEPHS2;GNB2L1;SOD1
Hoxb4 induction mouse GSE9044 sample 165	14/363	0.000515489	0.00176337	6.31499e-06	2.25059e-05	-0.588693	3.73262	EIF4A1;GOT1;GPX3;RPLP1;GSTP1;ATP5A1;FSTL1;RHOA;GNB2L1;LDHA;CSNK2B;SERPINH1;VIM;ITM2C
Myrf KO mouse GSE15303 sample 2306	13/315	0.000431529	0.00150261	6.77339e-06	2.39986e-05	-0.573781	3.72989	NDFIP1;LCAT;AQP4;DHRS1;TNFRSF1A;LDHA;CCND2;PACSIN2;VIM;A2M;GAPDH;ITM2C;YWHAH
Lhx1 NULL MUTATION - Ablation mouse GSE4230 sample 775	15/398	0.000417628	0.00146049	3.85387e-06	1.44342e-05	-0.56986	3.7206	YWHAE;EIF4A1;RAMP2;SMAD4;IDH3G;RPLP1;ATP5A1;GNB2L1;CCND2;MGP;CSNK2B;SERPINH1;VIM;GAPDH;YWHAH
Cstf2t OE mouse GSE2002 sample 866	12/281	0.0005273	0.00179994	1.10519e-05	3.68448e-05	-0.581725	3.67651	EGR1;LDHA;FABP5;HSPA5;GBE1;EPHX1;SPP1;CCL2;LCP1;GAPDH;ITM2C;PDIA4
Cbfb Truncation of gene product mouse GSE21155 sample 2949	16/444	0.000442008	0.00153251	3.18074e-06	1.21761e-05	-0.565128	3.66251	CCR1;C1QA;GPX3;GBE1;MTUS1;CYBB;TNFRSF1A;C3;LAPTM4B;GATM;FABP5;SLPI;CHDH;SPP1;SLC25A4;RXRG
Pdpn NULL MUTATION mouse GSE1363 sample 903	10/194	0.000357039	0.00128186	1.29382e-05	4.23765e-05	-0.549552	3.65971	C1QA;CSRP3;LDHA;GPX3;RPLP1;NEDD4L;GAPDH;GNB2L1;RELA;SOD1
Pten KD mouse GSE47150 sample 954	12/284	0.00057923	0.00193635	1.22347e-05	4.03447e-05	-0.579395	3.61945	ARF4;LAPTM4B;EIF4A1;NDFIP1;STX7;EPHX1;TXNIP;VIM;FOS;GNB2L1;ITM2C;TNFRSF1A
Pkd1 KO mouse GSE24352 sample 2945	12/272	0.000394397	0.00139534	8.08201e-06	2.80616e-05	-0.548287	3.60478	CYB5B;LDHA;RAMP2;SCCPDH;FLT1;IDH3G;RPLP1;RPS6;TXNIP;VDAC2;AGRN;GAPDH
MIR148B OE human GSE26662 sample 2331	13/313	0.000406282	0.0014262	6.34282e-06	2.25719e-05	-0.546165	3.57888	SCHIP1;RPLP1;ADRB2;HMGB1;ATP1B1;FSTL1;FBL;PSMB4;PSMC1;DLC1;PPIF;VDAC2;PVRL2
Tmod3 KO mouse GSE51960 sample 66	10/204	0.000530155	0.00180714	1.95644e-05	6.12682e-05	-0.565123	3.56932	CD63;LDHA;FABP5;RPS18;MYC;RPLP1;RPS6;RPS20;CCNL1;GAPDH
Prnp KO mouse GSE21718 sample 386	12/268	0.000345146	0.00125025	7.00465e-06	2.46024e-05	-0.533886	3.56871	EGR1;C1QA;PCCB;PDK4;SPP1;LCAT;MSN;ADRB2;FOS;AGPAT1;JUNB;PDK2
Aire KO mouse GSE85 sample 881	12/266	0.000322543	0.00118071	6.5149e-06	2.31503e-05	-0.528102	3.56028	ARF4;CD74;ALAS1;HSPA5;ACTN1;STAT3;STX7;MSN;SUCLG1;LCP1;SEPHS2;GNB2L1
Adrb1 mutation, beta1-Gly389 mouse GSE11887 sample 1270	11/279	0.00169326	0.00492162	5.15731e-05	0.000146911	-0.668935	3.5548	CD74;UCHL1;GPX3;MGP;EPHX1;SPP1;AQP4;APOD;VIM;FOS;FSTL1
Ifnar2 KO mouse GSE45632 sample 1139	13/323	0.000546282	0.00184913	8.76502e-06	3.01313e-05	-0.560286	3.5259	CYB5B;CD63;EIF4A1;NDFIP1;ANXA2;ACTN1;RPLP1;GOT2;SLC40A1;LDHA;SPP1;GAPDH;YWHAH
Plagl2 OE mouse GSE21143 sample 2546	15/410	0.000568202	0.00190737	5.43938e-06	1.95287e-05	-0.556167	3.48274	YWHAE;ARF4;NDFIP1;IDH3G;RPLP1;LCAT;FSTL1;PSMB4;CCND2;FABP5;VDAC2;NES;SLC25A4;GLUL;ITM2C
CBFA2T3 KD human GSE20115 sample 485	13/330	0.000666933	0.00217268	1.09139e-05	3.64348e-05	-0.566209	3.47188	GUCY1A3;AOC3;EGR1;ANXA2;TXNDC12;FOS;NR3C2;POLD4;MKNK2;ITGA6;VIM;JUNB;DCPS
SP3 KD human GSE7102 sample 1548	10/189	0.000290021	0.00107463	1.04245e-05	3.49933e-05	-0.503543	3.44211	STIP1;EIF4A1;PSMB4;RPS18;RPLP1;GNB1;RPS20;HMGB1;GLUL;GAPDH
Neurod1 Conditional KO under Crx promoter mouse GSE35396 sample 3092	13/329	0.000648432	0.00212095	1.05811e-05	3.5421e-05	-0.558211	3.43628	EGR1;EIF4A1;GOT1;GPX3;MSN;AQP4;FOS;HMGB1;CHDH;GNB3;VIM;A2M;ITM2C
Onecut2 KO mouse GSE57918 sample 2797	11/246	0.000611965	0.00202325	1.71142e-05	5.4581e-05	-0.546165	3.38789	EGR1;LAPTM4B;NDFIP1;RPLP1;GNB1;PACSIN2;GNB3;RPS20;A2M;CRYAB;GAPDH
Grid2 KO mouse GSE55314 sample 3043	13/327	0.000612728	0.00202325	9.94199e-06	3.35594e-05	-0.543902	3.37385	TNFRSF12A;MSN;AQP4;VTN;CCND2;SOX18;BAG3;CHDH;SERPINH1;MGAT3;VIM;A2M;NFE2L2
AMER1 OE human GSE34715 sample 61	12/273	0.000407599	0.00142748	8.37305e-06	2.89891e-05	-0.514605	3.37162	FBL;LDHA;RPLP1;CSNK2B;RPS6;VDAC2;RPS20;TXNDC12;VIM;AGPAT1;RHOA;GNB2L1
Ddit3 knock-out (treated with 2 ug/ml tunicamycin for 8 hours) mouse GSE2082 sample 1388	13/320	0.000500546	0.00171585	7.96471e-06	2.76939e-05	-0.529213	3.36994	CD63;SMAD4;NDFIP1;GPX3;ACTN1;TPM1;FSTL1;ACTG2;PDCL3;UCHL1;COL5A1;BAG3;YWHAH
CTNNB1 OE mouse GSE20325 sample 379	11/245	0.000591635	0.00197239	1.65067e-05	5.2852e-05	-0.537838	3.34993	LAPTM4B;ACTA1;PSMB4;NDFIP1;ANXA2;ATP5A1;RPS20;VIM;GLUL;FSTL1;SLC25A4
RASGRF1 KD human GSE8425 sample 314	12/284	0.00057923	0.00193635	1.22347e-05	4.03447e-05	-0.5354	3.34461	EGR1;LDHA;PSMB4;TMEM30A;RPLP1;GSTP1;UQCRC2;FOS;GLUL;SLC25A4;GAPDH;SOD1
Pten KO mouse GSE16073 sample 2322	14/376	0.000727298	0.00233795	9.26201e-06	3.15272e-05	-0.550816	3.33711	CCR1;C1QA;TNFAIP6;PTGER2;CYBB;AREG;IL1RL1;GATM;SPP1;CCL2;ITGA6;CD36;LCP1;ATF3
Dicer1 KO mouse GSE39181 sample 2406	13/324	0.000562293	0.00189015	9.04711e-06	3.08823e-05	-0.530556	3.32717	EIF4A1;RPLP1;TPM1;SLC40A1;ACTG2;PDIA4;PPP2CA;STIP1;COL5A1;SERPINH1;AGRN;GAPDH;YWHAH
Dysf Deficiency mouse GSE2507 sample 867	12/271	0.000381559	0.00135452	7.79988e-06	2.71597e-05	-0.502384	3.3179	CAST;ACTA1;LDHA;PSMD12;MYL2;ATP5A1;PDK4;NDUFS2;TNNI3;UQCRC2;SDHD;SLC25A4
Fcgr3 KO mouse GSE54812 sample 1524	13/325	0.000578699	0.00193635	9.33717e-06	3.17385e-05	-0.530339	3.313	CYB5B;EGR1;C1QA;EIF4A1;ANXA2;RPLP1;GOT2;BAG3;SPP1;TXNIP;CCL2;VIM;GAPDH
TP53 KD human GSE1676 sample 1784	15/394	0.000375734	0.0013371	3.42582e-06	1.29711e-05	-0.498109	3.29611	ARF4;EIF4A1;ATP5A1;RPS6;GOT2;HMGB1;EIF2S2;LSS;RHOA;LDHA;CCND2;GNB1;SUCLG1;SLC38A2;GAPDH
OGT small molecule inhibition human GSE44624 sample 1838	12/275	0.000435124	0.0015108	8.98282e-06	3.07928e-05	-0.506555	3.29014	GOT1;RPS18;EPHX1;PCCB;CEBPG;PACSIN2;TXNIP;RPS20;MAPK6;SLC38A2;GNB2L1;SOD1
Aldh5a1 KO mouse GSE2866 sample 2712	13/329	0.000648432	0.00212095	1.05811e-05	3.5421e-05	-0.532403	3.27741	NSF;ALAS1;RPS6;NEDD4L;IMMT;DHRS1;GNB2L1;GATM;GNB1;NDUFS2;SLC25A4;GAPDH;ITM2C
NR2F2 KD human GSE33182 sample 822	12/275	0.000435124	0.0015108	8.98282e-06	3.07928e-05	-0.502322	3.26264	SLPI;TNFRSF12A;FABP5;LACTB2;ACTN1;MKNK2;MSN;RPS20;LCP1;ATP1B1;SLC38A2;MAP4K3
Msgn1 OE mouse GSE29848 sample 1630	12/291	0.000717327	0.00231202	1.54343e-05	4.96804e-05	-0.537155	3.26033	YWHAE;LDHA;SMAD4;FABP5;HSPA5;ACTN1;RPS20;PYCR2;UQCRC2;GLUL;FSTL1;SLC25A4
Hivep2 KO mouse GSE41307 sample 3094	13/338	0.00083162	0.00261569	1.39265e-05	4.51866e-05	-0.54606	3.24699	NSF;YWHAE;C1QA;EIF4A1;AQP4;VTN;UCHL1;RAB15;MGP;APOD;VIM;PTGDS;YWHAH
Nod2 KO mouse GSE37179 sample 1122	11/238	0.000464511	0.00160138	1.27537e-05	4.18288e-05	-0.498156	3.20658	C3;CCR1;CD74;GSTP1;MTUS1;SLC40A1;CYBB;CIAPIN1;FSTL1;CMKLR1;BMPR1A
Msi2 OE mouse GSE22773 sample 2441	12/303	0.00101801	0.00314739	2.26368e-05	6.98975e-05	-0.550125	3.16937	C3;EGR1;CD74;PSMB4;HSPA5;RPLP1;HMBS;VIM;ADRB2;FOS;HMGB1;CCNL1
SON KD human GSE26888 sample 62	13/324	0.000562293	0.00189015	9.04711e-06	3.08823e-05	-0.50264	3.15211	ANXA2;IDH3G;ATP5A1;SOD1;FBL;PSMB4;SAMM50;CSNK2B;PCCB;NDUFS2;VIM;UQCRC2;GAPDH
Gys1 OE mouse GSE2198 sample 2460	11/239	0.000481129	0.00165631	1.32396e-05	4.3131e-05	-0.488985	3.13105	KCMF1;CD74;ACTA1;LDHA;TNFRSF12A;SLN;TPM1;MKNK2;DDIT4L;GAPDH;GNB2L1
Kras Knock-down, shRNA mouse GSE15326 sample 2247	14/373	0.000672819	0.00218599	8.49098e-06	2.93138e-05	-0.510359	3.1263	ALAS1;MTUS1;SLC40A1;NEDD4L;PRELP;ATP1B1;C3;ACTA1;CCND2;LCP1;PTGDS;CRYAB;GLUL;PDK2
GRN deficiency (mutation) human GSE13162 sample 1719	13/327	0.000612728	0.00202325	9.94199e-06	3.35594e-05	-0.498084	3.08964	CCR1;C1QA;CD74;AQP4;ADRB2;FOS;C3;GATM;ADORA3;SPP1;CCL2;SLC38A2;ATF3
Nr4a2 OE mouse GSE3571 sample 3121	12/282	0.000544156	0.00184452	1.14346e-05	3.7964e-05	-0.490707	3.08926	STIP1;FBL;LAPTM4B;LDHA;HSPA5;RPS6;APOD;ITGA6;SDHD;DCPS;GAPDH;GNB2L1
Nr1i3 hNR1I3 KI (in mNR1I3-/- background) mouse GSE40120 sample 3070	12/279	0.000494905	0.00169892	1.03202e-05	3.46912e-05	-0.483827	3.08573	LDHA;LRP1;FABP5;ACSL1;CHDH;MVD;APOB;PPARA;GLUL;ACADS;EGFR;AKAP1
CDK19 knockdown human GSE32108 sample 1927	14/370	0.00062184	0.00204499	7.77737e-06	2.71202e-05	-0.497211	3.07891	FYTTD1;CD63;ANXA2;TNFRSF12A;HSPA5;ATP1B1;EIF2S2;FSTL1;SOD1;LAPTM4B;PSMB4;CSNK2B;PPIF;MAPK6
Nfe2l2 knock-out (female) mouse GSE867 sample 1363	16/453	0.000549208	0.00185645	4.06683e-06	1.5092e-05	-0.481153	3.02601	NDFIP1;HSPA5;ACSL1;RPLP1;RPS6;LCAT;SDHD;LSS;GNB2L1;SOD1;VTN;LDHA;PSMB4;SAMM50;FABP5;SUCLG1
Crebbp cpb heterozygous mice mouse GSE30880 sample 355	12/285	0.000597467	0.00198637	1.26529e-05	4.15542e-05	-0.483866	3.01034	VTN;EIF4A1;LDHA;PSMB4;GOT1;HSPA5;RPLP1;GSTP1;ATP5A1;CANX;GNB1;PTGDS
RPS4X KO mouse GSE2260 sample 972	11/247	0.000632874	0.00207846	1.77409e-05	5.63576e-05	-0.486152	3.00254	UCHL1;TNFRSF12A;RPS18;SCHIP1;RPLP1;MGP;SERPINH1;PACSIN2;ITGA6;HMGB1;GNB2L1
Ovol1 KO mouse GSE55071 sample 2560	12/290	0.000696057	0.00225244	1.49367e-05	4.82065e-05	-0.490132	2.98772	EIF4A1;LDHA;PSMB4;SLPI;ANXA2;FABP5;MYC;STAT3;RPS6;IL6ST;SLC38A2;YWHAH
WT1 OE human GSE5117 sample 2720	14/368	0.000589709	0.00196867	7.33168e-06	2.56768e-05	-0.476798	2.97064	CD63;GOT1;ACTN1;AGPAT1;FSTL1;SOD1;PPM1A;FABP5;BAG3;CSNK2B;SERPINH1;YME1L1;SLC38A2;NES
Rnf2 VR mouse GSE19076 sample 2170	14/379	0.000785468	0.00249847	1.00944e-05	3.40266e-05	-0.495445	2.96874	ANXA2;HSPA5;IDH3G;TXNDC12;EIF2S2;BZW1;FABP5;LACTB2;CSNK2B;SERPINH1;VDAC2;UQCRC2;GLUL;SLC25A4
VDR OE human GSE5145 sample 2944	12/292	0.000739139	0.00236661	1.59464e-05	5.11253e-05	-0.490218	2.964	GUCY1A3;DPP4;GHR;EDNRA;SLPI;TNFAIP6;ACSL1;PTGER2;ATP1B1;BZW1;SLC38A2;KCNK3
Cebpa KD mouse GSE55760 sample 2883	12/279	0.000494905	0.00169892	1.03202e-05	3.46912e-05	-0.464278	2.96105	C3;CD63;ALAS1;SLPI;ANXA2;ACTN1;MFN2;PYCR2;VIM;MAPK14;GAPDH;PDIA4
KLF2 KD human GSE55667 sample 2879	13/334	0.000745454	0.00238055	1.23395e-05	4.06351e-05	-0.489764	2.95838	EIF4A1;ANXA2;ACSL1;SDHD;HMGB1;EIF2S2;PSMB4;MKNK2;NDUFS2;VDAC2;UQCRC2;MAPK6;GAPDH
NANOG OE human GSE34920 sample 1421	12/282	0.000544156	0.00184452	1.14346e-05	3.7964e-05	-0.466901	2.93939	LAPTM4B;ACTA1;UCHL1;LDHA;VSNL1;FABP5;PSMC1;GSTP1;SPP1;ITPR3;VIM;LCP1
Socs3 DELETION mouse GSE2202 sample 107	12/285	0.000597467	0.00198637	1.26529e-05	4.15542e-05	-0.470085	2.9246	YWHAE;ANXA2;HSPA5;GPX3;RPLP1;CSNK2B;SERPINH1;PACSIN2;TXNDC12;EIF2S2;GLUL;SLC25A4
MIR140 KO mouse GSE27177 sample 1734	11/241	0.00051586	0.00176337	1.42599e-05	4.61449e-05	-0.457167	2.89868	EGR1;LAPTM4B;NDFIP1;ACTN1;MYC;GSTP1;TPM1;MKNK2;RPS20;SDHD;BZW1
Trib1 KO mouse GSE8788 sample 582	12/292	0.000739139	0.00236661	1.59464e-05	5.11253e-05	-0.478041	2.89038	CCR1;EIF4A1;LDHA;ALAS1;SLPI;HSPA5;RPLP1;GSTP1;CYBB;CCL2;LCP1;GAPDH
Ezh2 KO mouse GSE20054 sample 542	12/287	0.000635393	0.00208392	1.35268e-05	4.39486e-05	-0.466317	2.87881	YWHAE;LAPTM4B;IL1RL1;UCHL1;PSMB4;HSPA5;GSTP1;MGP;SPP1;CCL2;FSTL1;SLC25A4
Gsk3a KO mouse GSE27395 sample 1805	11/254	0.000796556	0.00252711	2.27125e-05	6.99533e-05	-0.479638	2.86856	CHCHD4;FBL;LDHA;RPS18;RPLP1;GSTP1;ATP5A1;VDAC2;GAPDH;GNB2L1;YWHAH
Jak2 knockout mouse GSE26188 sample 1906	12/283	0.000561462	0.00189015	1.18287e-05	3.9219e-05	-0.452587	2.83822	LAPTM4B;BTG2;ANXA2;GBE1;EPHX1;PDK4;NEDD4L;CD36;ATP1B1;NR0B2;ATF3;NFE2L2
PTEN Deletion human GSE6263 sample 2960	12/282	0.000544156	0.00184452	1.14346e-05	3.7964e-05	-0.449563	2.83024	CD63;FBL;RPS18;MYC;RPLP1;GSTP1;CSNK2B;RPS6;PDE4B;IMMT;HMGB1;SLC38A2
Klf15 KO mouse GSE53231 sample 446	12/286	0.000616185	0.00202915	1.30835e-05	4.2737e-05	-0.452708	2.80685	EGR1;TNFAIP6;MYC;GRWD1;SPP1;PDE4B;CCL2;FOS;PTGDS;FSTL1;SLC38A2;ATF3
Pfkl OE mouse GSE4695 sample 230	10/213	0.00074061	0.00236819	2.78366e-05	8.4029e-05	-0.463012	2.7992	ACTA1;CCND2;TNFRSF12A;GOT1;RPS18;MYC;RPLP1;SPP1;EIF2S2;GNB2L1
YY1 KD human GSE14964 sample 515	8/127	0.000368323	0.00131922	2.48938e-05	7.5806e-05	-0.421014	2.79162	LDHA;ANXA2;RPS18;RPLP1;RPS6;RPS20;ATP1B1;GAPDH
Nfe2l2 KO mouse GSE18344 sample 1263	12/307	0.00113899	0.00347715	2.56146e-05	7.78057e-05	-0.490789	2.77862	GUCY1A3;ACTA1;UCHL1;CSRP3;OBSCN;TNFRSF12A;SLN;AMHR2;PDK4;CCL2;TNNI3;TTN
Pou1f1 Snell mutant PIT1-dw mouse GSE3129 sample 1729	13/337	0.000809331	0.00256429	1.35138e-05	4.39486e-05	-0.464747	2.77271	CYB5B;ALAS1;ACSL1;ATP5A1;EPHX1;LCAT;AK3;SDHD;SOD1;GHR;NDUFS2;SUCLG1;GAPDH
NPM1 mutated npm human GSE34860 sample 1737	14/373	0.000672819	0.00218599	8.49098e-06	2.93138e-05	-0.451257	2.76426	CAST;NDFIP1;ANXA2;HSPA5;MSN;FOS;HMGB1;TNFRSF1A;LAPTM4B;FABP5;GNB1;TXNIP;VIM;JUNB
Ghr KO mouse GSE988 sample 1001	17/509	0.000695767	0.00225244	4.16525e-06	1.534e-05	-0.451851	2.75437	CD74;ALAS1;ATP5A1;RPS6;EPHX1;SDHD;GNB2L1;SOD1;PSMB4;AZGP1;SPP1;NDUFS2;SUCLG1;UQCRC2;APOB;GAPDH;SEPHS2
NFYC KD human GSE50588 sample 2822	12/286	0.000616185	0.00202915	1.30835e-05	4.2737e-05	-0.443586	2.75029	ING4;FUT8;TMEM30A;COL5A1;ACSL1;CHDH;LTBP4;PDE4B;TXNIP;ITPR3;FOS;LCP1
PIK3CA druginhibition human GSE17785 sample 1893	13/333	0.000725129	0.00233407	1.19686e-05	3.95746e-05	-0.451705	2.7374	CD63;GBE1;MSN;NR3C1;EGFR;C3;PSMB4;GNB1;TXNIP;VDAC2;MAPK6;GLUL;SLC38A2
Neurog3 OE mouse GSE3653 sample 1658	12/302	0.000989492	0.00306704	2.19413e-05	6.79227e-05	-0.47292	2.73681	PPP2CA;SMAD4;HSPA5;RPS18;ACTN1;TPM1;SERPINH1;RPS20;VIM;UQCRC2;CCNL1;EIF2S2
Tcof1 KD mouse GSE1956 sample 182	11/248	0.000654375	0.00213463	1.83875e-05	5.80318e-05	-0.442084	2.71858	YWHAE;LDHA;ANXA2;HSPA5;GSTP1;VDAC2;SUCLG1;HMGB1;ACADS;GAPDH;GNB2L1
Aldh5a1 KO mouse GSE2866 sample 1208	12/292	0.000739139	0.00236661	1.59464e-05	5.11253e-05	-0.447819	2.70765	PDCL3;FUT8;NDFIP1;HSPA5;WBP4;RPS6;VDAC2;APOD;UQCRC2;FOS;SLC25A4;SOD1
Irak4 Deficiency mouse GSE6789 sample 680	12/299	0.000907911	0.00283956	1.99651e-05	6.24425e-05	-0.459424	2.69411	YWHAE;UCHL1;LRP1;GPX3;MGP;CSNK2B;PDK4;VIM;CRYAB;GLUL;FSTL1;ACTG2
Myod1 Mutation - MyoD altered at lysine residues 99, 102, and 104, ren mouse GSE6487 sample 1178	11/248	0.000654375	0.00213463	1.83875e-05	5.80318e-05	-0.437663	2.69139	LAPTM4B;IL1RL1;LDHA;ANXA2;RPLP1;GSTP1;CSNK2B;VDAC2;CCL2;GNB2L1;ITM2C
E2f3 KD mouse GSE24594 sample 475	12/307	0.00113899	0.00347715	2.56146e-05	7.78057e-05	-0.471274	2.66814	ACTA1;LDHA;PSMB4;MYC;RPLP1;MKNK2;PDK4;MSN;TXNDC12;FOS;AREG;SLC38A2
Runx1 KO mouse GSE47375 sample 2899	12/289	0.000675319	0.00219117	1.44531e-05	4.67079e-05	-0.433148	2.6523	C3;EGR1;FBL;BTG2;LDHA;TNFRSF12A;FABP5;HSPA5;GPX3;EPHX1;ATF3;YWHAH
Rps6ka3 KO mouse GSE52992 sample 2894	12/302	0.000989492	0.00306704	2.19413e-05	6.79227e-05	-0.457864	2.64968	EGR1;ACTA1;EIF4A1;LDHA;SLPI;FABP5;COL5A1;TPM1;MSN;EIF2S2;GAPDH;ACTG2
SOX7 OE human GSE10809 sample 150	11/246	0.000611965	0.00202325	1.71142e-05	5.4581e-05	-0.426962	2.64847	CD63;LAPTM4B;PSMB4;ANXA2;ACSL1;RPS18;GSTP1;RPS20;VIM;GAPDH;RHOA
Tnfsf14 OE mouse GSE6903 sample 2230	12/296	0.00083202	0.00261569	1.8146e-05	5.7419e-05	-0.435567	2.58998	C3;GHR;EGR1;VTN;FABP5;GPX3;RPLP1;SPP1;SLC40A1;LCAT;CD36;DHRS1
Fmr1 KO mouse GSE40630 sample 2420	12/319	0.00157565	0.00462467	3.66869e-05	0.000107406	-0.480999	2.58602	LDHA;PSMB4;IDH3G;RPLP1;CSNK2B;HMGB1;MAPK14;PTGDS;A2M;SLC38A2;GNB2L1;SOD1
Pmp22 OE mouse GSE1947 sample 945	12/303	0.00101801	0.00314739	2.26368e-05	6.98975e-05	-0.447649	2.57899	ARF4;CD63;LDHA;RPLP1;GSTP1;TPM1;LTBP4;SUCLG1;FOS;HMGB1;GAPDH;GNB2L1
Met knockout mouse GSE4451 sample 2001	12/318	0.00153466	0.00454221	3.56276e-05	0.000104937	-0.477709	2.57692	DPP4;GHR;AZGP1;ALAS1;SLPI;LRP1;TPM1;LCAT;AK3;TXNIP;TNFRSF1A;NFE2L2
Plagl2 deficiency mouse GSE9123 sample 166	12/296	0.00083202	0.00261569	1.8146e-05	5.7419e-05	-0.430543	2.56011	CYB5B;LDHA;ANXA2;GSTP1;CHDH;AK3;VIM;SLC5A1;FOS;DHRS1;GAPDH;ACTG2
WHSC1 KD human GSE50588 sample 2813	12/291	0.000717327	0.00231202	1.54343e-05	4.96804e-05	-0.418637	2.54097	CHCHD4;EGR1;LDHA;GATM;FUT8;COL5A1;STAT3;MKNK2;FOS;ATP1B1;NR3C1;JUNB
Pmp22 KO mouse GSE1947 sample 944	12/304	0.0010472	0.00322532	2.33514e-05	7.16485e-05	-0.440909	2.52937	FYTTD1;ARF4;CD63;LAPTM4B;LDHA;NDFIP1;ANXA2;HSPA5;ATP5A1;HMGB1;GNB2L1;NFE2L2
Tmem173 KO mouse GSE61835 sample 1699	12/321	0.00166033	0.00483749	3.88878e-05	0.000113438	-0.471476	2.51361	C1QA;FBL;EIF4A1;ALAS1;FABP5;GSTP1;ATP5A1;PACSIN2;VDAC2;CD36;FOS;HMGB1
Ebf1 OE mouse GSE2192 sample 857	11/254	0.000796556	0.00252711	2.27125e-05	6.99533e-05	-0.41755	2.49723	C3;CD63;LAPTM4B;LDHA;COL5A1;RPLP1;CCL2;JUNB;FSTL1;ITM2C;TNFRSF1A
IRF4 KD human GSE22036 sample 2601	14/378	0.000765656	0.00244185	9.80987e-06	3.32058e-05	-0.412714	2.48248	ARF4;GSTP1;STAT3;MSN;BZW1;PDIA4;PSMB4;CCND2;MKNK2;PPIF;YME1L1;MAPK6;JUNB;SLC38A2
Irf4 KO mouse GSE51932 sample 2774	12/315	0.00141694	0.00424033	3.26074e-05	9.68642e-05	-0.452233	2.4706	FBL;EIF4A1;POLD4;LDHA;HSPA5;MYC;GSTP1;HMBS;SLC25A4;ITM2C;PDIA4;SOD1
HSPA1A transgene (uninfected 5 days post infection) mouse GSE42264 sample 3050	13/368	0.00178454	0.00516218	3.27259e-05	9.70976e-05	-0.46755	2.4623	EGR1;C1QA;CD74;GOT1;FOS;ADRA1B;HAPLN1;NR3C2;FNDC5;LAPTM4B;PACSIN2;JUNB;SCN2B
FLI1 KD human GSE27524 sample 1604	13/344	0.000976472	0.00303444	1.66433e-05	5.32189e-05	-0.419582	2.43262	MME;MTUS1;NR3C1;POLD4;EDNRA;COL5A1;MGP;SPP1;CCL2;ITGA6;A2M;CRYAB;NES
Rfwd2 KO mouse GSE18636 sample 2994	12/369	0.00511741	0.0125454	0.000139255	0.000352421	-0.553387	2.42295	POLD4;FLT1;DLC1;GBE1;STAT3;PDE4B;NEXN;ATP6V1H;CCNL1;A2M;JUNB;ATF3
Mecp2 KO mouse GSE8720 sample 2414	11/304	0.00328544	0.00862029	0.000107587	0.000280768	-0.505059	2.40087	PPP1R14C;COL5A1;LACTB2;DDIT4L;ITGA6;TNNI3;FOS;PTGDS;GLUL;RXRG;HAPLN1
Cftr KO mouse GSE765 sample 1285	12/314	0.0013794	0.0041382	3.16513e-05	9.42549e-05	-0.434567	2.38468	CD74;LDHA;SMAD4;RPLP1;ATP5A1;RPS6;NDUFS2;SUCLG1;SDHD;GAPDH;GNB2L1;ACTG2
Ffar4 KO mouse GSE32095 sample 440	15/429	0.000900726	0.00282072	9.15474e-06	3.12058e-05	-0.405323	2.37955	EGR1;NDFIP1;HSPA5;ACSL1;ATP5A1;EPHX1;SLC40A1;AK3;NR0B2;C3;GHR;CHDH;UQCRC2;CD36;APOB
VAMP7 KD human GSE56102 sample 2991	12/310	0.00123737	0.00375386	2.80664e-05	8.43033e-05	-0.425413	2.37592	EIF4A1;HSPA5;RPS18;PSMC1;ATP5A1;MKNK2;SERPINH1;NDUFS2;RPS20;HMGB1;NES;GNB2L1
Fosl1 KO mouse GSE43695 sample 2301	13/357	0.00136386	0.00410682	2.41743e-05	7.37074e-05	-0.429967	2.36272	CCR1;EGR1;C1QA;TNFRSF12A;AREG;FSTL1;GATM;MYC;MGP;SPP1;CCL2;APOD;ATF3
Gata1 DeltaN mutation mouse GSE2433 sample 980	12/317	0.00149455	0.00445065	3.4595e-05	0.000102144	-0.435666	2.359	EGR1;C1QA;CD74;BTG2;LDHA;RPS18;PPIF;FOS;CCNL1;JUNB;GAPDH;ATF3
GPLD1 OE human GSE4731 sample 2886	9/171	0.000602034	0.00199882	3.00594e-05	8.98452e-05	-0.377611	2.34693	KCMF1;YWHAE;GOT1;HSPA5;RPS18;RPS6;VDAC2;HMGB1;GAPDH
MECP2 heterozygous de novo RTT mutations human GSE6955 sample 2473	14/381	0.000826395	0.00261154	1.06855e-05	3.57213e-05	-0.39429	2.34516	IDH3G;RPLP1;GSTP1;ATP5A1;RPS6;SLC6A1;RHOA;UCHL1;GATM;RPS18;MFN2;RPS20;PTGDS;GLUL
NRAS DEPLETION - siRNA siMut10 human GSE12445 sample 1022	12/297	0.000856705	0.00268981	1.87356e-05	5.90537e-05	-0.39548	2.34057	CD63;LAPTM4B;PSMB4;HSPA5;RPS18;RPLP1;ATP5A1;RPS6;NDUFS2;TXNIP;RXRG;SOD1
Dnmt1 KO mouse GSE27434 sample 1052	15/439	0.00113384	0.00347016	1.19023e-05	3.94092e-05	-0.410881	2.32705	CCR1;C1QA;KCNJ8;GBE1;SLC40A1;BPGM;TTN;C3;LAPTM4B;IL1RL1;GATM;FABP5;SLPI;GNB1;TXNIP
Tlr4 KO mouse GSE20715 sample 1144	9/189	0.00122347	0.00372567	6.30936e-05	0.000176415	-0.413736	2.31382	C3;CD74;EGR1;BTG2;LDHA;RAMP2;RPLP1;PDE4B;FOS
Socs3 KO mouse GSE411 sample 1762	12/305	0.00107709	0.00330062	2.40857e-05	7.35294e-05	-0.404861	2.31323	CD74;LDHA;ANXA2;BAG3;GNB1;SPP1;MSN;ITGA6;UQCRC2;GAPDH;RELA;YWHAH
RAF1 overexpression human GSE42964 sample 1982	12/304	0.0010472	0.00322532	2.33514e-05	7.16485e-05	-0.401332	2.30233	PSMB4;TNFRSF12A;COL5A1;RPS18;RPLP1;GSTP1;MGP;TPM1;CCL2;RPS20;RHOA;GNB2L1
BST2 OE human GSE50002 sample 1648	11/253	0.000771223	0.00245637	2.19358e-05	6.79227e-05	-0.379961	2.28321	C3;VTN;BTG2;MME;SMPD1;LTBP4;FOS;IL6ST;ADRA1B;ATF3;ITM2C
OLR1 OE human GSE13139 sample 462	12/301	0.000961646	0.00299604	2.12644e-05	6.60803e-05	-0.391839	2.27676	C3;ARF4;GOT1;HSPA5;RPS18;ACTN1;SCHIP1;GOT2;MSN;RPS20;MAPK6;GNB2L1
CHRNA9 KO mouse GSE18567 sample 2365	12/344	0.00293338	0.00787536	7.36913e-05	0.000202318	-0.467958	2.2668	GUCY1A3;EIF4A1;STEAP3;ACVR1C;MME;MYL2;MSN;TXNIP;AQP4;FOS;GAPDH;AKAP1
CTNNB1 VR mouse GSE28476 sample 2186	14/391	0.00105909	0.00324959	1.41248e-05	4.57688e-05	-0.394944	2.26272	AOC3;EIF4A1;CD63;GBE1;EIF2S2;LSS;LAPTM4B;EDNRA;VSNL1;PSMC1;SPP1;PDK4;YME1L1;VIM
Il2 KO mouse GSE23398 sample 1487	14/402	0.0013764	0.0041382	1.90054e-05	5.98264e-05	-0.411365	2.25736	YWHAE;EIF4A1;BTG2;ATP5A1;MSN;HMGB1;RHOA;FBL;PSMB4;CSNK2B;MKNK2;VDAC2;LCP1;YWHAH
TFEB OE human GSE16267 sample 2976	13/356	0.00133011	0.00401017	2.35042e-05	7.19617e-05	-0.407814	2.2507	CAST;CD63;ALAS1;NEDD4L;LSS;LAPTM4B;CANX;PACSIN2;PPIF;ATP6V1H;DCPS;IL6R;GAPDH
PTGS2 INHIBITION human GSE11237 sample 1037	12/301	0.000961646	0.00299604	2.12644e-05	6.60803e-05	-0.384637	2.23492	CCR1;AOC3;SLPI;TNFAIP6;ACSL1;SCHIP1;PDE4B;NEDD4L;CCL2;APOD;PTGDS;ACTG2
OGT small molecule inhibition human GSE44624 sample 1836	12/308	0.00117103	0.00357048	2.64103e-05	8.00222e-05	-0.396573	2.23471	GOT1;RPS18;PCCB;MKNK2;CEBPG;PACSIN2;AK3;TXNIP;MAPK6;SEPHS2;SLC38A2;SOD1
Nfia Deficiency mouse GSE4623 sample 667	11/255	0.000822576	0.00260286	2.35128e-05	7.19617e-05	-0.375124	2.23242	ARF4;UCHL1;LDHA;FABP5;RPLP1;RPS6;SPP1;AQP4;PTGDS;AGRN;GNB2L1
MECOM KD human GSE16238 sample 2341	12/304	0.0010472	0.00322532	2.33514e-05	7.16485e-05	-0.385066	2.20902	EGR1;CD63;LDHA;FUT8;HSPA5;GPX3;SERPINH1;ITGA6;IL6ST;MAPK6;AREG;GAPDH
IRF9 OE human GSE50002 sample 1662	12/296	0.00083202	0.00261569	1.8146e-05	5.7419e-05	-0.36731	2.18411	IL1RL1;BTG2;MME;GBE1;EPHX1;SPP1;TXNIP;MVD;FOS;DCPS;ATF3;PDK2
GSK3A KD human GSE35200 sample 2705	12/310	0.00123737	0.00375386	2.80664e-05	8.43033e-05	-0.389786	2.17695	FBL;LAPTM4B;USP14;LDHA;TNFAIP6;MYC;CANX;IMMT;LCP1;GNB2L1;YWHAH;SOD1
Ache OE mouse GSE937 sample 268	13/361	0.00150607	0.00447946	2.7025e-05	8.17827e-05	-0.401573	2.17181	EGR1;ARF4;SMAD4;NDFIP1;HSPA5;SCHIP1;RPLP1;ATP5A1;RPS6;AQP4;GNB1;NDUFS2;UQCRC2
Rtn4 KO mouse GSE11276 sample 3007	10/218	0.000884549	0.00277364	3.36107e-05	9.94795e-05	-0.366229	2.15621	NSF;ACTA1;UCHL1;VSNL1;FABP5;RPLP1;MGP;VDAC2;CRYAB;GAPDH
MIR196A2 OE mouse GSE47500 sample 2932	9/169	0.000553064	0.00186688	2.75311e-05	8.32105e-05	-0.34139	2.14512	STIP1;UCHL1;GATM;HSPA5;IDH3G;ATP1B1;PTGDS;SLC6A1;SLC25A4
Pparg OE mouse GSE10192 sample 2731	12/319	0.00157565	0.00462467	3.66869e-05	0.000107406	-0.390554	2.09975	AOC3;ACTA1;SLPI;MME;MGP;MKNK2;MTUS1;DDIT4L;PRELP;GLUL;ACTG2;NR3C2
Atp7b KO mouse GSE5348 sample 2466	12/316	0.00145532	0.00433914	3.35884e-05	9.94795e-05	-0.385893	2.09929	LDHA;PSMB4;RPLP1;GSTP1;EPHX1;GOT2;SLC40A1;LCAT;NDUFS2;RPS20;SDHD;GAPDH
RNF40 KD human GSE38173 sample 1386	12/314	0.0013794	0.0041382	3.16513e-05	9.42549e-05	-0.381877	2.09555	EGR1;STIP1;IL1RL1;HSPA5;SERPINH1;PACSIN2;MFN2;MVD;MRPL9;RELA;CES1;PDIA4
TGFB1I1 KD human GSE46448 sample 1212	11/260	0.000963489	0.00299793	2.78912e-05	8.40892e-05	-0.356014	2.06838	MAPK9;BTG2;EDNRA;DLC1;MGP;CCL2;APOD;LCP1;A2M;ACTG2;AKAP1
Irf1 OE mouse GSE6505 sample 2076	12/311	0.00127168	0.00383878	2.89278e-05	8.66761e-05	-0.369806	2.05708	FBL;LDHA;GSTP1;ATP5A1;EPHX1;AKT1;SUCLG1;UQCRC2;SDHD;GAPDH;GNB2L1;SOD1
Setdb1 KO mouse GSE28593 sample 2205	15/443	0.00124039	0.00375832	1.31919e-05	4.30332e-05	-0.368276	2.05637	CAST;FLT1;TNFRSF12A;GBE1;TPM1;STX7;NEXN;MSN;FOS;TNFRSF1A;ACTA1;CHDH;SERPINH1;LCP1;CRYAB
Krt1 KO mouse GSE32951 sample 2776	11/268	0.00123013	0.00374126	3.63618e-05	0.00010684	-0.361376	2.01949	EGR1;MAP2K4;LDHA;SLPI;ANXA2;FABP5;ATP5A1;PDK4;PPIF;BZW1;SLC38A2
Stat1 KO mouse GSE38375 sample 2476	11/285	0.00200058	0.00565241	6.197e-05	0.000173674	-0.386787	2.00188	SMAD4;RPS18;ACTN1;GSTP1;MKNK2;MSN;RPS20;ITGA6;HMGB1;BPGM;RHOA
Gata6 KO mouse GSE47049 sample 2225	12/323	0.00174874	0.00506466	4.12023e-05	0.000120046	-0.37554	1.98491	C1QA;EIF4A1;LDHA;NDFIP1;ANXA2;GSTP1;EPHX1;TXNIP;VIM;GLUL;RHOA;YWHAH
TFAP2C Silencing - siRNA2 human GSE15481 sample 2893	12/329	0.00203747	0.00573658	4.88772e-05	0.000139723	-0.380343	1.96291	TMEM30A;TNFRSF12A;TNFAIP6;ACTN1;SCHIP1;GBE1;MGP;TPM1;SERPINH1;ITGA6;LCP1;ACTG2
Sirt1 KO mouse GSE14921 sample 322	11/263	0.00105723	0.00324801	3.08426e-05	9.20724e-05	-0.338986	1.94229	C3;PDXK;GOT1;RPS18;GBE1;RPLP1;GSTP1;ATP5A1;SEPHS2;GAPDH;SOD1
Tcf3 KO mouse GSE19923 sample 2167	12/327	0.00193718	0.00552471	4.61919e-05	0.000132987	-0.373111	1.93963	YWHAE;DPP4;ARF4;EIF4A1;RPS6;YME1L1;TXNIP;RPS20;VIM;CCNL1;IL6ST;BZW1
SNRK overexpression human GSE30185 sample 1913	12/318	0.00153466	0.00454221	3.56276e-05	0.000104937	-0.356636	1.92381	YWHAE;LAPTM4B;USP14;LDHA;ATP5A1;CSNK2B;GOT2;MSN;PYCR2;VIM;GAPDH;SOD1
Npc1 KO mouse GSE39621 sample 2464	12/332	0.00219585	0.00613978	5.31582e-05	0.000150895	-0.376274	1.91635	EGR1;C1QA;LDHA;FABP5;RPLP1;MGP;AQP4;APOD;VIM;FOS;PTGDS;DHRS1
Runx1 KO mouse GSE40155 sample 1492	12/321	0.00166033	0.00483749	3.88878e-05	0.000113438	-0.35759	1.90644	GIT2;CD74;FUT8;MYC;STAT3;MKNK2;PDE4B;ITGA6;VIM;FOS;GNB2L1;RELA
NOTCH1 INHIBITION human GSE6495 sample 88	14/404	0.00144188	0.00430436	2.00371e-05	6.25491e-05	-0.347248	1.89185	ATP5A1;MSN;HMGB1;RHOA;GNB2L1;LDHA;PSMC1;CSNK2B;VDAC2;VIM;UQCRC2;LCP1;SLC38A2;GAPDH
Abca1 OE mouse GSE5496 sample 216	12/330	0.00208919	0.00586858	5.02697e-05	0.000143366	-0.357081	1.83473	C1QA;AZGP1;GOT1;GSTP1;EPHX1;MKNK2;SLC40A1;VDAC2;UQCRC2;APOB;SEPHS2;GAPDH
Tgfbr2 knockout mouse GSE46211 sample 2063	12/326	0.00188857	0.00542434	4.48978e-05	0.000130188	-0.350666	1.82938	AOC3;EGR1;CSRP3;COL5A1;KCNJ8;MYL2;HRC;SPP1;PRELP;A2M;HAPLN1;TTN
KDM4C natural variation human GSE41040 sample 616	10/220	0.000948211	0.00296179	3.61917e-05	0.000106469	-0.312963	1.82206	CD63;UCHL1;RPS18;GBE1;RPS6;RPS20;CRYAB;GAPDH;GNB2L1;ITM2C
PSIP1 KD human GSE3485 sample 276	14/406	0.00150994	0.00448225	2.11179e-05	6.57934e-05	-0.33134	1.79176	HSPA5;BZW1;AKAP1;LAPTM4B;STIP1;FBL;FABP5;BAG3;PSMC1;GRWD1;MKNK2;PPIF;VDAC2;VIM
Lmna KO mouse GSE5304 sample 1205	11/278	0.00164602	0.00481311	4.99951e-05	0.000142751	-0.334008	1.7824	C3;C1QA;CD74;EIF4A1;GATM;FABP5;TXNIP;APOD;FOS;GAPDH;GNB2L1
Mbd2 KO mouse GSE48653 sample 1051	15/454	0.00157776	0.00462467	1.74e-05	5.53471e-05	-0.327591	1.76124	CCR1;C1QA;CD74;LRP1;SLC40A1;CYBB;FOS;PDIA4;C3;STIP1;FUT8;SLPI;BAG3;PACSIN2;ATF3
Fgfr1 drugactivation mouse GSE32316 sample 1928	11/275	0.0015107	0.00448225	4.55075e-05	0.000131641	-0.324169	1.75299	C3;CD74;GATM;ACVR1C;COL5A1;MGP;SPP1;SLC40A1;CYBB;APOD;LCP1
Furin Deficiency mouse GSE11884 sample 595	12/347	0.00314614	0.00831697	7.97827e-05	0.000215147	-0.364168	1.74417	STIP1;CD74;BTG2;PSMB4;CCND2;HSPA5;GSTP1;TXNIP;RPS20;FOS;JUNB;GAPDH
ERBB3 knockdown human GSE19921 sample 1897	12/329	0.00203747	0.00573658	4.88772e-05	0.000139723	-0.337784	1.74327	CD63;LAPTM4B;ACTA1;FUT8;TMEM30A;ANXA2;TNFRSF12A;SERPINH1;SLC40A1;CCL2;GLUL;SLC38A2
POU5F1 KD human GSE21135 sample 1328	14/403	0.00140882	0.00422125	1.95153e-05	6.11932e-05	-0.31599	1.72772	ANXA2;TPM1;HAPLN1;FNDC5;ACTA1;COL5A1;SOX18;BAG3;SPP1;TXNIP;CCL2;ACOX3;JUNB;NES
Rps6ka3 knockout mouse GSE22137 sample 2046	13/380	0.00236051	0.00650279	4.49641e-05	0.000130224	-0.33966	1.71037	NDFIP1;TMEM30A;HSPA5;SCHIP1;HMGB1;ATP1B1;FUT8;VSNL1;CANX;GNB1;GLUL;MAP4K3;YWHAH
Dicer1 KD mouse GSE57511 sample 891	14/414	0.00180961	0.00522849	2.59718e-05	7.87921e-05	-0.316738	1.66402	C1QA;CD74;BTG2;EPHX1;SLC40A1;ITPR3;FOS;ABCB10;CCND2;EEF2K;CHDH;VIM;JUNB;NFE2L2
IKZF3 KD human GSE50588 sample 2818	12/326	0.00188857	0.00542434	4.48978e-05	0.000130188	-0.318896	1.66363	EGR1;ACTN1;PTGER2;GBE1;STAT3;SERPINH1;MGAT3;PDE4B;TXNIP;FOS;A2M;ITM2C
Hey2 KO mouse GSE6526 sample 1508	12/340	0.00266803	0.0072512	6.61961e-05	0.00018403	-0.33132	1.63228	C3;LAPTM4B;LDHA;PSMB4;GSTP1;STX7;MKNK2;PACSIN2;SPP1;FOS;ATP1B1;NFE2L2
NR2F2 KD human GSE47438 sample 2217	12/328	0.0019868	0.00563315	4.75181e-05	0.00013632	-0.311213	1.6118	ANXA2;TNFRSF12A;RPS18;GBE1;CSNK2B;RPS6;TPM1;ITPR3;ADRB2;MAPK6;FSTL1;GAPDH
Clpp KO mouse GSE40207 sample 566	11/297	0.00275158	0.00742836	8.8247e-05	0.000234328	-0.328064	1.60832	EGR1;PPP1R14A;CSRP3;ALAS1;BAG3;MYC;AQP4;CD36;FOS;DHRS1;PVRL2
Lrp5 KO mouse GSE55900 sample 3042	11/269	0.00126736	0.00383526	3.75623e-05	0.000109836	-0.287412	1.59902	EDNRA;ALAS1;ACSL1;MGP;SERPINH1;SLC40A1;APOD;MAPK14;CRYAB;AREG;LSS
Tlr5 KO mouse GSE5113 sample 921	13/381	0.0024147	0.00660789	4.61439e-05	0.000132987	-0.317929	1.59584	PSMD12;HSPA5;RPLP1;ATP5A1;STX7;GNB2L1;SLPI;FABP5;RPS18;CSNK2B;TXNIP;CCNL1;SEPHS2
Ghr truncated at residue m291 mouse GSE988 sample 1003	15/454	0.00157776	0.00462467	1.74e-05	5.53471e-05	-0.296373	1.5934	CD74;ALAS1;LRP1;RPLP1;ATP5A1;RPS6;LCAT;SDHD;GNB2L1;SOD1;LDHA;NDUFS2;SUCLG1;GAPDH;SEPHS2
Pink1 KO mouse GSE60413 sample 2268	11/321	0.00493239	0.0121409	0.000170161	0.000423571	-0.36049	1.59019	C3;EGR1;CD74;MGP;PDK4;TXNIP;FOS;SLC6A1;A2M;JUNB;ATF3
OGT small molecule inhibition human GSE44624 sample 1834	11/273	0.00142567	0.0042612	4.27122e-05	0.000124147	-0.290956	1.58809	GOT1;RPS18;EPHX1;PCCB;CEBPG;TXNIP;RPS20;MAPK6;SLC38A2;GNB2L1;SOD1
NFE2L2 KD human GSE38332 sample 2212	14/411	0.00169191	0.00492162	2.40474e-05	7.35052e-05	-0.29797	1.58345	CYB5B;CAST;TNFAIP6;DDIT4L;FOS;FSTL1;DPP4;VTN;COL5A1;RAB15;SERPINH1;PDK4;ITGA6;MAP4K3
CD24 KD human GSE15102 sample 2842	12/327	0.00193718	0.00552471	4.61919e-05	0.000132987	-0.29998	1.55945	CD63;FBL;EIF4A1;PSMB4;ANXA2;TNFRSF12A;GSTP1;MKNK2;PPIF;NDUFS2;VDAC2;RHOA
Dusp1 KO mouse GSE3565 sample 800	11/290	0.00229008	0.00635202	7.19607e-05	0.000198464	-0.307885	1.55759	C3;FBL;EIF4A1;GPX3;ATP5A1;CSNK2B;SLC40A1;RPS20;LCP1;GAPDH;GNB2L1
MIR30A KD human GSE16569 sample 2697	13/372	0.00196193	0.00557564	3.6434e-05	0.000106923	-0.300033	1.55698	TNFRSF12A;GSTP1;ATP5A1;TXNDC12;LAPTM4B;LDHA;PSMB4;RPS18;MYC;CSNK2B;SPP1;GAPDH;YWHAH
TCF7 KO mouse GSE20754 sample 3010	10/235	0.00155553	0.0045872	6.15351e-05	0.000172854	-0.28646	1.54244	YWHAE;KCNJ8;HSPA5;GNB1;MSN;TXNIP;VIM;LCP1;RHOA;SOD1
Srf KO mouse GSE34545 sample 2884	15/458	0.00171812	0.00498195	1.92022e-05	6.02895e-05	-0.29082	1.54191	C1QA;CD74;RAMP2;GPX3;CYBB;ITPR3;C3;SFRP4;SLPI;SOX18;MYL2;SPP1;PDK4;APOD;LCP1
Nfe2l1 KO mouse GSE867 sample 893	13/377	0.00220389	0.00615518	4.15809e-05	0.000121003	-0.301267	1.53359	CD74;NDFIP1;HSPA5;ACTN1;ATP5A1;RPS6;RHOA;GATM;UQCRC2;MAPK6;SLC25A4;ITM2C;YWHAH
Foxd3 OE mouse GSE58960 sample 1415	11/289	0.00222962	0.00621272	6.98591e-05	0.000193327	-0.297158	1.50991	PPP2CA;LAPTM4B;CCND2;FABP5;CSNK2B;CANX;TXNIP;PYCR2;ITGA6;VIM;ITM2C
SCARA5 Down Expression human GSE32323 sample 638	12/337	0.00248213	0.0067763	6.10156e-05	0.000171593	-0.301012	1.50335	C3;AOC3;DPP4;GHR;PPP1R14A;GPX3;EPHX1;PDK4;IL6R;ACTG2;ITM2C;NR3C2
Rb1 Deficiency mouse GSE934 sample 932	14/422	0.00215719	0.0060456	3.17811e-05	9.45254e-05	-0.292427	1.49384	FYTTD1;CD63;NDFIP1;HSPA5;GSTP1;ATP5A1;MSN;AREG;LAPTM4B;LDHA;MYC;GNB1;MAPK6;YWHAH
Twist1 OE mouse GSE50002 sample 1078	14/419	0.00202088	0.00570312	2.94812e-05	8.82255e-05	-0.288702	1.49165	EGR1;BTG2;LRP1;MME;FOS;C3;GHR;SMPD1;APOD;IL6ST;PVRL2;ATF3;PDK2;ITM2C
MAPK1 KD human GSE53394 sample 1321	11/276	0.00155476	0.0045872	4.69632e-05	0.000134887	-0.276538	1.48901	ARF4;CD63;LDHA;FUT8;HSPA5;MGP;CSNK2B;VDAC2;RPS20;MAPK6;BZW1
Aldh1a2 KO mouse GSE43578 sample 316	14/418	0.00197707	0.00561209	2.87478e-05	8.62433e-05	-0.28613	1.48296	GUCY1A3;EGR1;FLT1;ANXA2;NEXN;EGFR;ACTG2;NFATC4;EEF2K;MYL2;PDE4B;TNNI3;A2M;BVES
Kcnip3 KO mouse GSE16874 sample 1030	13/394	0.00321719	0.00847549	6.41225e-05	0.000179086	-0.309327	1.47567	CCR1;EIF4A1;EGR1;C1QA;ACTN1;SLC40A1;PYCR2;BPGM;TNFRSF1A;PDIA4;C3;HMBS;ITM2C
Nf1 KO mouse GSE29343 sample 1493	15/458	0.00171812	0.00498195	1.92022e-05	6.02895e-05	-0.277843	1.47311	AOC3;CD74;LRP1;EGFR;TTN;C3;GATM;EDNRA;CCND2;ACVR1C;MGP;APOD;VIM;LCP1;CMKLR1
RFWD2 KD human GSE27914 sample 1243	11/297	0.00275158	0.00742836	8.8247e-05	0.000234328	-0.30029	1.47216	PPP1R14A;STEAP3;PPP1R14C;ALAS1;SLPI;TNFRSF12A;FABP5;TNFAIP6;ITGA6;IL6R;CES1
BRAF Drug inhibition human GSE42872 sample 883	12/331	0.00214198	0.00600991	5.16965e-05	0.00014709	-0.286556	1.46555	C3;DPP4;AZGP1;F8;MGP;SPP1;TXNIP;APOD;PRELP;CD36;CRYAB;IL6R
MED19 KD human GSE43881 sample 2874	11/277	0.00159985	0.00468377	4.84588e-05	0.000138854	-0.271068	1.45392	ARF4;CD63;PSMB4;ALAS1;MME;RPLP1;GOT2;MKNK2;UQCRC2;SEPHS2;SOD1
Eed KO mouse GSE49305 sample 1481	14/417	0.00193404	0.00552471	2.80304e-05	8.43033e-05	-0.279235	1.45161	STEAP3;ANXA2;MME;SLC40A1;IMMT;FSTL1;EGFR;HAPLN1;GHR;CCND2;SPP1;TXNIP;VIM;A2M
Nr2c2 KO mouse GSE3065 sample 2722	12/359	0.00412575	0.0104087	0.000108692	0.000283347	-0.317635	1.45004	PDCL3;EGR1;CD74;BTG2;FABP5;HSPA5;RPLP1;EPHX1;SPP1;RPS20;CCNL1;JUNB
Gys1 KO mouse GSE2198 sample 2459	11/292	0.002415	0.00660789	7.63269e-05	0.000206747	-0.286469	1.43793	C3;VTN;ALAS1;GOT1;HSPA5;RPS18;RPLP1;GSTP1;ATP5A1;LCAT;SOD1
Por KO mouse GSE4262 sample 788	12/340	0.00266803	0.0072512	6.61961e-05	0.00018403	-0.287528	1.41653	CAST;GHR;PPP1R14A;SLC40A1;MSN;TXNIP;VIM;SEPHS2;GLUL;SLC38A2;SLC25A4;ACTG2
Vdr KO mouse GSE2421 sample 1153	11/292	0.002415	0.00660789	7.63269e-05	0.000206747	-0.27824	1.39662	C1QA;CD74;FABP5;GSTP1;PACSIN2;TXNIP;RPS20;VIM;CD36;CCNL1;SLC38A2
Trim24 knockout mouse GSE19675 sample 2030	12/342	0.00279815	0.00754568	6.9857e-05	0.000193327	-0.281971	1.37793	C3;EGR1;C1QA;CD74;VTN;AZGP1;PSMB4;RPLP1;GSTP1;SPP1;LCAT;TNFRSF1A
Dicer1 KO mouse GSE35844 sample 613	12/345	0.00300296	0.00800021	7.56756e-05	0.000205902	-0.284883	1.3755	PPP2CA;CHCHD4;SMAD4;PSMD12;HSPA5;IDH3G;MKNK2;SLC40A1;VDAC2;VIM;UQCRC2;YWHAH
Il4 KO mouse GSE477 sample 1295	9/196	0.00157393	0.00462467	8.23685e-05	0.000221138	-0.255768	1.3751	C3;C1QA;HSPA5;MYC;ATP5A1;MSN;GAPDH;NFE2L2;YWHAH
Egr1 KO mouse GSE16974 sample 552	11/292	0.002415	0.00660789	7.63269e-05	0.000206747	-0.271208	1.36132	PPP2CA;EGR1;LDHA;PSMB4;PPM1B;RPLP1;ATP5A1;NDUFS2;VDAC2;PTGDS;ITM2C
NRAS DEPLETION - siRNA siMut10 human GSE12445 sample 1021	9/190	0.00126926	0.00383624	6.55885e-05	0.000182969	-0.244673	1.36118	RPS18;BAG3;GSTP1;SERPINH1;ATP6V1H;VIM;RXRG;GAPDH;SOD1
Pgr KO mouse GSE39920 sample 3078	11/284	0.00194643	0.00553808	6.01218e-05	0.000169276	-0.261342	1.35796	C3;FBL;LDHA;SMAD4;HSPA5;MGP;RPS6;GNB1;SDHD;GNB2L1;ITM2C
Creb1 DN mouse GSE17478 sample 2158	13/381	0.0024147	0.00660789	4.61439e-05	0.000132987	-0.269399	1.35225	TNFRSF12A;LTBP4;SLC40A1;PRELP;FSTL1;TNFRSF1A;ACTA1;UCHL1;CCND2;COL5A1;SPP1;APOD;VIM
Foxp3 Knockin mouse GSE2389 sample 2950	12/349	0.0032948	0.00863552	8.40806e-05	0.00022474	-0.284141	1.3502	PPM1B;NDFIP1;RPLP1;ATP5A1;EPHX1;TXNIP;ITGA6;VIM;FOS;LCP1;JUNB;ITM2C
BST2 OE human GSE50002 sample 1651	13/386	0.00270123	0.00732502	5.24566e-05	0.000149077	-0.269541	1.32519	EGR1;BTG2;LRP1;MME;FOS;IL1RL1;POLD4;SMPD1;TXNIP;APOD;IL6ST;ATF3;PDK2
Calr KO mouse GSE13805 sample 176	11/300	0.00297107	0.00795016	9.61364e-05	0.000253062	-0.273896	1.32417	PDCL3;NDFIP1;HSPA5;CANX;SPP1;TXNIP;RPS20;TXNDC12;ITGA6;ATP1B1;EIF2S2
Fmr1 KD mouse GSE47150 sample 936	11/294	0.00254538	0.00693338	8.0918e-05	0.000217725	-0.265338	1.3191	NSF;YWHAE;EGR1;MAP2K4;LDHA;NDFIP1;RPLP1;FOS;SLC25A4;ITM2C;YWHAH
Crhr2 KO mouse GSE25045 sample 3006	10/237	0.00165617	0.00483698	6.5847e-05	0.00018348	-0.245705	1.30997	PDCL3;CD74;ACTA1;GPX3;GSTP1;RPS6;HRC;TXNIP;HMGB1;GNB2L1
MEG3 KO mouse GSE18742 sample 3000	12/362	0.00440544	0.0110227	0.000117187	0.00030289	-0.286869	1.29315	PPP2CA;UCHL1;LDHA;PSMB4;SMAD4;NDFIP1;FABP5;SYNJ1;PTGDS;GLUL;GAPDH;ITM2C
Dnajc7 KO mouse GSE56557 sample 2443	14/425	0.00230102	0.00637508	3.42371e-05	0.00010121	-0.251956	1.27373	ACSL1;RPLP1;GSTP1;ATP5A1;EPHX1;AK3;SDHD;C3;VTN;NDUFS2;SUCLG1;UQCRC2;MLYCD;SEPHS2
Tet1 KD mouse GSE26900 sample 2146	11/283	0.00189347	0.00542558	5.8321e-05	0.000164779	-0.241265	1.25859	EGR1;LDHA;IDH3G;RAB15;RPLP1;RPS6;UQCRC2;FOS;ATP1B1;EIF2S2;GAPDH
Met knockout mouse GSE4451 sample 1999	11/311	0.00389952	0.00995178	0.000130434	0.000333225	-0.272041	1.25411	LDHA;GATM;SLPI;ACTN1;DNAJC5;TPM1;ADCY3;MFN2;AK3;CCL2;LCP1
JAG1 OE human GSE16906 sample 67	11/283	0.00189347	0.00542558	5.8321e-05	0.000164779	-0.238686	1.24513	ARF4;PPP1R14A;COL5A1;TPM1;NEXN;EIF2S2;MAPK6;CRYAB;FSTL1;ACTG2;SOD1
BRCA1 stable BRCA1 transfection of BRCA1-null cells human GSE30821 sample 1137	12/345	0.00300296	0.00800021	7.56756e-05	0.000205902	-0.256246	1.23723	C3;GUCY1A3;AZGP1;VSNL1;MME;TNFAIP6;GSTP1;CCL2;BPGM;CRYAB;GLUL;CES1
Rb1 KO mouse GSE22234 sample 2685	11/284	0.00194643	0.00553808	6.01218e-05	0.000169276	-0.237643	1.23482	STIP1;UCHL1;COL5A1;RPLP1;TPM1;GNB1;SERPINH1;VIM;MAPK14;ATP1B1;YWHAH
Nfe2l2 KO mouse GSE18344 sample 960	11/325	0.00540174	0.0131627	0.000188706	0.000465436	-0.285147	1.23479	EGR1;ACTA1;BTG2;AMHR2;PDK4;AQP4;ITGA6;FOS;APOB;JUNB;AREG
Npc1 KO mouse GSE39621 sample 2462	10/244	0.0020508	0.00576744	8.30217e-05	0.000222645	-0.238361	1.22888	C1QA;LDHA;LRP1;ANXA2;FABP5;GPX3;CSNK2B;CYBB;VIM;ATF3
Trim28 KO in the B lineage mouse GSE34446 sample 3097	11/305	0.00336807	0.00878839	0.000110625	0.000287768	-0.258	1.22145	PPP2CA;DPP4;EIF4A1;PSMB4;RPLP1;GSTP1;VDAC2;UQCRC2;ATP1B1;GAPDH;PDIA4
Itk KO mouse GSE12465 sample 1553	12/347	0.00314614	0.00831697	7.97827e-05	0.000215147	-0.252936	1.21143	EGR1;CD74;LDHA;GATM;HSPA5;GSTP1;CHDH;NDUFS2;VDAC2;HMGB1;DHRS1;ITM2C
App OE mouse GSE1556 sample 900	11/292	0.002415	0.00660789	7.63269e-05	0.000206747	-0.239281	1.20107	CD63;UCHL1;VSNL1;RPLP1;RPS6;IMMT;AQP4;UQCRC2;PTGDS;AGPAT1;GLUL
ZBTB38 KD human GSE50588 sample 2825	12/343	0.00286512	0.0077177	7.17521e-05	0.00019834	-0.246906	1.20101	EGR1;STIP1;LAPTM4B;FUT8;EEF2K;COL5A1;ACSL1;STAT3;MKNK2;FOS;MAPK6;DCPS
Gata4 OE mouse GSE66016 sample 2657	11/285	0.00200058	0.00565241	6.197e-05	0.000173674	-0.232013	1.20083	EIF4A1;LDHA;PSMB4;ANXA2;BAG3;GSTP1;MGP;RPS6;TPM1;GOT2;SPP1
Il1rn KO mouse GSE7657 sample 1691	13/391	0.00301503	0.00802356	5.95078e-05	0.000167937	-0.248807	1.20059	YWHAE;PYCR2;HMGB1;FBL;LDHA;PSMB4;SLPI;HMBS;CSNK2B;NDUFS2;SUCLG1;GAPDH;YWHAH
Emd KO mouse GSE5304 sample 1200	11/293	0.0024795	0.0067763	7.85937e-05	0.000212413	-0.240069	1.19898	YWHAE;C1QA;CD74;LRP1;RPLP1;GSTP1;STAT3;APOD;LCP1;HMGB1;ITM2C
Sarm1 KO mouse GSE44331 sample 438	10/256	0.00290127	0.00779775	0.000121313	0.000312887	-0.245846	1.19332	GOT1;RPLP1;NDUFS2;AQP4;VIM;PTGDS;GLUL;GAPDH;ITM2C;YWHAH
NME2 Induction human GSE40194 sample 2959	11/291	0.00235187	0.00648634	7.41163e-05	0.000202568	-0.235143	1.18467	FBL;PSMB4;COL5A1;RPS18;ACTN1;RPLP1;GNB1;CCL2;GAPDH;GNB2L1;ITM2C
SQSTM1 OE human GSE6451 sample 678	12/346	0.00307388	0.00815333	7.77058e-05	0.000210247	-0.244707	1.17688	CD63;FBL;UCHL1;PSMB4;ANXA2;PSMC1;ATP5A1;RPS20;MRPL9;EIF2S2;GNB2L1;SOD1
Zfp335 KD mouse GSE36384 sample 1404	12/398	0.00909988	0.0203928	0.000272719	0.000640744	-0.296786	1.15526	EIF4A1;UCHL1;FABP5;RPLP1;GSTP1;CSNK2B;GNB1;PDK4;VIM;UQCRC2;HMGB1;SLC25A4
TGFB1I1 KD human GSE46448 sample 1211	11/297	0.00275158	0.00742836	8.8247e-05	0.000234328	-0.235522	1.15464	EDNRA;LACTB2;DLC1;MGP;CEBPG;CCL2;APOD;LCP1;A2M;ACTG2;AKAP1
Uqcr10 OE mouse GSE46600 sample 240	10/247	0.00224163	0.00623187	9.1469e-05	0.000242088	-0.226522	1.1503	CD74;BTG2;GATM;CCND2;ACTN1;RPLP1;MSN;RPS20;ITGA6;LCP1
Myb KO mouse GSE19528 sample 2197	10/251	0.00251802	0.00686655	0.000103857	0.000271617	-0.230831	1.14979	FBL;LDHA;FABP5;RPS18;RPLP1;GSTP1;NDUFS2;RPS20;LCP1;SLC25A4
Nf1 Heterozygotic knockout (NF1+/-) mouse GSE1482 sample 1221	10/240	0.00181698	0.0052373	7.27955e-05	0.000200311	-0.218841	1.14934	RPLP1;GSTP1;SUCLG1;AQP4;UQCRC2;MLYCD;PTGDS;GLUL;GAPDH;GNB2L1
S1pr3 KO mouse GSE7191 sample 2554	13/390	0.00295	0.00791122	5.80352e-05	0.000164354	-0.237301	1.14841	C1QA;LRP1;HSPA5;SCHIP1;RPS6;STX7;SLC6A1;BZW1;DNAJC5;GNB1;ATP6V1H;NDUFS2;YWHAH
S1pr2 KO mouse GSE7191 sample 2524	12/345	0.00300296	0.00800021	7.56756e-05	0.000205902	-0.236275	1.1408	PDXK;VSNL1;HSPA5;MGP;GNB1;NDUFS2;SUCLG1;APOD;MAPK6;ITM2C;YWHAH;SOD1
Rybp KO mouse GSE32287 sample 2667	11/312	0.00399427	0.0101722	0.000134013	0.00034129	-0.240232	1.10221	EGR1;LDHA;PSMB4;FABP5;HSPA5;SERPINH1;SPP1;PYCR2;EIF2S2;FSTL1;SLC25A4
Ahr KO mouse GSE48130 sample 1464	8/149	0.00105724	0.00324801	7.28791e-05	0.000200314	-0.19112	1.09506	CD74;CD63;CCND2;ALAS1;TNFRSF12A;SPP1;LCP1;BPGM
Zmpste24 Deficiency mouse GSE25257 sample 533	12/355	0.00377522	0.00968547	9.81921e-05	0.000257635	-0.232749	1.07929	GHR;SFRP4;HSPA5;GPX3;GSTP1;MGP;SERPINH1;HMGB1;EIF2S2;FSTL1;BZW1;SLC38A2
Bptf KO mouse GSE48123 sample 2328	11/301	0.00304729	0.00810052	9.88966e-05	0.000259203	-0.223303	1.07539	PSMB4;RAB15;SMPD1;MGP;RPS6;TPM1;STX7;UQCRC2;CRYAB;ACTG2;PDRG1
CHEK1 KD human GSE54267 sample 698	11/291	0.00235187	0.00648634	7.41163e-05	0.000202568	-0.20998	1.05789	EGR1;PDXK;BTG2;ACTR1B;RAB15;MYL2;MYC;SCHIP1;LCAT;LCP1;ACTG2
FOXP1 KD human GSE51382 sample 1435	10/241	0.0018733	0.00539325	7.52458e-05	0.000205424	-0.202332	1.0567	LDHA;MME;FABP5;HSPA5;RPS18;ATP5A1;RPS6;IMMT;RPS20;GAPDH
Hunk KO mouse GSE14226 sample 1455	11/289	0.00222962	0.00621272	6.98591e-05	0.000193327	-0.207446	1.05406	C3;CYB5B;GPX3;RAB15;CHDH;EPHX1;MKNK2;PDK4;ATP1B1;CRYAB;GLUL
Gnmt KO mouse GSE63027 sample 2908	11/306	0.00345235	0.00895178	0.000113736	0.000295227	-0.21868	1.03128	EGR1;BTG2;STX7;EPHX1;MKNK2;TXNIP;CD36;FOS;JUNB;SLC25A4;NFE2L2
Retnlb KO mouse GSE25640 sample 435	12/384	0.00695232	0.0163659	0.000198783	0.000485847	-0.246699	1.01456	AOC3;EGR1;BTG2;OBSCN;HRC;SPP1;SLC40A1;CYBB;FOS;SLC2A4;JUNB;ATF3
KDM6B KD human GSE28155 sample 2984	12/348	0.00321978	0.00847549	8.19074e-05	0.000220143	-0.211324	1.00814	IL1RL1;AZGP1;GATM;PPP1R14C;SLPI;VSNL1;TNFAIP6;ACSL1;DDIT4L;VIM;ATP1B1;AREG
TCF4 DN human GSE18560 sample 1275	12/350	0.00337124	0.00878839	8.63033e-05	0.000229921	-0.212084	1.00408	CAST;ARF4;CD63;POLD4;ALAS1;SLPI;ANXA2;HSPA5;ACSL1;MKNK2;VDAC2;RHOA
Mat1a KO mouse GSE63062 sample 2939	13/393	0.00314861	0.00831697	6.25509e-05	0.000175099	-0.207421	0.993436	BTG2;MME;GPX3;RPS6;CYBB;AQP4;DPP4;CSRP3;FUT8;SPP1;CCL2;CD36;PTGDS
Dock8 KO mouse GSE44814 sample 2405	11/306	0.00345235	0.00895178	0.000113736	0.000295227	-0.207332	0.977758	ARF4;LDHA;SLPI;ANXA2;TNFRSF12A;ITGA6;PRELP;VIM;ADRB2;FOS;ATF3
LAMC2 KD human GSE50767 sample 2208	11/291	0.00235187	0.00648634	7.41163e-05	0.000202568	-0.193811	0.976433	GOT1;RPS18;BAG3;MYC;CSNK2B;RPS6;GOT2;PCCB;MSN;VIM;RHOA
Il10 KO mouse GSE2172 sample 1106	12/354	0.00369145	0.00952088	9.57077e-05	0.000252481	-0.203997	0.949458	ARF4;CD74;LDHA;ALAS1;ANXA2;HSPA5;ATP5A1;FOS;SDHD;MAPK6;GNB2L1;YWHAH
IRF9 OE human GSE50002 sample 1665	10/240	0.00181698	0.0052373	7.27955e-05	0.000200311	-0.180514	0.94805	FBL;IL1RL1;GBE1;EPHX1;SPP1;TXNIP;MVD;DCPS;LSS;PDK2
PDCD10 KD human GSE54095 sample 3040	11/299	0.0028964	0.0077933	9.34422e-05	0.000247042	-0.193494	0.939313	DPP4;PPP1R14A;MME;DDIT4L;NEDD4L;TXNIP;ITGA6;ITPR3;MVD;PRELP;LSS
IGF1 OE human GSE7561 sample 565	11/296	0.0026814	0.00727938	8.57434e-05	0.000228917	-0.18992	0.934922	EGR1;CD63;PDXK;ANXA2;TNFRSF12A;RPS18;MYC;RPLP1;CSNK2B;RPS20;ATP1B1
Aldh1a2 KO mouse GSE43578 sample 317	12/355	0.00377522	0.00968547	9.81921e-05	0.000257635	-0.201264	0.933286	CD63;PPP1R14A;EEF2K;ANXA2;SOX18;HMBS;SLC40A1;PDE4B;A2M;ATF3;PDK2;NFATC4
Por KO mouse GSE4262 sample 790	12/354	0.00369145	0.00952088	9.57077e-05	0.000252481	-0.1961	0.912702	DPP4;C1QA;CSRP3;GATM;FABP5;GOT1;STX7;PPIF;CIAPIN1;CD36;PDK2;IDH3A
Bcl2 OE mouse GSE5811 sample 2587	11/318	0.00460208	0.0114205	0.00015729	0.000395178	-0.203088	0.908278	C1QA;BTG2;SLPI;IDH3G;RPLP1;HMBS;EPHX1;SLC40A1;ADRB2;HMGB1;BPGM
ITK defectivemutant human GSE28200 sample 1911	11/291	0.00235187	0.00648634	7.41163e-05	0.000202568	-0.178847	0.901039	DPP4;FBL;GSTP1;CSNK2B;STAT3;RPS6;GOT2;GNB1;VIM;JUNB;GNB2L1
Socs3 KO mouse GSE9549 sample 32	11/305	0.00336807	0.00878839	0.000110625	0.000287768	-0.187874	0.889454	EGR1;BTG2;ALAS1;SLPI;FABP5;PDK4;SPP1;ITPR3;CCNL1;A2M;JUNB
Ppargc1a KO mouse GSE5786 sample 326	12/369	0.00511741	0.0125454	0.000139255	0.000352421	-0.202438	0.886353	EGR1;NDFIP1;VSNL1;HSPA5;RAB15;RPLP1;GSTP1;GNB1;HMGB1;CRYAB;ITM2C;YWHAH
Acadm KO mouse GSE37546 sample 539	11/310	0.00380658	0.00974532	0.000126937	0.000325663	-0.190467	0.882045	C3;VTN;AZGP1;GOT1;ACSL1;GSTP1;MKNK2;VDAC2;APOB;SEPHS2;SLC38A2
LAMP3 KD human GSE29009 sample 1538	11/290	0.00229008	0.00635202	7.19607e-05	0.000198464	-0.173318	0.876813	BTG2;TNFRSF12A;COL5A1;SOX18;ACTN1;TPM1;NEXN;ACOX3;CRYAB;SLC25A4;ACTG2
Nfe2l2 Mutation mouse GSE35160 sample 624	11/313	0.00409085	0.0103422	0.000137675	0.000349151	-0.191078	0.87352	YWHAE;EGR1;EIF4A1;CCND2;ACSL1;UQCRC2;HMGB1;CCNL1;PTGDS;EIF2S2;FSTL1
Il13 OE mouse GSE35979 sample 1032	13/405	0.00405507	0.0102946	8.38074e-05	0.000224256	-0.190423	0.8714	CCR1;C1QA;GOT1;CYBB;SLC5A1;C3;GATM;FABP5;SLPI;SPP1;CCL2;MVD;LCP1
NFKB1 Inactivation (IKK Inhibition) human GSE20667 sample 2575	11/313	0.00409085	0.0103422	0.000137675	0.000349151	-0.188557	0.861991	EGR1;ARF4;GNB1;MKNK2;TXNIP;VDAC2;TXNDC12;VIM;EIF2S2;SLC38A2;PDRG1
BCL3 OE human GSE60551 sample 1314	12/355	0.00377522	0.00968547	9.81921e-05	0.000257635	-0.182071	0.844288	PPP2CA;CD63;NDFIP1;ACTN1;GSTP1;MKNK2;AGRN;GLUL;BZW1;SLC38A2;NFE2L2;SOD1
Nrg4 KO mouse GSE53877 sample 2900	11/320	0.00482026	0.011889	0.000165775	0.000413926	-0.188504	0.835477	BTG2;F8;ANXA2;SOX18;MYC;HMBS;PPIF;CYBB;VIM;ADRB2;CD36
Myod1 Mutation - MyoD altered at lysine residues 99, 102, and 104, ren mouse GSE6487 sample 1179	11/310	0.00380658	0.00974532	0.000126937	0.000325663	-0.17949	0.831211	YWHAE;IL1RL1;HSPA5;RPS18;GSTP1;SPP1;CCL2;VIM;HMGB1;SLC25A4;RHOA
Rock1 INHIBITION mouse GSE25829 sample 490	9/202	0.00193474	0.00552471	0.000102616	0.000268662	-0.159076	0.826961	USP14;GRWD1;MGP;WBP4;PPP2R2D;DDIT4L;EGFR;TNFRSF1A;NFE2L2
Cldn18 KO mouse GSE48443 sample 55	10/246	0.00217649	0.00609268	8.85758e-05	0.000234944	-0.160656	0.819455	CD74;LDHA;CCND2;SLPI;TNFRSF12A;RAB15;SPP1;APOD;ATP1B1;AREG
SPDEF KD human GSE40985 sample 2606	12/358	0.00403576	0.0102671	0.000105981	0.000276873	-0.178581	0.81769	CCR1;EGR1;TNFRSF12A;FABP5;COL5A1;SCHIP1;MGP;APOD;CD36;BPGM;JUNB;ATF3
Cxcr4 KO mouse GSE48788 sample 3102	10/243	0.00199019	0.00563617	8.03573e-05	0.000216456	-0.157796	0.817153	EGR1;CD63;MPP3;RAB15;MGP;EPHX1;SPP1;AQP4;FOS;CRYAB
Psap hypomorphic prosaposin deficiency mouse GSE8307 sample 2512	10/259	0.00315271	0.00831697	0.000132931	0.000338891	-0.168709	0.808025	EGR1;C1QA;PSMB4;FABP5;GSTP1;CSNK2B;RPS20;VIM;PTGDS;RHOA
Ppara agonist activation mouse GSE17250 sample 502	11/329	0.00590572	0.0141772	0.000208937	0.000505573	-0.1862	0.792491	ACSL1;RAB15;PPP2R2D;PDK4;TXNIP;CD36;MLYCD;BPGM;A2M;GLUL;ACADS
DNMT1 KO human GSE3699 sample 2851	12/362	0.00440544	0.0110227	0.000117187	0.00030289	-0.172119	0.77588	ACSL1;RPS18;ACTN1;SMPD1;LTBP4;RPS20;VIM;CD36;FOS;MAPK14;AGRN;GNB2L1
Zfp335 KD mouse GSE36384 sample 1405	11/313	0.00409085	0.0103422	0.000137675	0.000349151	-0.165071	0.754628	EGR1;LDHA;RAMP2;ANXA2;HSPA5;PDK4;PACSIN2;APOD;ITGA6;VIM;FOS
IL1B Challenge human GSE26315 sample 3057	13/396	0.00335799	0.00878216	6.73689e-05	0.000187076	-0.157173	0.744218	EGR1;BTG2;LRP1;TNFAIP6;FOS;ADRB2;NFATC4;PPIF;PDE4B;CCL2;CCNL1;JUNB;ATF3
TFAP2C KD human GSE15481 sample 2968	11/320	0.00482026	0.011889	0.000165775	0.000413926	-0.165941	0.735476	TMEM30A;TNFRSF12A;ACTN1;SCHIP1;GBE1;TPM1;SERPINH1;CCL2;ITGA6;LCP1;ACTG2
Il2 KO mouse GSE23398 sample 1489	11/323	0.00516284	0.012644	0.00017923	0.000444322	-0.165743	0.724394	CD74;EIF4A1;LDHA;PSMB4;ATP5A1;CSNK2B;LCP1;HMGB1;GNB2L1;ACTG2;ITM2C
HDAC2 KD human GSE52232 sample 2890	11/300	0.00297107	0.00795016	9.61364e-05	0.000253062	-0.149672	0.723601	LAPTM4B;VTN;GSTP1;PCCB;TXNDC12;VIM;A2M;ATP1B1;GNB2L1;ITM2C;YWHAH
Sox7 OE mouse GSE10809 sample 1004	10/247	0.00224163	0.00623187	9.1469e-05	0.000242088	-0.141347	0.717772	CD63;LAPTM4B;ACTA1;ANXA2;ACSL1;RPS18;GSTP1;RPS20;VIM;GAPDH
Pparg Deficiency mouse GSE23421 sample 1231	11/322	0.00504657	0.0124019	0.000174646	0.000434288	-0.163	0.715555	CCR1;EGR1;IL1RL1;SLC40A1;CYBB;CCL2;AQP4;LCP1;JUNB;AREG;ATF3
PPIB Depletion human GSE50756 sample 818	11/311	0.00389952	0.00995178	0.000130434	0.000333225	-0.155009	0.714593	ARF4;LAPTM4B;TNFRSF12A;GNB1;SPP1;AK3;TXNDC12;ATP1B1;MAPK6;GNB2L1;YWHAH
Bmpr2 dominant negative mutation BMPR2delx4+ mouse GSE5255 sample 1727	10/257	0.00298323	0.0079739	0.000125086	0.000321594	-0.147522	0.712765	C1QA;CD74;PPP1R14A;PSMB4;SLPI;FABP5;HSPA5;MGP;CYBB;LCP1
Gnmt KO mouse GSE63027 sample 2909	12/364	0.00460021	0.0114205	0.000123162	0.000317319	-0.158064	0.706917	CD74;POLD4;TNFRSF12A;GPX3;MGP;SPP1;DDIT4L;CYBB;ITGA6;VIM;FSTL1;SLC25A4
Ifnb1 Induction mouse GSE3400 sample 1752	11/309	0.00371541	0.00956236	0.00012352	0.000317905	-0.150648	0.700503	IL1RL1;LDHA;CCND2;SERPINH1;MSN;CCL2;AGRN;FSTL1;PI4K2A;MAP4K3;YWHAH
Il17rc KO mouse GSE48329 sample 2410	9/219	0.00332586	0.00870751	0.000183852	0.000454519	-0.14676	0.696167	EGR1;HSPA5;ACSL1;CANX;SPP1;SLC40A1;ADRB2;CD36;SEPHS2
Psap KO mouse GSE8307 sample 2484	12/361	0.00431057	0.01083	0.000114295	0.000296044	-0.153579	0.69501	YWHAE;EIF4A1;LDHA;FABP5;RPLP1;GSTP1;CSNK2B;GNB1;VIM;GLUL;GAPDH;RHOA
Jak2 activemutant mouse GSE21842 sample 1901	10/262	0.00342122	0.00889958	0.000145476	0.000367016	-0.144236	0.681046	C3;EGR1;CD74;BTG2;SLPI;PTGER2;PDK4;SLC40A1;CYBB;JUNB
Eed KO mouse GSE49305 sample 1477	12/363	0.00450198	0.011218	0.000120143	0.000310199	-0.151387	0.679762	DPP4;IL1RL1;STEAP3;CCND2;TNFAIP6;RAB15;EPHX1;NPR3;PDK4;SLC6A1;A2M;BVES
Smarca5 KO mouse GSE41608 sample 2382	11/329	0.00590572	0.0141772	0.000208937	0.000505573	-0.154317	0.656791	EIF4A1;UCHL1;LDHA;RPLP1;GNB3;VIM;PTGDS;AGRN;GAPDH;GNB2L1;SOD1
Msgn1 OE mouse GSE29848 sample 1631	10/267	0.00390889	0.0099652	0.0001686	0.000420114	-0.132114	0.60887	LAPTM4B;CCND2;MYC;DLC1;RPLP1;SERPINH1;MSN;VIM;FSTL1;SLC25A4
SMARCB1 KD human GSE35909 sample 1419	11/311	0.00389952	0.00995178	0.000130434	0.000333225	-0.127949	0.589845	LAPTM4B;UCHL1;LDHA;PSMD12;CCND2;VSNL1;PSMC1;SPP1;TXNDC12;MAPK6;SOD1
Top2b KO mouse GSE5458 sample 1684	12/374	0.00568001	0.0137579	0.000157117	0.000395178	-0.137007	0.58723	PDCL3;STIP1;CD63;UCHL1;FABP5;SCHIP1;STX7;SERPINH1;TXNIP;GLUL;BZW1;SLC25A4
Cdkn1b KO mouse GSE9161 sample 2179	13/406	0.00413926	0.010432	8.58322e-05	0.000228917	-0.128464	0.586167	PPP1R14A;GPX3;RPLP1;PRELP;BPGM;ACTG2;C3;ACTA1;UCHL1;CCND2;MGP;SPP1;CRYAB
Ep300 KD mouse GSE47989 sample 1050	11/331	0.00617123	0.0147127	0.000219722	0.000529559	-0.131112	0.553167	DPP4;C1QA;BTG2;SLPI;PTGER2;SPP1;SLC40A1;MSN;TXNIP;PDIA4;TTN
Prmt6 OE mouse GSE27685 sample 1424	14/445	0.00347618	0.00900393	5.53025e-05	0.000156798	-0.116455	0.548512	CD63;FLT1;ANXA2;TNFRSF12A;TPM1;MSN;EGFR;ACTA1;SCCPDH;RAB15;SERPINH1;AKT1;VIM;ATF3
Tgfbr2 knockout mouse GSE45968 sample 2026	11/332	0.00630746	0.015008	0.00022529	0.000540829	-0.129752	0.544851	EGR1;C1QA;VTN;RAMP2;PPP1R14C;NPR3;MTUS1;SPP1;DDIT4L;A2M;JUNB
Syncrip OE mouse GSE13130 sample 114	11/326	0.00552443	0.0133944	0.000193601	0.000475095	-0.12592	0.543082	C1QA;CD74;BTG2;FABP5;GOT1;SPP1;MVD;CD36;FOS;AGRN;PVRL2
Bcl2 OE mouse GSE5811 sample 2590	11/329	0.00590572	0.0141772	0.000208937	0.000505573	-0.126859	0.539925	C1QA;FUT8;SLPI;HSPA5;GSTP1;HMBS;SLC40A1;HMGB1;BPGM;PDIA4;YWHAH
Cftr KO mouse GSE769 sample 1287	11/325	0.00540174	0.0131627	0.000188706	0.000465436	-0.124124	0.537504	BTG2;LDHA;NDFIP1;HSPA5;RPLP1;STAT3;RPS6;PDK4;SEPHS2;RELA;ITM2C
Ikbkg KO mouse GSE33161 sample 1701	15/496	0.00365215	0.00943958	4.6469e-05	0.000133626	-0.112043	0.522437	CD63;CD74;BTG2;ANXA2;GPX3;TPM1;CYBB;FOS;FSTL1;HAPLN1;SPP1;PDK4;VIM;CD36;ATF3
Pla2g4a KO mouse GSE46533 sample 1525	11/349	0.00900588	0.0202008	0.000339856	0.00078183	-0.131791	0.514252	SFRP4;EGR1;PPP1R14A;UCHL1;AMHR2;EPHX1;SERPINH1;HRC;CCL2;BVES;AREG
ERBB2 OE human GSE3542 sample 191	10/254	0.00274274	0.00742836	0.000114054	0.000295737	-0.102902	0.504474	GUCY1A3;CAST;CD63;SCCPDH;GPX3;EPHX1;PDE4B;AKT1;MVD;ATP1B1
Esr1 KO mouse GSE9371 sample 2430	11/356	0.0103468	0.0228495	0.000399562	0.00090545	-0.132424	0.500408	EGR1;RAMP2;MME;SOX18;CHDH;PCCB;TXNIP;ITPR3;PPARA;JUNB;AKAP1
Ppargc1a KO mouse GSE5042 sample 2281	10/265	0.00370762	0.00955243	0.000159004	0.000399072	-0.106121	0.493563	GPX3;MGP;MKNK2;SPP1;NDUFS2;TXNIP;ADRB2;HMGB1;GLUL;KCNK3
Lrp5 KO mouse GSE32145 sample 2421	11/337	0.00702443	0.0164877	0.00025495	0.000602422	-0.117658	0.483003	PPP2CA;STIP1;LDHA;PSMB4;NDFIP1;PSMC1;GSTP1;DNAJC5;GNB3;UQCRC2;GAPDH
Hey2 KO mouse GSE6526 sample 1509	10/260	0.00324027	0.00851098	0.000137007	0.00034855	-0.100125	0.477234	PDCL3;EGR1;FABP5;MYC;NEXN;VDAC2;PRELP;VIM;ITM2C;YWHAH
Nr1i3 KO mouse GSE40120 sample 3054	12/380	0.00641888	0.0152433	0.000181107	0.000448517	-0.111781	0.467647	EGR1;LAPTM4B;FUT8;TMEM30A;FABP5;GBE1;GNB1;PDK4;SPP1;TFAM;CYBB;CD36
Neurog3 OE mouse GSE3653 sample 1664	10/273	0.00456504	0.0113634	0.000200363	0.000489215	-0.103371	0.462827	PPP1R14A;UCHL1;FABP5;IDH3G;ATP5A1;SERPINH1;VIM;CCNL1;SLC25A4;GNB2L1
RAF1 activemutant human GSE42964 sample 1981	11/320	0.00482026	0.011889	0.000165775	0.000413926	-0.102997	0.456498	EGR1;IL1RL1;SOX18;BAG3;CSNK2B;MSN;ITPR3;VIM;NES;GNB2L1;YWHAH
Ddit3 NULL MUTATION mouse GSE2082 sample 899	13/405	0.00405507	0.0102946	8.38074e-05	0.000224256	-0.0993263	0.45453	LRP1;ACTN1;STAT3;FOS;FSTL1;TRPC4AP;RHOA;ACTG2;UCHL1;COL5A1;MGP;SERPINH1;ITM2C
GSK3A KD human GSE35200 sample 209	11/319	0.00471017	0.0116649	0.000161485	0.00040488	-0.10133	0.451039	EGR1;CD63;FBL;SLPI;HSPA5;ACTN1;GSTP1;RPS6;NDUFS2;FOS;SLC38A2
FTO OE human GSE33870 sample 2665	11/315	0.00428961	0.0107885	0.000145255	0.000367016	-0.0961525	0.435501	YWHAE;LDHA;PSMB4;FABP5;PSMC1;GBE1;RPLP1;GOT2;MRPL9;GAPDH;SOD1
Tnf KD mouse GSE31906 sample 1526	11/329	0.00590572	0.0141772	0.000208937	0.000505573	-0.0985292	0.419352	EGR1;ACTA1;BTG2;TNFAIP6;MYC;PDK4;LTBP4;CCNL1;JUNB;AREG;LSS
TOX3 OE human GSE57856 sample 2605	11/337	0.00702443	0.0164877	0.00025495	0.000602422	-0.0997236	0.409379	VTN;BTG2;HSPA5;MYC;CANX;ADCY3;GLUL;AREG;BZW1;SLC38A2;ITM2C
GAPDH KD human GSE15723 sample 2239	11/318	0.00460208	0.0114205	0.00015729	0.000395178	-0.0901846	0.403337	PPP2CA;CYB5B;STIP1;FBL;TNFRSF12A;PSMC1;RPLP1;TFAM;VDAC2;RPS20;GNB2L1
Ahr KO mouse GSE19411 sample 1468	9/218	0.00322682	0.00848483	0.000177921	0.00044198	-0.0839841	0.40056	LAPTM4B;FABP5;EPHX1;RPS20;APOD;AGRN;GLUL;GNB2L1;ITM2C
Uqcr10 OE mouse GSE46600 sample 241	10/279	0.00530505	0.0129531	0.00023701	0.000566723	-0.0906093	0.393826	CD74;EIF4A1;BTG2;PSMB4;CCND2;ACTN1;MSN;RPS20;ITGA6;LCP1
KDM5A KD human GSE43552 sample 1828	11/332	0.00630746	0.015008	0.00022529	0.000540829	-0.0932274	0.391478	C3;EGR1;FUT8;TNFRSF12A;MME;FABP5;SPP1;CCL2;ADRB2;FOS;LCP1
Dicer1 KO mouse GSE35844 sample 611	11/339	0.00732846	0.0170529	0.000267704	0.000630794	-0.0936131	0.38114	PPP2CA;CHCHD4;SMAD4;HSPA5;IDH3G;ATP5A1;SLC40A1;VDAC2;VIM;UQCRC2;YWHAH
Smad3 KO mouse GSE28598 sample 1159	10/259	0.00315271	0.00831697	0.000132931	0.000338891	-0.0784628	0.375794	GPX3;GOT2;PDK4;SPP1;DDIT4L;SUCLG1;PTGDS;PPARA;ITM2C;PDIA4
Il1rn KO mouse GSE7705 sample 1689	9/220	0.00342728	0.00890578	0.000189946	0.000467544	-0.0763247	0.360333	EIF4A1;LDHA;RPLP1;HMBS;ATP5A1;CANX;SLC40A1;GAPDH;GNB2L1
MYB OE human GSE2816 sample 2154	7/123	0.0015442	0.0045649	0.000146433	0.000369046	-0.0659666	0.355518	STIP1;ANXA2;PSMC1;VIM;LCP1;GAPDH;CES1
Dnmt1 KO mouse GSE31626 sample 1237	10/277	0.00504863	0.0124019	0.000224217	0.000539321	-0.0808289	0.354831	CCND2;RPLP1;CHDH;TXNIP;RPS20;ADRB2;GLUL;SLC38A2;FBXO22;GNB2L1
XBP1 OE human GSE8562 sample 87	11/326	0.00552443	0.0133944	0.000193601	0.000475095	-0.0790626	0.340991	CAST;STIP1;VTN;NDFIP1;ACSL1;MYC;ATP6V1H;TXNIP;MVD;FOS;NR3C1
Ppargc1a Deficiency mouse GSE52550 sample 338	11/354	0.00994893	0.0221118	0.000381668	0.000867899	-0.0845934	0.32244	AOC3;C1QA;CSRP3;ACVR1C;TNFRSF12A;FABP5;GPX3;CHDH;SPP1;FOS;ATF3
Sod2 KO mouse GSE8726 sample 1546	9/245	0.006854	0.0161502	0.000406739	0.00091914	-0.072007	0.297088	C1QA;ABCB10;FABP5;HMBS;CEBPG;ADRB2;BPGM;GLUL;SLC38A2
Uqcr10 OE mouse GSE46600 sample 242	10/284	0.00599085	0.0143532	0.000271697	0.000638962	-0.0686508	0.291339	CD74;BTG2;PSMB4;CCND2;ACTN1;MSN;RPS20;ITGA6;LCP1;EIF2S2
TOP2B Inhibtion of Topo2b with topoisomerase poison camptothecin human GSE1417 sample 368	10/258	0.00306703	0.00814408	0.000128959	0.000330499	-0.0600819	0.289022	PSMB4;SLPI;RPLP1;GSTP1;PPIF;RPS20;FSTL1;ATF3;RHOA;SOD1
Apod OE mouse GSE28643 sample 516	10/262	0.00342122	0.00889958	0.000145476	0.000367016	-0.0574764	0.271389	C3;ACTR1B;BAG3;DLC1;DNAJC5;MGAT3;AKT1;AK3;IL6ST;AKAP1
RB1 KD human GSE50532 sample 683	12/383	0.00681579	0.0160914	0.000194232	0.000476162	-0.0655173	0.270552	GHR;BTG2;LRP1;COL5A1;SLN;SYNJ1;NF1;TXNIP;A2M;IL6ST;HAPLN1;SCN2B
Prnp KO mouse GSE21718 sample 385	11/337	0.00702443	0.0164877	0.00025495	0.000602422	-0.0655616	0.26914	EGR1;GATM;FLT1;VSNL1;MGP;AQP4;FOS;PTGDS;NR3C1;JUNB;HAPLN1
FLI1 KD human GSE27524 sample 1607	11/328	0.00577639	0.0139357	0.000203715	0.000495903	-0.0552553	0.236122	POLD4;EDNRA;MME;COL5A1;MGP;MTUS1;SPP1;ITGA6;NR3C1;CRYAB;NES
PIAS1 Depletion human GSE44024 sample 37	11/328	0.00577639	0.0139357	0.000203715	0.000495903	-0.0543575	0.232286	ARF4;CD74;FUT8;HSPA5;GPX3;GSTP1;CSNK2B;EPHX1;VDAC2;AGPAT1;JUNB
Ndel1 KD mouse GSE35366 sample 1614	11/363	0.0118362	0.0255346	0.000467837	0.0010436	-0.0542784	0.199078	C1QA;GATM;PPP1R14C;VSNL1;KCNJ8;P2RX3;GPX3;RAB15;MGP;TXNIP;AQP4
Pmp22 OE mouse GSE1947 sample 948	10/270	0.00422691	0.0106418	0.000183905	0.000454519	-0.04319	0.196211	FYTTD1;CD63;GATM;FUT8;NDFIP1;ATP5A1;FOS;HMGB1;SLC6A1;YWHAH
Src overexpression mouse GSE15161 sample 2015	11/343	0.0079673	0.018273	0.000294834	0.00068672	-0.0480273	0.192221	LAPTM4B;IL1RL1;LDHA;TNFRSF12A;HSPA5;SPP1;ITGA6;MAPK6;JUNB;AREG;GAPDH
HIF1A KD human GSE44943 sample 2235	10/269	0.00411871	0.0104018	0.000178678	0.000443408	-0.0412945	0.188541	DPP4;CD63;ACTA1;AZGP1;ACSL1;LACTB2;RAB15;BVES;ATF3;CES1
Iltifb KO mouse GSE65472 sample 2663	11/358	0.0107567	0.0235406	0.000418155	0.000940557	-0.0477723	0.1791	CCND2;FABP5;MYC;MSN;TXNIP;CCL2;VIM;LCP1;PPARA;SLC25A4;HAPLN1
Ret knockout mouse GSE32093 sample 2013	10/285	0.00613596	0.014643	0.000279121	0.000653255	-0.041002	0.173184	GUCY1A3;GHR;EGR1;ANXA2;MGP;SERPINH1;TXNIP;FOS;B4GALT7;ATF3
Atm Deficiency mouse GSE2118 sample 796	11/341	0.00764267	0.0176655	0.000280993	0.000657004	-0.0423357	0.170873	ACTA1;BTG2;LDHA;ANXA2;RPLP1;GSTP1;EPHX1;SLC25A4;GAPDH;GNB2L1;RELA
TP53 DEPLETION human GSE26262 sample 478	11/342	0.00780367	0.0180033	0.000287843	0.000672373	-0.0368116	0.147879	MAP2K4;POLD4;BAG3;MKNK2;GNA12;TXNIP;ATP1B1;AGPAT1;LPHN3;SLC38A2;CMKLR1
FOXM1 KD human GSE55204 sample 1369	9/222	0.0036374	0.00941148	0.00020264	0.000494278	-0.0260388	0.121492	LDHA;FUT8;HSPA5;RPS18;TXNIP;RPS20;ATP1B1;MAPK6;SOD1
H3F3A Mutation (G34R - mutation of key residues in histone H3.3) human GSE34824 sample 1228	10/272	0.00445004	0.0111087	0.000194745	0.000476457	-0.0259937	0.116972	CCND2;FABP5;SLN;GPX3;DDIT4L;VIM;NES;GAPDH;ACTG2;CES1
Nfe2l2 KO mouse GSE18344 sample 962	10/292	0.00722987	0.0168604	0.00033599	0.000774404	-0.025933	0.105879	AOC3;CSRP3;OBSCN;SLN;AMHR2;PDK4;HRC;TNNI3;SLC2A4;TTN
HNF1B Over-expression - (HNF1beta A263insGG mutant) human GSE3308 sample 1750	11/326	0.00552443	0.0133944	0.000193601	0.000475095	-0.0240344	0.103659	YWHAE;FBL;EIF4A1;PSMB4;ANXA2;RPLP1;GOT2;SUCLG1;UQCRC2;FSTL1;BZW1
HNRNPU-AS1 OE human GSE9951 sample 1587	12/389	0.00766765	0.0177064	0.000222931	0.000536758	-0.0242538	0.0978359	C3;FYTTD1;STIP1;PPP1R14C;TNFRSF12A;HSPA5;GPX3;TPM1;PPIF;MSN;ITGA6;FOS
Apod OE mouse GSE28643 sample 1267	9/228	0.00432896	0.0108649	0.000245027	0.000582449	-0.0198759	0.0898831	SOX18;DLC1;MGAT3;LCAT;AKT1;FOS;ACOX3;IL6ST;AKAP1
Bhlha15 KO mouse GSE34232 sample 172	10/271	0.00433735	0.0108747	0.00018926	0.000466328	-0.0188031	0.0850149	FNDC5;C1QA;LDHA;SLC40A1;LCAT;APOD;SDHD;GLUL;SLC25A4;NFE2L2
Sox2 KD mouse GSE39771 sample 1757	10/287	0.00643437	0.0152502	0.000294478	0.00068655	-0.0199498	0.0834533	ACTA1;NDFIP1;ANXA2;HSPA5;ACTN1;TPM1;PACSIN2;SLC25A4;RHOA;YWHAH
Dusp1 KO mouse GSE3565 sample 801	10/287	0.00643437	0.0152502	0.000294478	0.00068655	-0.0193216	0.0808252	C1QA;CD74;BTG2;GSTP1;HMBS;EPHX1;MKNK2;SLC40A1;TXNIP;HMGB1
Ppargc1b KO mouse GSE5042 sample 2280	10/297	0.0080995	0.0184925	0.000382276	0.000867899	-0.0199338	0.0795435	EGR1;EIF4A1;RPLP1;CSNK2B;MKNK2;PDK4;SPP1;TXNIP;GLUL;GNB2L1
Psmd14 KD mouse GSE39771 sample 1758	10/292	0.00722987	0.0168604	0.00033599	0.000774404	-0.0185668	0.0758044	ACTA1;PSMB4;PSMD12;HSPA5;CANX;TPM1;MSN;RPS20;VIM;SOD1
BAHD1 KD human GSE16097 sample 2975	11/347	0.00864867	0.019476	0.000324247	0.000751621	-0.0179818	0.0708226	FBL;LAPTM4B;LDHA;ABCB10;GSTP1;GOT2;GNB1;SUCLG1;HMGB1;GLUL;SOD1
Tmem100 KO mouse GSE57256 sample 3024	10/274	0.00468236	0.0116079	0.000206116	0.000501247	-0.0125824	0.0560679	AZGP1;MKNK2;PDK4;SPP1;TXNIP;APOD;FOS;ATP1B1;JUNB;AREG
Kitl stimulation mouse GSE35332 sample 2389	10/297	0.0080995	0.0184925	0.000382276	0.000867899	-0.0126433	0.0504516	CCR1;POLD4;CCND2;SLPI;MSN;VDAC2;CCL2;ITGA6;VIM;SLC25A4
Kdm6a KO mouse GSE35415 sample 1454	10/293	0.00739773	0.0171647	0.000344852	0.000790327	-0.0115596	0.0469886	YWHAE;PSMB4;IDH3G;GSTP1;SPP1;RPS20;UQCRC2;SEPHS2;GLUL;FBXO22
CHRNA9 KO mouse GSE18567 sample 2364	12/443	0.0196229	0.0392944	0.000687102	0.00146666	-0.0127327	0.0412115	EIF4A1;C1QA;MME;GPX3;SCHIP1;GNA12;LTBP4;AKT1;TXNIP;MSN;IL6ST;GAPDH
Klf13 KO mouse GSE25502 sample 1821	11/347	0.00864867	0.019476	0.000324247	0.000751621	-0.00871702	0.0343326	GUCY1A3;CD74;GATM;ANXA2;EPHX1;NF1;DDIT4L;CYBB;VIM;BTBD9;ACADS
BMI1 KO mouse GSE30852 sample 3074	10/297	0.0080995	0.0184925	0.000382276	0.000867899	-0.00464179	0.0185226	STIP1;CD74;HSPA5;RPLP1;SERPINH1;CYBB;LCP1;CCNL1;PDIA4;YWHAH
USF1 OE human GSE17300 sample 2973	12/386	0.00723184	0.0168604	0.00020816	0.000505573	-0.00336248	0.0137283	FGF9;COL5A1;GPX3;ACSL1;GBE1;CHDH;PCCB;MKNK2;ITGA6;ITPR3;HMGB1;IL6R
TFPI OE human GSE30037 sample 2339	10/280	0.00543703	0.0132221	0.000243633	0.000580272	-0.00196708	0.00850932	VSNL1;COL5A1;FGF9;LACTB2;SCHIP1;NEXN;CD36;ATP1B1;CRYAB;KCNK3
H3F3A Mutation (K27M - mutation of key residues in histone H3.3) human GSE34824 sample 1229	10/285	0.00613596	0.014643	0.000279121	0.000653255	-0.000143092	0.000604389	UCHL1;CCND2;MYC;SPP1;MSN;ATP1B1;LPHN3;SLC38A2;GAPDH;ITM2C
Clpp KO mouse GSE40207 sample 415	1/584	0.999719	0.999719	0.994197	0.994197	1.83927	-0.00051714	ACTG2
SON KD human GSE26888 sample 890	10/276	0.00492413	0.0121329	0.000218041	0.000526552	0.000202271	-0.000892385	SLPI;TNFRSF12A;HSPA5;BAG3;SCHIP1;GBE1;TPM1;PPIF;BZW1;NFE2L2
Kdm2b OE mouse GSE34691 sample 607	11/345	0.00830256	0.018885	0.000309246	0.000718908	0.000589119	-0.00233844	C3;AOC3;EGR1;CD74;IL1RL1;POLD4;F8;MME;GBE1;TXNIP;CCL2
Slc6a4 KO mouse GSE26025 sample 2250	1/391	0.995692	0.996574	0.967923	0.969004	1.67203	-0.00573837	STEAP3
Ash2l KD mouse GSE31008 sample 1327	1/392	0.995753	0.996574	0.968205	0.969004	1.80985	-0.00621137	MGP
RB1 KD human GSE50532 sample 681	1/402	0.99631	0.996721	0.970893	0.971293	2.04565	-0.00671868	NEXN
Mecom expression by viral transduction mouse GSE22434 sample 1345	1/356	0.992954	0.996238	0.956314	0.959476	1.84059	-0.00693713	CD74
MYC KD human GSE5823 sample 2702	1/363	0.993614	0.996247	0.95893	0.961703	1.85445	-0.00697236	C3
Pink1 KO mouse GSE60413 sample 2266	1/350	0.992335	0.996028	0.95394	0.95749	1.78377	-0.00709852	HRC
Ddr1 KO mouse GSE35297 sample 1683	1/367	0.993963	0.996247	0.960354	0.962734	1.9034	-0.00715643	SOD1
Il10 KO mouse GSE39859 sample 1096	1/375	0.994605	0.996247	0.963056	0.964646	1.9354	-0.00727675	FNDC5
Igf1 KO mouse GSE65202 sample 1320	1/370	0.994212	0.996247	0.96139	0.963374	1.9717	-0.00741322	CTF1
Smad4 Mutation mouse GSE47811 sample 2626	1/334	0.990405	0.99544	0.946961	0.952456	1.78568	-0.00816093	HTR4
CDH1 OE human GSE32540 sample 2921	1/344	0.991661	0.995764	0.951437	0.955373	1.97256	-0.00837344	ACTN1
FGFR3 knock-down (shRNA 2-4) human GSE41035 sample 1251	1/338	0.990929	0.99544	0.948799	0.953119	1.85405	-0.0084734	CCNL1
App KO mouse GSE25926 sample 397	1/331	0.989992	0.99544	0.94554	0.95221	1.87042	-0.00854824	MGP
Ppp2r2d KD mouse GSE53388 sample 2291	1/334	0.990405	0.99544	0.946961	0.952456	1.88307	-0.00860602	SLPI
FGFR3 KD human GSE41035 sample 105	1/332	0.990132	0.99544	0.946018	0.952296	1.89131	-0.0086437	MAP4K3
Sirt1 OE mouse GSE7407 sample 167	1/337	0.9908	0.99544	0.948346	0.953119	1.95926	-0.00895424	FOS
PCDH12 OE human GSE32540 sample 875	1/338	0.990929	0.99544	0.948799	0.953119	2.01074	-0.00918952	SPP1
Bmpr1a KO mouse GSE48092 sample 1623	13/435	0.00726507	0.0169216	0.000166181	0.000414514	0.00245854	-0.0100288	CYB5B;EGR1;BTG2;ACSL1;DDIT4L;ABCB10;CCND2;SPP1;MVD;VIM;CIAPIN1;NES;ATF3
Snca KO mouse GSE19534 sample 555	1/307	0.985989	0.993553	0.932718	0.940281	1.95752	-0.0126609	MVD
Snca KO mouse GSE19534 sample 556	1/301	0.984761	0.993553	0.929067	0.937566	1.9695	-0.0127384	TNFAIP6
Pink1 KO mouse GSE60413 sample 2273	1/300	0.984546	0.993553	0.92844	0.937323	2.06741	-0.0133716	CD74
TGM2 KD human GSE23702 sample 743	1/299	0.984328	0.993553	0.927807	0.937074	2.15533	-0.0139403	NR3C2
Igf1r knockout mouse GSE32936 sample 1929	1/308	0.986184	0.993553	0.933308	0.940281	2.20969	-0.0142919	CCL2
SRF KD human GSE22606 sample 2323	1/308	0.986184	0.993553	0.933308	0.940281	2.22082	-0.0143639	ATP1B1
RB1 KD human GSE50532 sample 687	1/302	0.984973	0.993553	0.929689	0.937804	2.25364	-0.0145762	PDK4
VGLL4 OE human GSE44590 sample 1418	11/346	0.00847424	0.0192035	0.000316672	0.000735466	0.00428783	-0.0169483	CHCHD4;LAPTM4B;FABP5;ATP5A1;GOT2;GNB1;SUCLG1;RPS20;PYCR2;FOS;GAPDH
Akt1 knockout mouse GSE39699 sample 1979	2/409	0.977262	0.989493	0.87395	0.887852	1.873	-0.0197842	MPP3;PTGDS
RRM2 OE human GSE39999 sample 1560	1/285	0.980934	0.991144	0.918339	0.927898	2.28748	-0.0203482	SLC38A2
FGFR3 knockdown human GSE41035 sample 1879	1/280	0.979553	0.99016	0.914666	0.924571	2.19437	-0.0216994	GPX3
Twist1 OE mouse GSE50002 sample 1076	2/401	0.974984	0.988836	0.866813	0.881338	1.96449	-0.0220541	GHR;MYC
Nfe2l2 KO mouse GSE39629 sample 2196	1/280	0.979553	0.99016	0.914666	0.924571	2.2622	-0.0223701	ACTA1
Trip12 KO mouse GSE27527 sample 1669	1/277	0.978676	0.990099	0.912384	0.923033	2.26871	-0.0225747	SLC5A1
Rbm15 KO mouse GSE12628 sample 1013	10/296	0.00791944	0.0182012	0.000372617	0.000849945	0.00603035	-0.0241592	EGR1;GPX3;RPLP1;SMPD1;GLUL;FSTL1;GNB2L1;MAP4K3;YWHAH;SOD1
Hdac6 KO mouse GSE27896 sample 559	1/274	0.977762	0.989587	0.910041	0.921046	2.41853	-0.0253167	CHDH
EZR KD human GSE11279 sample 806	1/272	0.977131	0.989493	0.908444	0.919814	2.39722	-0.0253214	ADCY3
Suz12 KO mouse GSE31354 sample 1332	8/198	0.00609939	0.0145844	0.00046501	0.00104017	0.00611239	-0.025842	FBL;RPS18;IDH3G;RPLP1;GSTP1;SPP1;RPS20;EIF2S2
NPAP1 OE human GSE36575 sample 2354	1/268	0.975816	0.988854	0.905166	0.916877	2.39568	-0.0268525	KCNJ8
SIN3A knock-down (with LIF agent treatment) human GSE35696 sample 1249	1/268	0.975816	0.988854	0.905166	0.916877	2.44605	-0.0274171	ACSL1
HMGA2 OE mouse GSE24071 sample 2563	2/382	0.968659	0.984479	0.848358	0.864022	1.9061	-0.0298172	SCCPDH;GOT1
Pycard KO mouse GSE25205 sample 2680	2/378	0.967144	0.98413	0.844188	0.860859	1.8931	-0.030285	PTGER2;CCL2
YY1 KD human GSE50588 sample 2802	1/262	0.9737	0.987947	0.900027	0.912434	2.50561	-0.030384	FOS
SYK knockdown human GSE54065 sample 1960	10/272	0.00445004	0.0111087	0.000194745	0.000476457	0.00677299	-0.0304786	CD63;PSMB4;ANXA2;PSMC1;NDUFS2;VDAC2;VIM;UQCRC2;RHOA;CES1
RB1 KD human GSE50532 sample 686	2/385	0.969751	0.984768	0.851418	0.866775	1.98605	-0.0304847	UCHL1;RPS18
Pou5f1 KD mouse GSE56853 sample 1336	12/399	0.00927108	0.0207191	0.000278793	0.000653255	0.00787007	-0.0305099	ACTA1;FABP5;TNFRSF12A;SMPD1;CHDH;TPM1;SERPINH1;SLC40A1;ITGA6;LCP1;CRYAB;ATF3
Stat1 Stat1 delta beta (db), deficient for STAT1 dimer without C-termi mouse GSE48970 sample 1521	2/380	0.96791	0.98413	0.846286	0.862273	1.93505	-0.0309561	APOD;NES
MIR221 OE human GSE45627 sample 2468	2/374	0.965559	0.982975	0.839915	0.856861	1.83862	-0.0315724	CEBPG;TXNIP
Clpp KO mouse GSE40207 sample 570	2/370	0.963901	0.981699	0.835536	0.853112	1.76792	-0.0326552	ALAS1;FOS
SIN3A Silencing - siRNA human GSE38956 sample 3038	1/258	0.972187	0.986825	0.896448	0.909185	2.56151	-0.0339723	SYNJ1
Htt Gain of function by knock in of htt cag repeat length-7/45 mouse GSE26001 sample 1626	11/402	0.0233134	0.0453015	0.00105235	0.00216445	0.0110403	-0.0341633	KCMF1;ACTA1;TNFRSF12A;MME;SCHIP1;TPM1;SLC40A1;SUCLG1;FOS;ADRB2;SLC6A1
Tsc1 Deficiency mouse GSE29797 sample 374	2/364	0.96127	0.980253	0.828766	0.846912	1.9007	-0.037909	PTGER2;NFE2L2
Clpp KO mouse GSE40207 sample 568	1/252	0.969755	0.984768	0.890839	0.903874	2.4758	-0.0380021	ALAS1
GATA3 Ectopic expression human GSE24249 sample 649	2/367	0.962608	0.980793	0.832182	0.850044	1.98467	-0.0384909	DPP4;SLC40A1
Mecp2 KO mouse GSE8720 sample 2417	1/247	0.967567	0.98413	0.885935	0.899274	2.49142	-0.0398567	DUSP11
TRAC Stimulation ( anti-&Icirc;&plusmn;-chain (aV&Icirc;&plusmn;2)) mouse GSE1448 sample 1755	12/395	0.00860103	0.0194364	0.000255167	0.000602422	0.0111292	-0.0438559	LDHA;NDFIP1;MME;GSTP1;ATP5A1;MSN;NDUFS2;LCP1;GAPDH;ITM2C;YWHAH;SOD1
MIR155 KD human GSE13296 sample 809	2/350	0.954399	0.97474	0.811988	0.831166	1.78753	-0.045733	TNNI3;CES1
MYC KD human GSE5823 sample 137	2/352	0.955447	0.975135	0.814471	0.833357	1.85118	-0.0466125	TPM1;NEXN
Ifng KO mouse GSE22656 sample 1108	12/392	0.00812384	0.0185132	0.000238586	0.000569368	0.0123314	-0.0491932	STIP1;CD63;IL1RL1;RPS18;MYC;SMPD1;PPP2R2D;VDAC2;DHRS1;NR3C1;SLC38A2;ITM2C
Igf1 KO mouse GSE65202 sample 1319	1/236	0.962182	0.980771	0.874358	0.887894	2.59369	-0.0503604	CCL2
Runx1 KO mouse GSE34292 sample 2397	11/357	0.0105502	0.0232143	0.000408769	0.000922868	0.0134951	-0.0507821	EGR1;VTN;IL1RL1;HSPA5;TPM1;AQP4;APOD;AREG;FSTL1;SLC25A4;PDIA4
TGM2 KD human GSE23702 sample 742	1/234	0.961111	0.980253	0.872131	0.886374	2.56506	-0.0511595	SLC2A4
Dnmt1 KO mouse GSE31626 sample 1236	9/240	0.00601695	0.0144015	0.000352019	0.00080599	0.0139134	-0.0589988	CCND2;RPLP1;TXNIP;ADRB2;LCP1;CCNL1;GLUL;FBXO22;GNB2L1
Zfpm2 KO mouse GSE15078 sample 179	2/332	0.943847	0.966816	0.788278	0.811001	1.76805	-0.0596672	ACTA1;AREG
MED12 KD human GSE38252 sample 2861	2/342	0.949966	0.971174	0.801757	0.82208	2.05831	-0.0602049	LACTB2;LCP1
RB1 KD human GSE50532 sample 668	2/337	0.94699	0.968694	0.795115	0.81596	1.93375	-0.0615058	DPP4;IL6ST
Rara KO mouse GSE31280 sample 1677	3/444	0.944698	0.96701	0.747234	0.772705	1.93916	-0.0650515	UCHL1;GOT1;TXNDC12
AKAP12 OE human GSE9951 sample 1580	2/330	0.942541	0.966025	0.785488	0.808473	1.95493	-0.0675736	HSPA5;SLC38A2
Elane Inhibition mouse GSE50836 sample 2622	2/328	0.941206	0.965472	0.782665	0.806594	1.93522	-0.0679999	F8;GSTP1
GSK3B INHIBITION human GSE19736 sample 486	2/330	0.942541	0.966025	0.785488	0.808473	1.97581	-0.0682955	CD74;CD36
CHEK1 KD human GSE54268 sample 693	1/223	0.954659	0.97474	0.859159	0.873923	2.6912	-0.0688528	CCND2
FGFR3 knockdown human GSE41035 sample 1946	2/325	0.939149	0.964177	0.77837	0.803191	1.8887	-0.0689013	ALAS1;ACSL1
NOTCH1 Reactivation (WASHOUT - 4 Hours) human GSE29544 sample 2568	1/220	0.952721	0.973581	0.855399	0.870463	2.62465	-0.070274	CTF1
Wfs1 KO mouse GSE33372 sample 138	2/327	0.940528	0.965184	0.781242	0.805811	1.99707	-0.0707689	CHCHD4;RXRG
Htt Gain of function by knock in of htt cag repeat length-7/85 mouse GSE26001 sample 1627	12/394	0.00843959	0.0191608	0.000249534	0.000592583	0.0183654	-0.0726331	KCMF1;GHR;ACTA1;GATM;TNFRSF12A;COL5A1;GPX3;TPM1;SERPINH1;SLC40A1;ADRB2;NES
TRPM2-AS KO human GSE40687 sample 820	10/278	0.0051756	0.0126625	0.000230539	0.000552338	0.0173794	-0.0759325	ARF4;LDHA;HSPA5;LACTB2;ACTN1;PSMC1;ADRB2;JUNB;GAPDH;GNB2L1
THOC1 KD human GSE27091 sample 2872	2/319	0.934827	0.960147	0.769558	0.794435	1.95513	-0.0795141	CCR1;GHR
Nanog OE mouse GSE48370 sample 2980	1/212	0.947141	0.968694	0.844877	0.8612	2.6819	-0.085302	PDK4
MIR222 KD human GSE19777 sample 483	2/309	0.926976	0.953697	0.754196	0.779571	1.8845	-0.0893436	SLC5A1;ADRA1B
Atf6 KO mouse GSE35651 sample 2661	1/208	0.944109	0.966816	0.839333	0.856628	2.68447	-0.0905939	SLPI
RAP1A KO human GSE61900 sample 2905	2/312	0.92942	0.955806	0.758895	0.784094	2.08885	-0.0944159	GHR;ACSL1
ALK druginhibition human GSE50803 sample 1957	9/226	0.00408792	0.0103422	0.00023015	0.000551951	0.0207149	-0.0946986	PSMB4;ANXA2;RPS18;PSMC1;MKNK2;TXNIP;RPS20;SLC38A2;GAPDH
Ret KO mouse GSE32093 sample 1441	10/310	0.0107388	0.0235226	0.000528049	0.0011619	0.0265662	-0.0996178	GUCY1A3;GHR;EGR1;PPP1R14A;MGP;SERPINH1;TXNIP;FOS;B4GALT7;PDIA4
Usp2 KO mouse GSE43517 sample 47	3/405	0.918175	0.947856	0.689897	0.721094	1.8603	-0.0996236	AZGP1;EIF2S2;SCN2B
Irs1 KO mouse GSE2556 sample 2537	10/280	0.00543703	0.0132221	0.000243633	0.000580272	0.023062	-0.099763	UCHL1;LDHA;ANXA2;GSTP1;MGP;SERPINH1;SPP1;UQCRC2;GAPDH;GNB2L1
Runx1 KO mouse GSE2592 sample 277	10/311	0.010966	0.0238695	0.000540947	0.00118705	0.0286768	-0.107112	YWHAE;LAPTM4B;LDHA;NDFIP1;RPLP1;ATP5A1;STX7;HMGB1;BZW1;GAPDH
Slc18a3 KD mouse GSE37458 sample 388	2/301	0.920062	0.948997	0.74128	0.767201	2.07202	-0.108469	MYC;BPGM
Trp53inp2 OE mouse GSE54917 sample 303	2/296	0.915434	0.946405	0.732917	0.759842	2.02117	-0.111335	EGR1;APOB
DUX4 OE human GSE33799 sample 1430	2/302	0.920959	0.949115	0.742925	0.768576	2.14818	-0.112188	SCHIP1;GBE1
LOXL2 DEPLETION human GSE35600 sample 115	2/301	0.920062	0.948997	0.74128	0.767201	2.18979	-0.114634	GPX3;LCP1
Dlx5 Deficiency mouse GSE22381 sample 383	1/193	0.931116	0.956739	0.816728	0.834961	2.61241	-0.115532	VTN
Nf1 mouse GSE1482 sample 1219	10/282	0.00570869	0.0138136	0.000257345	0.000606973	0.0270789	-0.115955	LDHA;GATM;LRP1;VSNL1;HSPA5;SCHIP1;NDUFS2;SUCLG1;ACTG2;YWHAH
FGFR3 knock-down (shRNA 6-16, doxycycline-induced) human GSE41035 sample 1253	2/292	0.911552	0.94504	0.726063	0.753701	2.08766	-0.118012	ALAS1;ACSL1
CHRNA9 KO mouse GSE18567 sample 2363	2/289	0.908533	0.943117	0.720825	0.748905	2.02506	-0.118596	MPP3;ALAS1
IRF1 OE human GSE26817 sample 2502	3/391	0.906121	0.941419	0.667083	0.698753	1.96603	-0.118683	CD74;TXNIP;ITPR3
Jun KO mouse GSE27028 sample 321	2/296	0.915434	0.946405	0.732917	0.759842	2.17362	-0.119732	EGR1;UCHL1
Arntl KO mouse GSE27079 sample 2710	2/297	0.916379	0.946405	0.734607	0.760944	2.18312	-0.120256	TNFRSF12A;GOT1
FOXA1 OE human GSE49153 sample 171	2/297	0.916379	0.946405	0.734607	0.760944	2.1893	-0.120596	PTGDS;FSTL1
NOTCH1 Reactivation (WASHOUT - 4 Hours) human GSE29544 sample 2570	3/384	0.899513	0.935755	0.655228	0.687744	1.82025	-0.120867	CHCHD4;GRWD1;MLYCD
CHEK1 KD human GSE54268 sample 692	1/192	0.93015	0.956151	0.815113	0.833661	2.73836	-0.122785	CCND2
Mok knockout mouse GSE15729 sample 2010	10/316	0.0121573	0.0260883	0.000609415	0.00132413	0.034134	-0.124462	ACTA1;FABP5;GOT1;MYL2;GBE1;CD36;GLUL;ACADS;PDK2;TTN
Mecp2 KO mouse GSE8720 sample 2418	2/288	0.907505	0.942454	0.719061	0.747392	2.18182	-0.129314	GLUL;NR3C2
ATM KD human GSE54268 sample 688	1/188	0.926148	0.953249	0.808509	0.827955	2.72178	-0.130317	CCND2
MUC1 hematopoietic cell specific MUC1 knockout mouse GSE47487 sample 1552	1/187	0.925112	0.952587	0.806822	0.826576	2.68848	-0.13059	PPP1R14A
TNIK knockdown human GSE17623 sample 2028	2/285	0.904356	0.939988	0.713711	0.742468	2.12088	-0.131256	GATM;PDK4
GSK3B KD human GSE35200 sample 206	10/279	0.00530505	0.0129531	0.00023701	0.000566723	0.0307385	-0.133602	CD63;USP14;PSMB4;GBE1;RPLP1;ATP5A1;MKNK2;CYBB;CCL2;GAPDH
PAGE5 KD human GSE31351 sample 2752	10/275	0.00480205	0.0118803	0.000212008	0.000512494	0.0308944	-0.136951	EIF4A1;ANXA2;RPS18;RPLP1;CSNK2B;RPS20;EIF2S2;BZW1;SLC38A2;GNB2L1
Glo1 OE mouse GSE36819 sample 573	2/284	0.903285	0.939277	0.711909	0.741228	2.19084	-0.137245	A2M;BTBD9
Dot1l DELETION mouse GSE25911 sample 454	10/300	0.00865867	0.019476	0.000412514	0.000928729	0.0349266	-0.137561	C3;ANXA2;GPX3;MTUS1;SLC40A1;CYBB;VDAC2;VIM;LCP1;YWHAH
DTX1 OE human GSE22772 sample 2357	4/482	0.899499	0.935755	0.610852	0.645704	2.07325	-0.137667	VEZT;IL6ST;MAPK6;BVES
RBP2 KD human GSE41443 sample 1793	1/185	0.922997	0.950813	0.803403	0.82342	2.73299	-0.137847	MLYCD
Ep400 KD mouse GSE31008 sample 1322	4/473	0.891295	0.930397	0.596152	0.63099	1.91382	-0.13807	DDIT4L;A2M;GLUL;RXRG
Pink1 KO mouse GSE60413 sample 2263	3/349	0.859836	0.904301	0.591512	0.627722	1.39936	-0.140767	CD74;OBSCN;SLC6A1
Myc Activation - 24 hours mouse GSE4356 sample 753	12/393	0.00828054	0.0188526	0.000244008	0.000580595	0.0357913	-0.142131	C3;ARF4;VTN;STIP1;C1QA;SLPI;PSMC1;GSTP1;CCL2;HMGB1;SEPHS2;YWHAH
HIF1A KD human GSE44943 sample 2234	10/291	0.00706498	0.0165349	0.000327319	0.000756573	0.0349093	-0.143208	DPP4;ACTA1;PPP1R14A;AZGP1;BTG2;TNFRSF12A;ACSL1;RAB15;NR0B2;CES1
ATM KD human GSE54268 sample 690	1/183	0.920823	0.949115	0.799924	0.820548	2.74303	-0.143254	CCND2
Dbh KO mouse GSE33906 sample 80	10/291	0.00706498	0.0165349	0.000327319	0.000756573	0.035802	-0.14687	CSRP3;PSMB4;SAMM50;IDH3G;MYL2;HMBS;CSNK2B;PACSIN2;UQCRC2;TTN
E2f2 KD mouse GSE24594 sample 474	10/300	0.00865867	0.019476	0.000412514	0.000928729	0.0377757	-0.148782	FBL;EIF4A1;PSMD12;SAMM50;SLPI;IDH3G;MYC;TXNDC12;ITGA6;SLC38A2
Gtf2i KO mouse GSE48790 sample 1452	2/277	0.895466	0.933547	0.699029	0.729696	2.17499	-0.149561	AMHR2;TXNIP
SYK druginhibition human GSE43510 sample 2070	3/368	0.882818	0.922739	0.627013	0.660773	1.86877	-0.150265	MME;PDE4B;APOD
CHEK2 KD human GSE54268 sample 695	1/179	0.916289	0.946405	0.79278	0.813908	2.74903	-0.151428	CCND2
CCAR2 KD human GSE54707 sample 1072	1/178	0.915116	0.946405	0.790955	0.813066	2.75116	-0.151545	PDK4
Nfe2l2 KO mouse GSE18344 sample 965	1/179	0.916289	0.946405	0.79278	0.813908	2.7526	-0.151625	CCR1
PARP2 KD human GSE43981 sample 703	1/179	0.916289	0.946405	0.79278	0.813908	2.75356	-0.151678	TXNIP
Nfe2l2 KO mouse GSE18344 sample 963	1/177	0.913926	0.946405	0.789114	0.811517	2.75616	-0.151821	MAPK10
ZXDC depletion (treatment with phorbol 12-myristate 13-acetate) human GSE45417 sample 3044	2/278	0.896618	0.933945	0.700898	0.73039	2.2274	-0.152215	SLPI;SLC40A1
NFKB1 Inactivation (IKK Inhibition) human GSE20667 sample 2573	10/284	0.00599085	0.0143532	0.000271697	0.000638962	0.0365621	-0.155162	YWHAE;ARF4;CANX;CEBPG;YME1L1;TXNDC12;HMGB1;EIF2S2;RHOA;PDRG1
Ptpn2 KD mouse GSE53388 sample 2309	2/274	0.891939	0.930669	0.693365	0.724407	2.18675	-0.157121	KCNJ8;LTBP4
SNORD15B OE mouse GSE55389 sample 236	1/174	0.910256	0.944099	0.783493	0.807104	2.73817	-0.157512	ITGA6
MYB KD human GSE49286 sample 1842	2/278	0.896618	0.933945	0.700898	0.73039	2.3082	-0.157737	GRWD1;TXNIP
Hmgn1 KO mouse GSE44356 sample 433	9/229	0.00445357	0.0111087	0.000252759	0.000599655	0.0356198	-0.16029	EGR1;AZGP1;LDHA;NDFIP1;GSTP1;NDUFS2;NR0B2;RELA;EGFR
TP63 Mutation - TAp63alpha-Q540L missense mutation in the SAM domain human GSE8646 sample 1016	1/173	0.908998	0.943198	0.781586	0.805824	2.76069	-0.161444	EEF2K
RAD21 KD human GSE50588 sample 2792	2/276	0.894303	0.932734	0.697151	0.728049	2.33539	-0.162625	JUNB;ITM2C
Myc Activation - 4 hours mouse GSE4356 sample 751	3/360	0.873582	0.91466	0.612326	0.646981	1.84468	-0.16455	CCL2;HMGB1;SEPHS2
Deaf1 OE mouse GSE12367 sample 1682	3/344	0.853167	0.900823	0.581817	0.619329	1.62297	-0.169514	EGR1;FOS;RXRG
Pafah1b1 KO mouse GSE35366 sample 1619	3/334	0.839001	0.889583	0.562	0.600605	1.47928	-0.17308	SCHIP1;LTBP4;PTGDS
Rpe65 KD mouse GSE3249 sample 1145	2/269	0.885815	0.925075	0.683731	0.714957	2.2281	-0.173527	GNB1;PCCB
NOTCH1 Reactivation (WASHOUT - 4 Hours) human GSE29544 sample 2572	2/267	0.883277	0.922821	0.679808	0.711161	2.26018	-0.181538	SERPINH1;MLYCD
Suz12 KD mouse GSE31008 sample 1326	1/165	0.898285	0.93528	0.765717	0.790807	2.7206	-0.182034	LCP1
FGFR3 knock-down (shRNA 4-1, doxycycline-induced) human GSE41035 sample 1252	3/345	0.854523	0.901315	0.583768	0.620861	1.76929	-0.183829	PPP1R14C;ACSL1;MAP4K3
Cftr mouse GSE3100 sample 1794	3/345	0.854523	0.901315	0.583768	0.620861	1.78008	-0.184951	CCR1;MME;CYBB
Pax6 KO mouse GSE45143 sample 3098	10/319	0.0129176	0.0274047	0.000653829	0.00140927	0.0518872	-0.18664	CCND2;ANXA2;GSTP1;SERPINH1;RPS20;ITGA6;CRYAB;FSTL1;ATF3;ITM2C
TGM2 KD human GSE23702 sample 740	3/347	0.857201	0.902571	0.587652	0.624171	1.83298	-0.187895	CAST;SLC40A1;BVES
NPTX1 KO human GSE34551 sample 1673	3/350	0.861137	0.904753	0.593434	0.628936	1.87749	-0.187924	BTG2;FGF9;SPP1
Akt1 knockout mouse GSE39699 sample 1976	3/340	0.847636	0.896389	0.573958	0.611768	1.73495	-0.189771	MYL2;HRC;TNNI3
IFNL3 mutant (SNP polymorphism) human GSE41804 sample 3109	3/333	0.837521	0.888791	0.559987	0.598717	1.61612	-0.19053	MME;SLN;SLC2A4
Dusp1 KO mouse GSE3565 sample 799	10/310	0.0107388	0.0235226	0.000528049	0.0011619	0.0509987	-0.191235	CD74;SLPI;RPLP1;MGP;HMBS;STAT3;CCL2;CCNL1;JUNB;ITM2C
SOX2 KO human GSE59234 sample 2957	2/265	0.880687	0.920908	0.675846	0.707322	2.39507	-0.197343	RXRG;PDK2
Ywhae KO mouse GSE35366 sample 1616	2/259	0.872596	0.914385	0.663722	0.695833	2.25424	-0.201763	FLT1;CHDH
FGFR3 KD human GSE41035 sample 104	3/333	0.837521	0.888791	0.559987	0.598717	1.71509	-0.202199	CYB5B;FABP5;LSS
Pink1 KO mouse GSE60413 sample 2272	10/382	0.0384408	0.0683987	0.00240424	0.00448853	0.0761395	-0.204237	C3;C1QA;CD74;RAMP2;MGP;PDK4;TXNIP;FOS;SLC6A1;PDIA4
Ppargc1a Deficiency mouse GSE52550 sample 337	2/261	0.875347	0.915719	0.667804	0.699206	2.34593	-0.20655	TNFRSF12A;SLN
Jak1 druginhibition mouse GSE38335 sample 1940	2/259	0.872596	0.914385	0.663722	0.695833	2.31614	-0.207304	EEF2K;COL5A1
Kat5 KD mouse GSE31008 sample 1323	4/424	0.835725	0.888049	0.510754	0.551423	1.7557	-0.208451	RAMP2;CCND2;DDIT4L;RXRG
Atm knockout mouse GSE23116 sample 1902	3/331	0.834527	0.887165	0.555945	0.595048	1.7509	-0.209625	SOX18;HRC;HAPLN1
Glo1 OE mouse GSE36819 sample 1438	2/260	0.873978	0.914681	0.665768	0.697677	2.35135	-0.209694	A2M;BTBD9
Wfs1 KO mouse GSE33372 sample 831	3/335	0.840468	0.890361	0.564007	0.602484	1.82682	-0.212145	CD74;SPP1;CYBB
Ndel1 KO mouse GSE35366 sample 1615	3/329	0.831486	0.884707	0.551881	0.591354	1.73855	-0.212969	MYL2;SPP1;FOS
Trim33 knockdown mouse GSE32903 sample 2035	3/321	0.818841	0.876246	0.53541	0.575738	1.65102	-0.218114	P2RX3;MYL2;ATF3
Dlx5 Deficiency mouse GSE22381 sample 382	3/325	0.825261	0.879626	0.543688	0.583605	1.70733	-0.21898	PPP1R14A;KCNT1;TNNI3
MED12 KD human GSE38252 sample 2221	3/336	0.841925	0.891126	0.566008	0.6042	1.90351	-0.219418	COL5A1;LCP1;ATP1B1
Erbb2 druginhibition mouse GSE4066 sample 1855	3/331	0.834527	0.887165	0.555945	0.595048	1.87285	-0.224225	GSTP1;PDK4;DDIT4L
C20orf197 OE human GSE9951 sample 1575	4/414	0.82185	0.877945	0.492339	0.535112	1.74708	-0.22742	HSPA5;FOS;NR3C1;PDIA4
ATM KD human GSE54268 sample 689	2/255	0.866925	0.909653	0.65544	0.687744	2.41576	-0.228754	CCND2;VSNL1
ERO1L OE human GSE40601 sample 2348	3/327	0.828398	0.881808	0.547796	0.587494	1.81959	-0.22887	HSPA5;CANX;PDIA4
Pkd1 KO mouse GSE24352 sample 2946	10/296	0.00791944	0.0182012	0.000372617	0.000849945	0.0578005	-0.231564	PPP2CA;EGR1;ANXA2;ACTN1;MGP;SERPINH1;AGRN;BZW1;SLC38A2;YWHAH
ESR1 KD human GSE37820 sample 2326	2/253	0.864004	0.90698	0.651238	0.684222	2.37952	-0.232324	GPX3;MAPK6
Dlx5 KO mouse GSE22381 sample 29	2/250	0.859512	0.904301	0.644859	0.678107	2.33125	-0.234509	PPP1R14A;KCNT1
Smchd1 KO mouse GSE40879 sample 1845	3/326	0.826835	0.880531	0.545745	0.585554	1.84461	-0.234691	MVD;FOS;NES
Ache AChE-S mutation mouse GSE31458 sample 2428	3/325	0.825261	0.879626	0.543688	0.583605	1.84915	-0.237169	CCND2;PDE4B;NR3C1
MYB KD human GSE49286 sample 1837	2/251	0.861024	0.904753	0.646995	0.680059	2.40499	-0.240722	GOT2;LSS
Lat2 KO mouse GSE40731 sample 1705	2/248	0.856443	0.902165	0.640555	0.673874	2.36302	-0.243292	FUT8;SLPI
EPCAM OE human GSE41804 sample 369	3/319	0.815557	0.873502	0.531239	0.571506	1.79907	-0.243314	MME;LCAT;SLC5A1
NASP Control = siRNA inhibition vs. Treatment = overexpression human GSE14972 sample 1547	10/297	0.0080995	0.0184925	0.000382276	0.000867899	0.061274	-0.244507	ACTA1;GATM;SCCPDH;TNFRSF12A;FABP5;HSPA5;MAPK6;ATF3;ACTG2;PDIA4
SMC3 KD human GSE38252 sample 2862	3/325	0.825261	0.879626	0.543688	0.583605	1.91148	-0.245163	TNFRSF12A;STX7;TXNIP
MIR128-1 KD mouse GSE28889 sample 1808	2/246	0.853313	0.900823	0.636211	0.670175	2.40172	-0.250852	TXNIP;LPHN3
ATR KD human GSE54268 sample 691	2/248	0.856443	0.902165	0.640555	0.673874	2.4436	-0.251588	CCND2;VSNL1
TGFB1I1 KD human GSE46448 sample 1210	10/301	0.0088515	0.0198729	0.000423024	0.00095063	0.0650977	-0.255079	GHR;MAPK9;BTG2;LACTB2;MGP;APOD;LCP1;A2M;ADRA1B;ACTG2
RARA KD human GSE26298 sample 69	10/291	0.00706498	0.0165349	0.000327319	0.000756573	0.0625658	-0.256663	C3;EGR1;ARF4;CD63;LAPTM4B;SCCPDH;ANXA2;TNFRSF12A;RPS20;JUNB
Myd88 KO mouse GSE19793 sample 1128	3/308	0.796584	0.859248	0.507935	0.548624	1.70461	-0.258584	FNDC5;FABP5;NR0B2
HMGA2 KD human GSE43741 sample 2854	4/402	0.803947	0.864885	0.469875	0.515312	1.79574	-0.260667	UCHL1;NF1;BVES;LPHN3
Pycard KO mouse GSE30769 sample 2770	3/314	0.807125	0.866767	0.520722	0.560689	1.83349	-0.262162	IL1RL1;ITPR3;AREG
Ikbkb KO mouse GSE22223 sample 2779	8/196	0.00574687	0.0138921	0.000435914	0.000977785	0.0614415	-0.262751	EGR1;RPLP1;SPP1;PDE4B;VDAC2;CCL2;CD36;LCP1
AGR2 OE human GSE12513 sample 1844	3/316	0.810536	0.869382	0.524944	0.564984	1.90971	-0.267306	VIM;FOS;LPHN3
Rb1 KO mouse GSE934 sample 892	11/362	0.011614	0.0251222	0.000457524	0.00102436	0.0728762	-0.268476	ARF4;CD63;LAPTM4B;FABP5;HSPA5;ATP5A1;GNB1;MAPK6;AREG;YWHAH;SOD1
SCYL1 KD human GSE23103 sample 2440	9/254	0.00858263	0.0194129	0.000522855	0.00115361	0.0687494	-0.270998	YWHAE;EGR1;STIP1;TNFRSF12A;EPHX1;PPIF;FOS;CRYAB;ATF3
GOLGA8A OE human GSE9951 sample 1579	3/311	0.801913	0.863079	0.514351	0.554567	1.8446	-0.271615	ABCB10;FOS;MAP4K3
BCL6 KD human GSE45838 sample 1816	3/305	0.791136	0.855272	0.501476	0.542856	1.74699	-0.273117	P2RX3;SLC6A1;AREG
Atf6b KO mouse GSE35651 sample 2659	2/239	0.841864	0.891126	0.620684	0.654672	2.38088	-0.274443	SLN;ADRA1B
Gata4 Deletion - for the second exon mouse GSE5500 sample 739	3/304	0.789293	0.854422	0.499314	0.540997	1.74521	-0.274575	ACTA1;ACVR1C;SLN
Atxn1 Knock-in mouse GSE2867 sample 261	10/307	0.0100786	0.022359	0.000490877	0.00109099	0.0723051	-0.274798	MAPK10;YWHAE;STIP1;UCHL1;RPLP1;GSTP1;ATP5A1;GOT2;NDUFS2;SLC25A4
SOX2 Deficiency human GSE42937 sample 348	3/313	0.805401	0.865681	0.518603	0.558655	1.90603	-0.274923	SOX18;MKNK2;FOS
Bach2 KO mouse GSE42598 sample 2778	3/310	0.80015	0.861896	0.512217	0.552512	1.87649	-0.278886	C1QA;CD63;ANXA2
Atxn1l KO mouse GSE44285 sample 2848	2/240	0.843548	0.892455	0.622933	0.656758	2.45418	-0.279235	ACADS;YWHAH
Mylk knockdown mouse GSE14525 sample 1888	3/303	0.787437	0.853174	0.497146	0.53913	1.76041	-0.279539	ACTA1;AZGP1;CEBPG
Nr2e3 Ectopic expression - (NRL null retinas expressing NR2E3) mouse GSE5338 sample 2384	1/146	0.867532	0.909897	0.723274	0.751128	2.9656	-0.280025	ANXA2
Hdac2 KO mouse GSE54785 sample 2844	2/237	0.838448	0.889385	0.616155	0.65046	2.38896	-0.280046	PDK4;AREG
Cstb KO mouse GSE47516 sample 3045	1/149	0.872942	0.914385	0.730452	0.757934	3.13768	-0.280835	C3
Htt Knock-in mouse GSE26001 sample 2938	12/403	0.00998114	0.0221631	0.000304252	0.000707977	0.0737991	-0.281125	KCMF1;GHR;ACTA1;GATM;TNFRSF12A;COL5A1;GPX3;TPM1;SERPINH1;SLC40A1;ADRB2;NES
Vldlr KO mouse GSE55247 sample 2777	3/310	0.80015	0.861896	0.512217	0.552512	1.8941	-0.281504	PDK4;APOD;SLC5A1
Rnh1 KO mouse GSE48146 sample 3103	2/238	0.840164	0.890361	0.618424	0.652572	2.43284	-0.282522	EGR1;CCND2
Trp53inp2 KO mouse GSE54917 sample 411	4/384	0.774405	0.842817	0.435542	0.479828	1.65544	-0.283091	MPP3;NPR3;PGGT1B;NEXN
Sirt1 KO mouse GSE28790 sample 70	2/236	0.836715	0.888712	0.613875	0.648335	2.42242	-0.285802	TNNI3;RXRG
Met knockout mouse GSE8747 sample 2005	4/373	0.754699	0.827772	0.414261	0.459092	1.5155	-0.286456	ACTA1;SCCPDH;CEBPG;A2M
Vax2 KO mouse GSE19626 sample 2369	3/308	0.796584	0.859248	0.507935	0.548624	1.89325	-0.2872	VTN;PPP1R14A;LCAT
Satb2 OE mouse GSE17490 sample 2227	3/305	0.791136	0.855272	0.501476	0.542856	1.85062	-0.289317	DPP4;MME;ATP1B1
NOTCH1 Reactivation (WASHOUT - 2 Hours) human GSE29544 sample 2569	4/384	0.774405	0.842817	0.435542	0.479828	1.69528	-0.289903	GRWD1;FOS;MLYCD;NR3C1
Acadm KO mouse GSE37546 sample 449	10/308	0.0102951	0.0227769	0.000503018	0.00111491	0.0769127	-0.290885	C3;VTN;GOT1;ACSL1;GSTP1;MKNK2;VDAC2;APOB;SEPHS2;SLC38A2
CMAHP KO mouse GSE16438 sample 835	3/307	0.794781	0.858448	0.505787	0.546791	1.90789	-0.291198	LAPTM4B;GSTP1;SPP1
CTNNB1 KO mouse GSE43628 sample 2249	11/367	0.0127578	0.027137	0.000511058	0.00113066	0.0808094	-0.291468	CD63;ANXA2;TNFRSF12A;EPHX1;PDK4;ITPR3;ADRB2;CD36;GLUL;AREG;ATF3
Tia1 KO mouse GSE54418 sample 2543	3/302	0.785567	0.851909	0.494974	0.537467	1.82064	-0.291804	PDK4;AK3;TXNIP
CDH1 OE human GSE32540 sample 1233	3/307	0.794781	0.858448	0.505787	0.546791	1.9199	-0.293031	FABP5;GRWD1;DHRS1
Mkl2 KO mouse GSE38316 sample 1761	1/143	0.861893	0.905156	0.715905	0.744431	2.9522	-0.294181	DDIT4L
Clpp KO mouse GSE40207 sample 133	3/303	0.787437	0.853174	0.497146	0.53913	1.8958	-0.301037	FABP5;PTGDS;NR0B2
Prkcz KO mouse GSE29145 sample 1242	12/427	0.0151682	0.0315181	0.000502198	0.00111411	0.0873349	-0.301934	EGR1;BTG2;TNFRSF12A;TNFAIP6;MYC;SPP1;CCL2;FOS;LCP1;JUNB;SLC38A2;ATF3
Ndel1 KO mouse GSE35366 sample 1621	3/295	0.772099	0.841061	0.479643	0.523188	1.74484	-0.302017	EGR1;MVD;FOS
Notch3 KO mouse GSE55203 sample 2648	3/304	0.789293	0.854422	0.499314	0.540997	1.9334	-0.304182	CCR1;C1QA;ADRB2
Pml KO mouse GSE39220 sample 537	2/229	0.824107	0.879555	0.597627	0.632276	2.40844	-0.309096	ALAS1;PDE4B
WNT1 OE human GSE26656 sample 2356	12/408	0.0109273	0.023828	0.000338827	0.000780203	0.0828527	-0.309612	EGR1;EDNRA;FLT1;COL5A1;ACSL1;EPHX1;SERPINH1;SLC40A1;PDE4B;APOD;FOS;LPHN3
MECP2 OE human GSE54258 sample 824	2/230	0.82596	0.879985	0.599979	0.634488	2.42903	-0.310552	CCL2;CES1
NOTCH1 Reactivation (WASHOUT - 2 Hours) human GSE29544 sample 2567	2/228	0.822237	0.877945	0.595265	0.630326	2.39036	-0.311157	CTF1;FOS
Rap1a KO mouse GSE46209 sample 1444	12/407	0.0107327	0.0235226	0.000331658	0.000765875	0.083134	-0.311735	AOC3;P2RX3;MME;COL5A1;NPR3;SERPINH1;MTUS1;AK3;NEXN;APOD;IL6ST;ACTG2
Prmt8 KD mouse GSE47214 sample 1708	1/140	0.856015	0.902165	0.708341	0.737829	3.02854	-0.311813	GBE1
CASP2 KD human GSE61388 sample 2841	3/299	0.779877	0.846874	0.488431	0.531341	1.89246	-0.314535	MAPK10;CCL2;CRYAB
HNRNPU-AS1 OE human GSE9951 sample 1588	4/367	0.743407	0.817142	0.402579	0.447372	1.56329	-0.315695	HSPA5;SCHIP1;SLC38A2;PDIA4
TET3 DEPLETION human GSE51901 sample 2989	2/227	0.820348	0.877086	0.592892	0.628637	2.42417	-0.31793	CCL2;IL6ST
Srf NULL MUTATION mouse GSE3181 sample 851	10/343	0.0203486	0.0405802	0.00111462	0.00226944	0.0992657	-0.318094	LAPTM4B;PPP1R14C;GPX3;RPLP1;EPHX1;TNNI3;VIM;CD36;PTGDS;ITM2C
ZNF207 OE human GSE9951 sample 1581	2/227	0.820348	0.877086	0.592892	0.628637	2.43304	-0.319094	BAG3;SLC38A2
Vax2 KO mouse GSE19626 sample 2371	3/299	0.779877	0.846874	0.488431	0.531341	1.92117	-0.319305	C3;DLC1;AGRN
HSF1 KD human GSE3697 sample 777	2/228	0.822237	0.877945	0.595265	0.630326	2.45882	-0.320068	YWHAE;FABP5
Cstb KO mouse GSE47516 sample 2228	1/142	0.859961	0.904301	0.713405	0.742468	3.18783	-0.320675	C3
BRAF Drug human GSE50791 sample 2541	10/299	0.00846908	0.0192035	0.000402221	0.000910625	0.081233	-0.321087	CYB5B;GPX3;GSTP1;RPS6;TXNIP;RPS20;APOD;ITPR3;UQCRC2;SDHD
Met knockout mouse GSE4451 sample 2003	10/316	0.0121573	0.0260883	0.000609415	0.00132413	0.0885506	-0.322879	DPP4;GBE1;EPHX1;LCAT;DDIT4L;NEDD4L;CCL2;AGRN;PDK2;NFE2L2
Irf8 KO mouse GSE24972 sample 2998	2/225	0.816518	0.874146	0.588116	0.62439	2.40201	-0.323089	CD36;DCPS
Epha4 knockout mouse GSE34430 sample 1989	3/301	0.783684	0.850247	0.492798	0.535372	1.99597	-0.323804	SFRP4;MGP;FOS
MIR140 Silencing mouse GSE13590 sample 601	3/291	0.764098	0.835345	0.470786	0.515613	1.80998	-0.325634	PPP1R14A;ADRB2;FOS
IGH mutation (unspecified) human GSE36000 sample 2216	2/224	0.814575	0.872836	0.585712	0.622383	2.41666	-0.328683	BPGM;NR3C2
RBP2 KD human GSE41443 sample 1791	1/137	0.849888	0.897988	0.700576	0.73039	3.07499	-0.330864	PVRL2
PIK3CA KD human GSE40564 sample 3033	4/358	0.72574	0.800623	0.384985	0.42959	1.50452	-0.334554	CTF1;MGAT3;MSN;TPSAB1
XIAP DEPLETION -Late passage human GSE11618 sample 1171	4/368	0.745316	0.818498	0.404529	0.449333	1.67356	-0.335188	ABCB10;FABP5;HMGB1;ATP1B1
CHEK2 KD human GSE54268 sample 694	2/224	0.814575	0.872836	0.585712	0.622383	2.46982	-0.335913	CCND2;VIM
MIR221 KD human GSE19777 sample 482	3/289	0.760013	0.832379	0.466332	0.51189	1.83545	-0.336745	MSN;CCL2;ADRA1B
FOXA1 OE human GSE49153 sample 3051	3/297	0.776016	0.843804	0.484046	0.527049	1.98322	-0.336822	STAT3;TXNIP;FSTL1
LMO3 KD human GSE41712 sample 1783	1/137	0.849888	0.897988	0.700576	0.73039	3.1341	-0.337224	NCOA2
BCL6 KD human GSE45838 sample 1815	3/288	0.757949	0.830494	0.464099	0.509669	1.81563	-0.337226	SFRP4;SLC6A1;ADRA1B
EPCAM OE human GSE41804 sample 370	3/292	0.766119	0.835672	0.473007	0.516646	1.87905	-0.337325	MME;SLN;SPP1
Rag1 KO mouse GSE6858 sample 1240	4/358	0.72574	0.800623	0.384985	0.42959	1.51892	-0.337755	C3;PDXK;TXNDC12;SLC2A4
Adora2a KO mouse GSE44363 sample 2472	3/291	0.764098	0.835345	0.470786	0.515613	1.8832	-0.338807	EPHX1;TXNIP;AQP4
FMR1 KO human GSE7329 sample 2469	3/292	0.766119	0.835672	0.473007	0.516646	1.89844	-0.340806	BAG3;NEXN;CMKLR1
Psap KO mouse GSE8307 sample 2491	10/328	0.0154137	0.0319736	0.000803394	0.00169699	0.0990385	-0.340974	PPP2CA;YWHAE;EIF4A1;UCHL1;NDFIP1;CANX;STX7;HMGB1;ATP1B1;SLC25A4
RAP1A KO human GSE61900 sample 2906	3/297	0.776016	0.843804	0.484046	0.527049	2.01623	-0.342428	PDXK;CSNK2B;AKAP1
Cbx2 KO mouse GSE29485 sample 380	3/292	0.766119	0.835672	0.473007	0.516646	1.91863	-0.34443	GUCY1A3;KCNJ8;MGP
Pde6b RD1 mutation mouse GSE41821 sample 2677	2/219	0.804586	0.865188	0.573539	0.61159	2.38637	-0.345565	EGR1;FOS
FGFR3 KD human GSE41035 sample 1018	3/293	0.768126	0.837486	0.475223	0.518833	1.95207	-0.346202	CHCHD4;MVD;LSS
SOX2 Deficiency human GSE42937 sample 346	3/292	0.766119	0.835672	0.473007	0.516646	1.93128	-0.346701	C1QA;FOS;LPHN3
MAP3K1 OE human GSE3542 sample 192	10/296	0.00791944	0.0182012	0.000372617	0.000849945	0.0866607	-0.347186	CAST;SCCPDH;ACSL1;GPX3;RAB15;ACTN1;EPHX1;PDK4;AKT1;APOD
Kdm6a KD mouse GSE45034 sample 1303	2/220	0.806621	0.866609	0.575994	0.613669	2.42845	-0.347675	KCNJ8;AREG
Dgcr8 KO mouse GSE58493 sample 2474	3/295	0.772099	0.841061	0.479643	0.523188	2.02499	-0.350508	ACSL1;STAT3;MAPK6
Dgcr8 KO mouse GSE58493 sample 2475	4/365	0.739557	0.813647	0.398676	0.443847	1.7011	-0.350817	CD63;ACSL1;STAT3;MAPK6
Trpm7 KO mouse GSE55578 sample 3039	10/316	0.0121573	0.0260883	0.000609415	0.00132413	0.0972174	-0.354481	PPP2CA;STIP1;EIF4A1;LDHA;IDH3G;RPS6;PPIF;TXNIP;PYCR2;EIF2S2
STAT1 KD human GSE44652 sample 186	2/222	0.810635	0.869382	0.580874	0.618596	2.5338	-0.354661	FBL;RPS20
Gata4 ablation S105 phosphorylation site mouse GSE30314 sample 838	10/305	0.00965597	0.0215198	0.000467323	0.0010436	0.0930349	-0.357141	CD74;VTN;MME;ACSL1;RPLP1;HRC;SLC40A1;BPGM;DCPS;TTN
RPS24 OE human GSE9951 sample 1582	2/217	0.800458	0.861896	0.568597	0.606587	2.4141	-0.358787	EGR1;FOS
Lamtor2 KO mouse GSE24461 sample 1206	2/216	0.798366	0.860788	0.566111	0.6042	2.40091	-0.359913	AQP4;EGFR
NR3C1 KD human GSE50588 sample 2808	3/292	0.766119	0.835672	0.473007	0.516646	2.01177	-0.36115	FUT8;TXNIP;AGRN
Aplp2 KO mouse GSE25926 sample 1198	4/344	0.696498	0.775657	0.357512	0.400961	1.42625	-0.362332	FNDC5;PPP1R14A;BTG2;DDIT4L
Fosl1 KO mouse GSE43695 sample 2303	3/288	0.757949	0.830494	0.464099	0.509669	1.975	-0.366826	AZGP1;FOS;A2M
Htt Gain of function by knock in of htt cag repeat length-7/111 mouse GSE26001 sample 1628	13/452	0.0098263	0.0218793	0.000238397	0.000569368	0.096813	-0.37004	CAST;TNFRSF12A;GPX3;TPM1;SLC40A1;FOS;GHR;ACTA1;GATM;COL5A1;SERPINH1;CRYAB;NES
SYK druginhibition human GSE43510 sample 2061	3/291	0.764098	0.835345	0.470786	0.515613	2.05732	-0.370134	FYTTD1;AOC3;MKNK2
Egln3 KO mouse GSE55693 sample 2320	3/290	0.762063	0.834247	0.468561	0.514104	2.05614	-0.372626	KCNJ8;LPHN3;DCPS
Foxp3 Deficiency mouse GSE35543 sample 3037	2/212	0.789801	0.854591	0.556064	0.595048	2.40627	-0.378103	SLPI;MTUS1
Sirt3 KO mouse GSE30552 sample 443	10/312	0.0111969	0.0243066	0.000554104	0.00121482	0.101747	-0.378194	EGR1;ACTA1;IL1RL1;BTG2;STEAP3;PDK4;SERPINH1;TXNIP;FOS;NR0B2
RPS24 OE human GSE9951 sample 1585	6/524	0.726861	0.801496	0.313495	0.355207	1.73179	-0.383203	EDNRA;HSPA5;ITGA6;NR3C1;BZW1;MAP4K3
Foxo1 KO mouse GSE40655 sample 508	4/356	0.721694	0.799065	0.381066	0.426013	1.71123	-0.383851	CCR1;CD74;FABP5;AREG
Ahr KO mouse GSE10082 sample 1465	10/322	0.0137131	0.0287158	0.000700884	0.00149346	0.108778	-0.386194	BTG2;ALAS1;GOT1;BAG3;MKNK2;PDK4;SLC40A1;PDE4B;MVD;CD36
Nfe2l2 KO mouse GSE18344 sample 961	2/209	0.783169	0.850068	0.548422	0.587907	2.40546	-0.39074	AMHR2;NPR3
TIAM1 KD human GSE45130 sample 2236	4/352	0.713471	0.791221	0.37322	0.417807	1.67222	-0.391599	KCNT1;BAG3;LCAT;NES
CXCL8 OE human GSE39999 sample 1561	3/282	0.745267	0.818498	0.450618	0.495761	1.97098	-0.394755	TNFRSF12A;CCL2;SLC38A2
Dicer1 KO mouse GSE59848 sample 2791	13/448	0.00916814	0.0205268	0.000219352	0.000529193	0.103323	-0.401515	YWHAE;CD74;BTG2;HSPA5;STAT3;DPP4;CCND2;MKNK2;TXNIP;VIM;MAPK6;SLC38A2;NFE2L2
ZHX2 KD human GSE50588 sample 2814	3/284	0.749552	0.822778	0.455127	0.500495	2.06506	-0.402827	GUCY1A3;PDCL3;MKNK2
Egr2 KD mouse GSE53388 sample 2344	3/278	0.736523	0.810676	0.441555	0.486231	1.93035	-0.405156	C3;C1QA;TNNI3
H6pd KO mouse GSE10347 sample 630	10/320	0.0131788	0.0278614	0.000669215	0.00143733	0.113512	-0.406432	C3;EGR1;CD74;POLD4;TNFRSF12A;AMHR2;HSPA5;RAB15;MYL2;GBE1
Kat5 KD mouse GSE11240 sample 1356	6/510	0.702671	0.781569	0.292411	0.33334	1.67931	-0.41387	CD74;IL1RL1;DDIT4L;PTGDS;GLUL;RXRG
Hipk2 OE mouse GSE2869 sample 1294	2/206	0.776355	0.843804	0.540688	0.581156	2.46442	-0.418546	MAN2C1;PTGDS
Vdr KO mouse GSE2421 sample 1151	9/251	0.00797326	0.018273	0.000481466	0.00107203	0.105809	-0.423484	PPP2CA;FABP5;HSPA5;RPS18;PACSIN2;SPP1;RPS20;VIM;ITM2C
Shh KO mouse GSE44754 sample 1439	4/341	0.689952	0.7706	0.351619	0.394717	1.62763	-0.424138	C3;MYL2;CCL2;APOB
TFAP2C KD human GSE15481 sample 2970	10/310	0.0107388	0.0235226	0.000528049	0.0011619	0.114276	-0.42851	C3;SCCPDH;SLPI;TNFAIP6;EPHX1;PDK4;CCL2;FOS;MLYCD;BPGM
MALAT1 OE human GSE9951 sample 1574	5/423	0.69109	0.771516	0.315138	0.356569	1.65312	-0.428815	MPP3;HSPA5;CEBPG;FOS;PDIA4
Sirt4 KO mouse GSE56321 sample 49	10/319	0.0129176	0.0274047	0.000653829	0.00140927	0.119296	-0.429113	CYB5B;GHR;ALAS1;HSPA5;ACSL1;BAG3;PCCB;AK3;PPARA;NR0B2
Hdac1 Drug inhibition (0.5mM VPA for 16 hs) mouse GSE23956 sample 1804	4/342	0.692145	0.772338	0.353583	0.396739	1.68194	-0.4345	EGR1;GATM;SLC40A1;ADRB2
Cbfb Deficiency mouse GSE18148 sample 584	4/333	0.672014	0.755082	0.335912	0.37831	1.55143	-0.435841	C3;C1QA;CD74;SLC40A1
Myc myc +/- vs. WT mouse GSE55272 sample 1827	4/339	0.685533	0.76743	0.34769	0.390488	1.65307	-0.437582	SFRP4;ACTA1;ACTG2;KCNK3
Jun KO mouse GSE47898 sample 3073	3/273	0.725262	0.800623	0.430146	0.47453	1.96876	-0.437785	SLN;AQP4;FSTL1
SOX2 Deficiency human GSE42937 sample 347	4/335	0.676564	0.758789	0.339836	0.382375	1.59108	-0.439188	NF1;FOS;GLUL;SLC38A2
JAK2 knockdown human GSE54645 sample 2067	10/296	0.00791944	0.0182012	0.000372617	0.000849945	0.109655	-0.439306	LDHA;ANXA2;MYC;ATP5A1;CSNK2B;VIM;LCP1;DCPS;GAPDH;RHOA
HSF1 KD human GSE3697 sample 779	4/339	0.685533	0.76743	0.34769	0.390488	1.66196	-0.439934	YWHAE;GATM;MYC;MAP4K3
Arhgap5 KD mouse GSE53388 sample 2619	3/273	0.725262	0.800623	0.430146	0.47453	1.98049	-0.440393	C3;C1QA;SERPINH1
TP63 Over-expression of TAp63&Icirc;&sup3; isoform human GSE20286 sample 2455	11/365	0.0122904	0.0263273	0.000489048	0.00108792	0.122398	-0.445179	DUSP11;BTG2;SLPI;VSNL1;BAG3;MVD;ADRB2;BPGM;DHRS1;CRYAB;FSTL1
ARNTL2 KD human GSE50588 sample 2785	10/315	0.0119116	0.0256289	0.000595177	0.00129667	0.121543	-0.445337	EGR1;PPM1A;GBE1;STAT3;PDE4B;ATP6V1H;FOS;HMGB1;AGPAT1;B4GALT7
Stat6 KO mouse GSE25088 sample 1160	5/389	0.618888	0.701486	0.258428	0.299384	1.26222	-0.447525	FNDC5;AZGP1;UCHL1;MME;ADRB2
Pink1 KO mouse GSE60413 sample 2265	3/267	0.71126	0.789674	0.416349	0.460985	1.9015	-0.449011	OBSCN;LRP1;SOX18
DIP2B KD human GSE50588 sample 2824	10/321	0.0134439	0.0282987	0.000684898	0.00146454	0.126412	-0.450649	CCR1;GUCY1A3;PDCL3;CD74;FUT8;CCND2;STAT3;MKNK2;LCP1;DCPS
Pink1 KO mouse GSE60413 sample 2277	3/273	0.725262	0.800623	0.430146	0.47453	2.03156	-0.45175	EGR1;MYC;PYCR2
LITAF KD human GSE42174 sample 2767	11/363	0.0118362	0.0255346	0.000467837	0.0010436	0.123596	-0.453314	FYTTD1;FBL;LDHA;MME;GBE1;ATP5A1;EIF2S2;SEPHS2;SLC38A2;GAPDH;GNB2L1
PPARGC1A KD human GSE36879 sample 3117	10/293	0.00739773	0.0171647	0.000344852	0.000790327	0.112234	-0.456222	ARF4;RPS18;GBE1;RPLP1;MGP;SPP1;MSN;VIM;MAPK6;RHOA
PAX5 OE human GSE44244 sample 574	15/558	0.0103671	0.0228623	0.000164498	0.000412009	0.120966	-0.457043	BTG2;TNFAIP6;AREG;C3;LAPTM4B;IL1RL1;UCHL1;SPP1;TXNIP;CCL2;ITGA6;APOD;CIAPIN1;IL6ST;BVES
Frzb KO mouse GSE33656 sample 2486	2/197	0.754783	0.827772	0.516945	0.557116	2.42653	-0.458656	COL5A1;EPHX1
REST Drug inhibition (X5050) human GSE40695 sample 1710	3/273	0.725262	0.800623	0.430146	0.47453	2.06485	-0.459151	F8;SLC40A1;BMPR1A
Fgf21 KO mouse GSE58062 sample 2887	13/455	0.0103438	0.0228495	0.000253595	0.000601049	0.123029	-0.464906	PPP1R14A;EGR1;C1QA;CD74;STX7;FOS;ADRB2;FSTL1;LDHA;SOX18;MGP;PDK4;LCP1
Klf1 KO mouse GSE36427 sample 1562	4/337	0.68107	0.763138	0.343763	0.386434	1.7207	-0.465131	PPP1R14A;FUT8;TNNI3;MAN2C1
Mfi2 KO mouse GSE4523 sample 975	8/205	0.00746381	0.0173015	0.000579508	0.00126595	0.114743	-0.465506	EGR1;UCHL1;VSNL1;RAB15;RPLP1;PTGDS;GLUL;GAPDH
Pink1 KO mouse GSE60413 sample 2271	3/266	0.708874	0.787745	0.414039	0.459056	1.96051	-0.46774	SOX18;TNNI3;NR0B2
Tada3 Conditional KO on inmortalized MEFs mouse GSE37542 sample 3085	5/416	0.677017	0.758947	0.303299	0.34462	1.69818	-0.468398	C3;AOC3;SLPI;CCL2;LCP1
MAP3K1 INHIBITION human GSE55624 sample 306	3/274	0.727544	0.801884	0.432435	0.476837	2.13754	-0.471951	ANXA2;HSPA5;TPM1
Kdm1a KD mouse GSE25423 sample 302	10/337	0.0182529	0.0370709	0.000980046	0.0020295	0.143914	-0.474185	EIF4A1;CCND2;TNFRSF12A;SERPINH1;SLC40A1;MSN;CCL2;APOD;EIF2S2;RELA
RB1 KD human GSE50532 sample 620	3/271	0.720654	0.798278	0.42556	0.470325	2.10554	-0.474374	FBL;POLD4;RPS18
PPARGC1A KD human GSE36879 sample 3090	10/293	0.00739773	0.0171647	0.000344852	0.000790327	0.116722	-0.474462	ARF4;FABP5;RPS18;GBE1;RPLP1;MGP;SPP1;VIM;MAPK6;RHOA
Satb1 OE mouse GSE17490 sample 2218	3/268	0.713631	0.791221	0.418656	0.463117	2.04408	-0.47868	LAPTM4B;PRELP;NES
Cav3 KO mouse GSE12881 sample 44	11/389	0.0188352	0.0379362	0.000812964	0.00171571	0.147412	-0.482311	EGR1;GOT1;RAB15;MYC;PTGER2;SPP1;ITGA6;SLC5A1;FOS;ATF3;ACTG2
Psap hypomorphic prosaposin deficiency mouse GSE8307 sample 2495	11/368	0.0129966	0.0275482	0.000522371	0.00115361	0.135467	-0.486574	FBL;EIF4A1;PSMB4;SAMM50;IDH3G;RPLP1;ATP5A1;CSNK2B;NDUFS2;VDAC2;ITM2C
Aplp2 KO mouse GSE25926 sample 398	5/374	0.584086	0.672475	0.234241	0.273978	1.22883	-0.48759	FNDC5;PPP1R14A;BTG2;DDIT4L;MVD
TFAP2C Silencing - siRNA3 human GSE15481 sample 2895	10/320	0.0131788	0.0278614	0.000669215	0.00143733	0.136267	-0.487906	C3;SCCPDH;SLPI;TNFAIP6;EPHX1;PDK4;CCL2;FOS;MLYCD;BPGM
Ezh2 deficiency mouse GSE1566 sample 168	3/269	0.715987	0.79347	0.420961	0.465454	2.10986	-0.488094	RPLP1;TXNIP;CCNL1
Snai1 KO mouse GSE53107 sample 1448	11/388	0.0185194	0.0374244	0.0007966	0.0016841	0.148693	-0.488521	PPP1R14A;POLD4;BTG2;UCHL1;CSNK2B;LTBP4;CCL2;TXNDC12;JUNB;GAPDH;PI4K2A
Mut KO mouse GSE41044 sample 2738	10/344	0.0207144	0.0411069	0.00113845	0.00230443	0.153458	-0.489774	C3;RPS18;MYC;RPLP1;EPHX1;PDK4;RPS20;BPGM;SEPHS2;GNB2L1
PLK1 druginhibition human GSE46856 sample 1952	2/192	0.742042	0.816011	0.503408	0.544704	2.41809	-0.491663	EGR1;LSS
Fosl1 KO mouse GSE43695 sample 430	5/405	0.654062	0.736617	0.284846	0.325328	1.60949	-0.492001	GATM;SLPI;VSNL1;TNNI3;APOD
NET1 KD human GSE26309 sample 464	5/410	0.664622	0.747469	0.293209	0.333936	1.69305	-0.492784	VTN;WBP4;TFAM;IL6ST;MAPK6
Mut KO mouse GSE41044 sample 2986	3/267	0.71126	0.789674	0.416349	0.460985	2.11845	-0.500241	C3;HSPA5;BPGM
GAPDH KD human GSE15723 sample 2242	10/300	0.00865867	0.019476	0.000412514	0.000928729	0.127183	-0.500918	CD63;UCHL1;PSMB4;TNFRSF12A;RPS18;RPLP1;GSTP1;MSN;NFE2L2;SOD1
Irf8 KO mouse GSE39228 sample 2195	3/266	0.708874	0.787745	0.414039	0.459056	2.10688	-0.50266	C3;CD63;ACSL1
Myc Activation - 2 hours mouse GSE4356 sample 750	13/459	0.0110665	0.0240667	0.000275142	0.000645812	0.135283	-0.504188	CCR1;CD74;ANXA2;GSTP1;MSN;HMGB1;BZW1;C3;LDHA;SLPI;MYC;CCL2;NFE2L2
Ppif KO mouse GSE23028 sample 72	10/335	0.017591	0.0359674	0.00093827	0.00195131	0.152471	-0.506986	EGR1;BTG2;CCND2;DLC1;CCL2;AQP4;FOS;JUNB;ATF3;NFE2L2
Itk KO mouse GSE12465 sample 2700	10/347	0.0218403	0.0428855	0.00121245	0.00243796	0.161768	-0.509444	EGR1;CD74;BTG2;NDFIP1;HSPA5;GSTP1;SPP1;ITGA6;LCP1;ITM2C
Ache AChE-R over-expressor mutation mouse GSE31458 sample 2432	4/325	0.653377	0.736187	0.320237	0.361664	1.66483	-0.50989	GUCY1A3;CYB5B;MGAT3;AQP4
Mmp7 KO mouse GSE7957 sample 2747	2/189	0.73413	0.808409	0.495169	0.537467	2.41357	-0.513337	TXNIP;AQP4
Pafah1b1 KD mouse GSE35366 sample 1618	3/257	0.68672	0.76805	0.393128	0.438072	1.95132	-0.514956	ABCB10;RPS6;GNB1
Bmpr2 Delx4 mutation mouse GSE28043 sample 1735	5/401	0.645464	0.728963	0.27819	0.318776	1.6413	-0.518867	SFRP4;CD74;MGP;PDK4;GLUL
Cstb KO mouse GSE47516 sample 2730	2/187	0.728741	0.802839	0.489629	0.532406	2.3658	-0.519532	MGP;TNNI3
Aire KO mouse GSE2515 sample 60	4/322	0.64621	0.729127	0.314373	0.355869	1.652	-0.52188	USP14;PPP2R2D;HMGB1;TNFRSF1A
Alk KD mouse GSE53388 sample 2315	1/120	0.809926	0.869382	0.652521	0.685274	3.73732	-0.523121	PDK4
Hmgn1 KO mouse GSE44356 sample 432	9/247	0.00721276	0.0168604	0.000430503	0.000966542	0.128324	-0.523919	EGR1;VTN;GOT1;HSPA5;GSTP1;CANX;NR0B2;SLC38A2;EGFR
Zmpste24 KD mouse GSE41799 sample 2919	10/311	0.010966	0.0238695	0.000540947	0.00118705	0.14036	-0.524265	PSMB4;COL5A1;HSPA5;PSMC1;GSTP1;ATP5A1;GNB1;AKT1;AK3;MAPK6
Snca KO mouse GSE19534 sample 472	3/261	0.696717	0.775657	0.402447	0.447372	2.07041	-0.525976	VSNL1;SOX18;ACTN1
Rbm15 KO mouse GSE37047 sample 173	4/323	0.64861	0.731155	0.316327	0.357747	1.69398	-0.530437	FUT8;SMPD1;PACSIN2;ITGA6
MIR124-1 OE human GSE6207 sample 797	2/185	0.72326	0.80007	0.484051	0.527049	2.38226	-0.531379	ACTA1;SCHIP1
Tsc1 Deficiency mouse GSE29797 sample 373	5/396	0.634532	0.71695	0.269916	0.31061	1.59894	-0.532046	BAG3;PTGER2;MVD;DHRS1;NFE2L2
Tfap2c KO mouse GSE45941 sample 1488	8/323	0.0774928	0.125133	0.00868476	0.0141653	0.258265	-0.536772	CCND2;PTGER2;CHDH;PDK4;SERPINH1;SLC40A1;FOS;LCP1
Smarca4 KO mouse GSE46129 sample 3095	2/185	0.72326	0.80007	0.484051	0.527049	2.41003	-0.537572	ACTA1;POLD4
CCND1 KD human GSE48989 sample 2207	4/322	0.64621	0.729127	0.314373	0.355869	1.7029	-0.53796	GUCY1A3;CD74;EPHX1;ACTG2
SYK druginhibition human GSE34176 sample 1933	3/262	0.699179	0.778041	0.404771	0.449396	2.15837	-0.541701	MME;TXNIP;APOD
ABL1 druginhibition human GSE24493 sample 1904	9/244	0.00667984	0.0157858	0.000395269	0.000896559	0.131055	-0.543702	PSMB4;ANXA2;SLC40A1;NDUFS2;RPS20;VIM;A2M;SEPHS2;GNB2L1
Mbd3 KD mouse GSE31008 sample 1325	10/338	0.0185906	0.0375057	0.0010015	0.00207039	0.165628	-0.5438	FNDC5;CD74;MYL2;PTGER2;AK3;APOD;LCP1;PTGDS;NR0B2;CMKLR1
Lat2 KD mouse GSE40731 sample 1706	9/245	0.006854	0.0161502	0.000406739	0.00091914	0.132526	-0.546778	BTG2;CSRP3;FUT8;ANXA2;ACTN1;SCHIP1;GNB3;ITGA6;MVD
RB1 KD human GSE50532 sample 618	3/260	0.69424	0.774195	0.400121	0.445252	2.14405	-0.54873	EDNRA;CCND2;A2M
Hsp90b1 OE mouse GSE41095 sample 235	3/261	0.696717	0.775657	0.402447	0.447372	2.18041	-0.553922	LDHA;MYL2;SOD1
Pink1 KO mouse GSE60413 sample 2274	3/252	0.673881	0.75613	0.381428	0.426013	2.00839	-0.56143	MGP;TNNI3;SLC6A1
Nr1i2 KO mouse GSE23780 sample 2165	4/302	0.596004	0.682312	0.275607	0.316264	1.47064	-0.56218	ITGA6;TNNI3;HTR4;APOB
LLGL1 KD human GSE64681 sample 2604	10/326	0.0148303	0.0308688	0.000767937	0.00163061	0.161831	-0.562851	CCND2;FABP5;COL5A1;GPX3;EPHX1;NPR3;AKT1;MSN;VIM;FSTL1
Pde6b RD1 mutation (postnatal day 2) mouse GSE41821 sample 2673	2/181	0.71202	0.790156	0.472783	0.516646	2.39691	-0.564532	PPP1R14A;CRYAB
GTF2B KD human GSE50588 sample 2798	10/322	0.0137131	0.0287158	0.000700884	0.00149346	0.159029	-0.564601	EGR1;LDHA;FUT8;COL5A1;MKNK2;MGAT3;PDE4B;MVD;FOS;SEPHS2
SOX2 Deficiency human GSE42937 sample 349	3/258	0.689242	0.770161	0.395461	0.44047	2.1646	-0.565297	SOX18;MKNK2;ITPR3
Snca KO mouse GSE19534 sample 557	6/339	0.320911	0.413184	0.0814093	0.105998	0.642191	-0.567608	TNFRSF12A;SCHIP1;FOS;SLC6A1;AGPAT1;JUNB
Dlx5 OE mouse GSE22381 sample 372	5/364	0.55997	0.650574	0.218496	0.257797	1.32919	-0.571419	TNFAIP6;LACTB2;MYL2;MGP;TNNI3
Pax3 Knock-in mouse GSE11400 sample 625	9/264	0.0108716	0.023728	0.000682437	0.00146056	0.152747	-0.571443	PDCL3;CCND2;FABP5;RPS18;RPS20;ITGA6;HMGB1;CCNL1;FSTL1
PSIP1 Deficiency human GSE7508 sample 660	10/315	0.0119116	0.0256289	0.000595177	0.00129667	0.156104	-0.57197	STIP1;RPLP1;YME1L1;MSN;LCP1;GLUL;BZW1;SLC38A2;GAPDH;ITM2C
Ppara KO mouse GSE6864 sample 981	10/329	0.0157118	0.0325085	0.000821622	0.00172947	0.167316	-0.573267	DPP4;LDHA;ANXA2;GSTP1;SLC40A1;TXNIP;VDAC2;FOS;APOB;MAPK6
Parp2 KO mouse GSE54864 sample 1474	1/115	0.79627	0.859248	0.636977	0.670691	3.78633	-0.574376	BAG3
Mylk knockdown mouse GSE14525 sample 1887	3/252	0.673881	0.75613	0.381428	0.426013	2.06303	-0.576705	CSRP3;HRC;B4GALT7
Ppard KO mouse GSE16048 sample 81	10/349	0.0226153	0.044264	0.00126393	0.00253099	0.185004	-0.576766	C3;F8;GATM;ACVR1C;SPP1;SLC40A1;AQP4;ITGA6;LCP1;APOB
Cited2 Deficiency mouse GSE22558 sample 1182	4/312	0.621627	0.703352	0.294907	0.335398	1.64113	-0.57751	TXNIP;TPSAB1;APOB;GLUL
BMI1 OE mouse GSE20958 sample 1644	5/381	0.600539	0.685685	0.24545	0.285574	1.53271	-0.578348	CSRP3;MYL2;CHDH;SLC40A1;TNNI3
Foxa2 KO mouse GSE19204 sample 2166	12/432	0.0164681	0.0339001	0.000554824	0.00121531	0.171156	-0.579251	C3;CCR1;C1QA;IL1RL1;GATM;SLPI;ADORA3;SPP1;CYBB;SLC5A1;PTGDS;AREG
Pafah1b1 KO mouse GSE35366 sample 1613	9/258	0.0094494	0.0210981	0.00058254	0.00127143	0.150387	-0.580278	C1QA;PPP1R14A;LDHA;VSNL1;P2RX3;GPX3;EPHX1;SPP1;DDIT4L
Nat6 KD mouse GSE36153 sample 2536	3/257	0.68672	0.76805	0.393128	0.438072	2.20104	-0.580856	TXNIP;TXNDC12;SCN2B
PAX3 KD human GSE16249 sample 2757	9/239	0.00585945	0.014122	0.00034184	0.00078565	0.136561	-0.581751	CD63;LACTB2;GSTP1;STX7;SERPINH1;AK3;AGPAT1;FSTL1;SLC38A2
IRF9 KD human GSE50588 sample 2809	10/331	0.0163207	0.033711	0.000859098	0.00180054	0.172783	-0.585724	EGR1;BTG2;GATM;GBE1;MKNK2;PDE4B;FOS;A2M;MAPK6;SEPHS2
Wfs1 KO mouse GSE15293 sample 1678	3/250	0.668638	0.751637	0.376734	0.421546	2.05321	-0.586194	GATM;PRELP;SCN2B
Mecom OE mouse GSE34729 sample 1428	4/312	0.621627	0.703352	0.294907	0.335398	1.68332	-0.592358	PDK4;SLC40A1;ITPR3;FSTL1
CHRNA9 KO mouse GSE18567 sample 2362	5/357	0.542687	0.634442	0.207679	0.246232	1.31413	-0.59794	C3;GATM;SLN;CD36;HAPLN1
Brd2 OE mouse GSE6136 sample 2669	7/160	0.00662943	0.0156819	0.000669016	0.00143733	0.145813	-0.60589	CD74;SLPI;RPLP1;HMBS;TXNIP;GAPDH;GNB2L1
Eomes KO mouse GSE43387 sample 2147	4/311	0.619111	0.701486	0.292968	0.333819	1.70966	-0.606169	ACVR1C;KCNJ8;CDH23;PRELP
TERC KD human GSE64023 sample 2917	4/310	0.616585	0.700586	0.291032	0.331924	1.71016	-0.608542	LAPTM4B;MAP2K4;PTGER2;MAPK6
TGFB1I1 KD human GSE47203 sample 1823	3/252	0.673881	0.75613	0.381428	0.426013	2.17939	-0.609232	EDNRA;SPP1;PPARA
POU3F3 KD mouse GSE62033 sample 2618	5/378	0.593532	0.680124	0.240628	0.280637	1.58346	-0.610393	NSF;CEBPG;TFAM;NEXN;TXNIP
ZNF658 KD human GSE59385 sample 2924	4/313	0.624133	0.705858	0.296847	0.337446	1.75289	-0.610603	ARF4;LAPTM4B;SUCLG1;LCP1
Hes1 OE mouse GSE54622 sample 2771	6/460	0.60519	0.689252	0.220186	0.259413	1.64377	-0.611728	EGR1;FGF9;TNFRSF12A;PTGER2;CCL2;FOS
TGM2 KO human GSE23702 sample 1564	5/373	0.581706	0.671327	0.232652	0.272381	1.53677	-0.612402	ANXA2;EPHX1;MTUS1;VIM;ATP1B1
Pebp1 KO mouse GSE31150 sample 41	10/346	0.0214602	0.042379	0.00118736	0.00239345	0.194751	-0.615628	C3;AOC3;EGR1;CCND2;LACTB2;MYC;TXNIP;VIM;ADRB2;FOS
Mat1a KO mouse GSE63027 sample 2911	10/350	0.0230102	0.0448561	0.00129033	0.00257536	0.198991	-0.617726	PPP1R14A;ANXA2;GPX3;SPP1;CYBB;CCL2;AQP4;CD36;PTGDS;ATF3
Setd2 Deficiency mouse GSE10113 sample 549	4/307	0.608943	0.692552	0.285233	0.325463	1.68341	-0.618437	EGR1;BTG2;NR3C1;ATF3
Setd2 Deficiency mouse GSE10113 sample 550	10/347	0.0218403	0.0428855	0.00121245	0.00243796	0.197716	-0.62265	EGR1;VTN;UCHL1;CCND2;KCNJ8;TPM1;EPHX1;PDE4B;NEXN;CCL2
Pten PTEN F341V mouse GSE64303 sample 2252	5/368	0.5697	0.659982	0.224754	0.264282	1.49956	-0.623133	CHDH;PDK4;SPP1;APOD;NR3C2
CYR61 doxcicline mediated induction human GSE29384 sample 1771	6/448	0.579405	0.669626	0.203822	0.242607	1.5568	-0.624332	CEBPG;TXNIP;CCL2;NEXN;JUNB;ATF3
Notch1 KO mouse GSE57655 sample 1698	2/175	0.694447	0.774195	0.455608	0.500797	2.45015	-0.627071	GPX3;NES
Prkcz KO mouse GSE29145 sample 320	2/173	0.688396	0.76957	0.449812	0.495099	2.39825	-0.628155	SOX18;TXNIP
Myd88 Deficiency mouse GSE6688 sample 679	8/208	0.00811424	0.0185087	0.000635084	0.0013762	0.157493	-0.628319	CCND2;FLT1;ALAS1;SOX18;GPX3;MGP;SERPINH1;PRELP
Tet2 KO mouse GSE27816 sample 457	4/307	0.608943	0.692552	0.285233	0.325463	1.71348	-0.629487	EGR1;FABP5;PACSIN2;FOS
CYTL1 OE human GSE23702 sample 1569	5/367	0.567278	0.657804	0.223185	0.262691	1.51034	-0.632605	ANXA2;MTUS1;NEDD4L;VIM;ATP1B1
HMGB1 KO mouse GSE18463 sample 2391	10/332	0.0166317	0.0342077	0.000878356	0.00183932	0.189023	-0.638009	PPM1B;ALAS1;ANXA2;TNFRSF12A;RAB15;RPLP1;GOT2;RPS20;AGRN;ACTG2
Nrl Deficiency mouse GSE4051 sample 264	4/303	0.598612	0.684652	0.277528	0.318168	1.69268	-0.641262	IDH3G;RPLP1;CSNK2B;GNB3
Panct1 KD mouse GSE29798 sample 1352	11/387	0.0182076	0.0370709	0.00078051	0.00165297	0.195692	-0.64479	GHR;ACTA1;GATM;FABP5;TNFRSF12A;TPM1;SERPINH1;SLC40A1;FOS;CRYAB;FSTL1
POU5F1 OE human GSE34920 sample 1423	10/335	0.017591	0.0359674	0.00093827	0.00195131	0.194834	-0.64785	PPP2CA;GOT1;PSMC1;RPS6;TPM1;GNB1;VIM;GNB2L1;ACTG2;YWHAH
ETS2 KD human GSE43459 sample 2888	3/246	0.657971	0.740332	0.367325	0.411587	2.15745	-0.648654	ITGA6;VIM;LCP1
BRAF overexpression human GSE46801 sample 1951	11/388	0.0185194	0.0374244	0.0007966	0.0016841	0.198292	-0.651476	C3;CCR1;EGR1;CD74;EDNRA;STEAP3;PPP1R14C;TNFAIP6;APOD;AREG;CMKLR1
Pink1 KO mouse GSE60413 sample 2269	5/344	0.509791	0.602661	0.18809	0.225318	1.28718	-0.651827	GUCY1A3;PDXK;ACTN1;ADRA1B;KCNK3
Vax2 KO mouse GSE19626 sample 2370	3/245	0.655266	0.73763	0.364969	0.409136	2.14555	-0.652918	MYL2;PDK4;CD36
Tlr5 KO mouse GSE5113 sample 923	8/220	0.0111484	0.0242231	0.000901998	0.00188233	0.177385	-0.659953	YWHAE;CD74;LDHA;MKNK2;PACSIN2;MSN;RPS20;VIM
SCYL1 knockdown human GSE57646 sample 1963	4/304	0.60121	0.685685	0.279451	0.319768	1.74903	-0.659974	MAPK10;MKNK2;CCL2;JUNB
NR2C2 KO human GSE52452 sample 2714	4/305	0.603798	0.688205	0.281376	0.321667	1.77767	-0.66426	EGR1;ITGA6;FOS;EGFR
BST2 OE human GSE50002 sample 1649	8/200	0.0064681	0.0153152	0.000495662	0.00110062	0.159694	-0.667346	SLPI;EPHX1;TXNIP;MVD;FOS;DCPS;PDK2;SOD1
TRAF6 shRNA human GSE38519 sample 1134	5/359	0.547658	0.639022	0.210751	0.249266	1.49099	-0.66769	VEZT;IL1RL1;BTG2;PDK4;MAPK6
PAX5 KD human GSE50588 sample 2810	4/304	0.60121	0.685685	0.279451	0.319768	1.77281	-0.668946	GUCY1A3;TXNIP;FOS;CMKLR1
AMER1 OE human GSE34715 sample 352	10/329	0.0157118	0.0325085	0.000821622	0.00172947	0.195279	-0.669075	DUSP11;BTG2;PSMD12;BAG3;PPIF;SEPHS2;BZW1;SLC38A2;FBXO22;ATF3
Trps1 Mutation mouse GSE33766 sample 621	9/257	0.00922676	0.020639	0.00056712	0.00124112	0.17245	-0.669204	PPP2CA;EGR1;LAPTM4B;RPS20;VIM;FOS;CCNL1;SLC38A2;MAP4K3
SCARNA13 OE human GSE50002 sample 1643	4/304	0.60121	0.685685	0.279451	0.319768	1.7778	-0.670831	MYC;MGP;PDK4;TARBP2
Myc KD mouse GSE30323 sample 2609	4/301	0.593386	0.680124	0.273689	0.31436	1.74112	-0.671168	AOC3;NPR3;PRELP;CD36
Jak1 druginhibition mouse GSE38335 sample 1941	5/346	0.514915	0.60724	0.191059	0.228536	1.34659	-0.671722	POLD4;PPM1B;CTF1;EEF2K;COL5A1
Tcf3 Deficiency mouse GSE43224 sample 298	9/255	0.00879342	0.0197608	0.000537283	0.00118115	0.171199	-0.671796	YWHAE;NDFIP1;FABP5;RPLP1;VIM;LCP1;SLC25A4;GAPDH;ITM2C
Myc Myc +/- vs. WT mouse GSE55272 sample 1817	5/358	0.545176	0.636431	0.209213	0.24793	1.48959	-0.673116	MGP;PDK4;SPP1;MVD;CD36
Srf KO mouse GSE7412 sample 1238	10/358	0.0263513	0.0500427	0.00151816	0.00297623	0.224936	-0.673657	LDHA;PSMB4;RPS18;ATP5A1;EPHX1;MKNK2;TFAM;UQCRC2;LCP1;TRPC4AP
ZNF395 KD human GSE49613 sample 813	4/306	0.606376	0.690279	0.283303	0.323718	1.81872	-0.674126	ARF4;ANXA2;MSN;SLC38A2
IRF7 KD human GSE50588 sample 2786	10/317	0.0124069	0.0265066	0.000623933	0.00135325	0.185952	-0.675073	EGR1;BTG2;COL5A1;ACTN1;MKNK2;SERPINH1;PDE4B;FOS;ATP1B1;NR3C1
E2F1 KD human GSE50588 sample 2781	4/302	0.596004	0.682312	0.275607	0.316264	1.77314	-0.677814	DPP4;RPS6;LTBP4;NR3C1
NCOA1 KO human GSE28645 sample 1244	6/439	0.55953	0.650374	0.191855	0.229375	1.57785	-0.678803	C3;MAP2K4;CD74;CCND2;SLPI;RXRG
CDK19 knockdown human GSE38061 sample 1939	10/337	0.0182529	0.0370709	0.000980046	0.0020295	0.2066	-0.680733	DPP4;EEF2K;SLPI;VSNL1;FGF9;MYL2;CHDH;MTUS1;NEDD4L;BVES
HSF1 KD human GSE12762 sample 2142	4/298	0.585473	0.672557	0.267948	0.308496	1.71654	-0.680896	NEDD4L;IL6ST;NR0B2;TTN
Rest KD mouse GSE28141 sample 1331	5/356	0.540192	0.632135	0.206149	0.244776	1.48663	-0.681846	DPP4;PDCL3;EGR1;RAMP2;SLC40A1
MYC KD human GSE57538 sample 1754	4/295	0.577472	0.667711	0.262229	0.303206	1.69024	-0.68269	SPP1;DDIT4L;TXNIP;CCL2
FOXA1 OE human GSE49153 sample 2703	4/296	0.580149	0.669848	0.264133	0.305117	1.72014	-0.689265	NCOA2;GPX3;DNAJC5;STAT3
Itk knockout mouse GSE12465 sample 1994	10/343	0.0203486	0.0405802	0.00111462	0.00226944	0.215631	-0.690984	EGR1;CD74;HSPA5;GSTP1;CHDH;NDUFS2;CCNL1;DHRS1;NR0B2;ITM2C
Foxp3 ABLATION mouse GSE6681 sample 91	9/272	0.0130109	0.0275545	0.000836979	0.00176027	0.192774	-0.692364	BTG2;LDHA;RPLP1;FOS;LCP1;HMGB1;MAN2C1;CCNL1;GNB2L1
SERPINI1 OE human GSE46230 sample 3016	5/356	0.540192	0.632135	0.206149	0.244776	1.50985	-0.692497	TNFAIP6;ACSL1;NPR3;TXNIP;JUNB
Ring1 KO mouse GSE23033 sample 1763	4/297	0.582816	0.671331	0.266039	0.306735	1.74195	-0.694156	FNDC5;PPP1R14A;MPP3;ACTG2
NFKB1 KD human GSE65363 sample 1558	4/297	0.582816	0.671331	0.266039	0.306735	1.75013	-0.697416	ABCB10;COL5A1;ITGA6;CES1
Vhl KO mouse GSE11484 sample 2527	8/214	0.0095417	0.0212846	0.000759143	0.00161334	0.18135	-0.698155	EGR1;VTN;LDHA;RPLP1;TXNIP;GAPDH;ATF3;ITM2C
FGFR3 KD human GSE41035 sample 106	4/291	0.56667	0.657728	0.254642	0.295278	1.67587	-0.702131	CYB5B;ALAS1;FABP5;LSS
Pou4f1 KO mouse GSE19997 sample 2108	7/476	0.478343	0.573587	0.129211	0.161149	1.2649	-0.703089	NCOA2;IL1RL1;SPP1;SLC40A1;ADRB2;BZW1;GAPDH
MAPK1 KD human GSE24592 sample 1833	4/297	0.582816	0.671331	0.266039	0.306735	1.76467	-0.703207	GHR;POLD4;SERPINH1;AKT1
CMAHP KO mouse GSE59964 sample 2450	10/337	0.0182529	0.0370709	0.000980046	0.0020295	0.214173	-0.705682	STIP1;MAPK9;TNFRSF12A;HSPA5;BAG3;GSTP1;YME1L1;NEDD4L;FSTL1;PDIA4
PARK7 KD human GSE17204 sample 2445	4/298	0.585473	0.672557	0.267948	0.308496	1.77946	-0.705856	TXNIP;NR3C1;LPHN3;ATF3
Irak4 IRAK4 kinase deficient mutant mouse GSE9037 sample 1131	7/174	0.0102754	0.022754	0.00107184	0.0021971	0.187321	-0.708638	HSPA5;RPLP1;VIM;FOS;GAPDH;ATF3;GNB2L1
Dicer1 KO mouse GSE26822 sample 2682	9/253	0.0083757	0.0190336	0.000508746	0.00112658	0.18065	-0.715653	EGR1;ACTN1;PACSIN2;VDAC2;ITGA6;FOS;PTGDS;A2M;ATP1B1
Il10 KO mouse GSE39859 sample 1098	4/295	0.577472	0.667711	0.262229	0.303206	1.7749	-0.716884	CD63;GBE1;PDK4;SLC40A1
SYK KD human GSE16200 sample 467	4/300	0.590758	0.677906	0.271773	0.312307	1.84659	-0.717857	GBE1;SERPINH1;VIM;AREG
HSF1 KD human GSE3697 sample 780	5/351	0.527627	0.619629	0.198554	0.236918	1.50621	-0.720925	TNFAIP6;MYC;PTGER2;SLC38A2;MAP4K3
FLI1 KD human GSE27524 sample 1595	4/298	0.585473	0.672557	0.267948	0.308496	1.83309	-0.727128	MME;ITGA6;NR3C1;NES
Cbx2 KO mouse GSE29485 sample 381	3/235	0.62738	0.7092	0.341345	0.383895	2.12174	-0.72907	GUCY1A3;KCNJ8;MGP
ERO1L overexpressing a hyperactive mutant human GSE40601 sample 2349	5/340	0.49948	0.591624	0.182203	0.218698	1.39473	-0.732069	IL1RL1;AZGP1;HSPA5;CRYAB;PDIA4
Aldh1a2 KO mouse GSE43578 sample 3125	10/351	0.0234101	0.0454531	0.00131718	0.00262679	0.237949	-0.735518	PPP1R14A;EEF2K;FLT1;ANXA2;SOX18;RAB15;PDE4B;A2M;PDK2;NFATC4
SYK druginhibition human GSE34176 sample 1932	4/294	0.574786	0.665239	0.260328	0.301295	1.81754	-0.740848	MME;APOD;DHRS1;SLC38A2
ZNF217 OE human GSE35511 sample 344	9/251	0.00797326	0.018273	0.000481466	0.00107203	0.185224	-0.741328	CD63;LDHA;FABP5;ACTN1;PSMC1;RPS6;RPS20;FSTL1;GAPDH
EWSR1 KD human GSE27524 sample 1593	4/296	0.580149	0.669848	0.264133	0.305117	1.85236	-0.742247	MME;ITGA6;NR3C1;NES
USF1 KD human GSE50588 sample 2827	4/293	0.57209	0.662435	0.25843	0.299384	1.80472	-0.743242	GUCY1A3;EGR1;FOS;PDIA4
Myc Activation - 8 hours mouse GSE4356 sample 752	6/428	0.534669	0.626822	0.177613	0.214035	1.59155	-0.743404	C3;PPP2CA;HSPA5;MYC;CCL2;HMGB1
Ikzf1 IkL/L mutation mouse GSE2501 sample 1730	10/352	0.023815	0.0460917	0.00134449	0.00267685	0.242574	-0.746429	ACTN1;ATP5A1;RPS6;GOT2;MSN;IMMT;TXNIP;UQCRC2;MAN2C1;GLUL
Dot1l DELETION mouse GSE25911 sample 455	9/273	0.0132988	0.0280176	0.000858152	0.00180012	0.208952	-0.746987	C3;LDHA;PSMB4;ANXA2;CYBB;MSN;LCP1;GAPDH;NFE2L2
Akt1 knockout mouse GSE39699 sample 1977	6/395	0.457032	0.552397	0.137729	0.170504	1.26586	-0.751274	CSRP3;MYL2;NPR3;CCL2;LCP1;NR0B2
RNF2 KD human GSE23035 sample 2172	9/285	0.0171336	0.0351805	0.00114798	0.00232178	0.225004	-0.753149	EGR1;CCND2;COL5A1;SLN;SERPINH1;TXNIP;LCP1;BPGM;HAPLN1
Pmp22 Trembler PMP22 point mutation mouse GSE1947 sample 946	9/262	0.0103808	0.0228623	0.000647694	0.00139978	0.199628	-0.754247	ARF4;CD63;ANXA2;MGP;RPS6;TPM1;APOD;FOS;GNB2L1
BST1 OE human GSE36364 sample 2330	4/291	0.56667	0.657728	0.254642	0.295278	1.80369	-0.755682	FBL;CCND2;FGF9;PDK4
Mbd1 KO mouse GSE52547 sample 2835	5/327	0.465441	0.561444	0.163569	0.198492	1.31064	-0.756555	UCHL1;SLPI;MGP;SERPINH1;AKAP1
Arhgap5 KD mouse GSE53388 sample 2314	3/227	0.603987	0.688205	0.322399	0.363936	2.02828	-0.757907	PPP1R14C;KCNJ8;PDK4
EGR4 KD human GSE40558 sample 3030	4/286	0.552958	0.644278	0.245224	0.285448	1.72476	-0.758248	GATM;APOD;PPARA;IL6R
Tgfbr2 KO mouse GSE46150 sample 309	5/340	0.49948	0.591624	0.182203	0.218698	1.4482	-0.760138	BTG2;GATM;ITGA6;PRELP;FOS
PDGFRA activemutant human GSE17743 sample 1891	4/287	0.555719	0.647183	0.247102	0.287358	1.75004	-0.761489	OBSCN;NF1;NES;KCNK3
Ppp2r2d KD mouse GSE53388 sample 2343	6/390	0.444971	0.541325	0.132091	0.164234	1.24077	-0.761505	C3;GUCY1A3;UCHL1;EPHX1;TNNI3;AREG
Hspb8 KO mouse GSE24489 sample 2996	9/319	0.0323166	0.059239	0.00241825	0.00450429	0.269492	-0.761633	C3;ACTA1;CCND2;COL5A1;SPP1;GNB3;APOD;FSTL1;ATF3
EGR3 KD human GSE52108 sample 2231	3/232	0.61872	0.701486	0.334243	0.376605	2.15438	-0.763844	DPP4;F8;ACSL1
Pde10a KO mouse GSE40377 sample 608	4/288	0.558471	0.649453	0.248982	0.288991	1.77723	-0.767096	PPP1R14C;NPR3;PTGDS;NR3C2
Met knockout mouse GSE8747 sample 2008	2/160	0.646653	0.729288	0.411324	0.456462	2.43203	-0.76776	GATM;SOX18
VPRBP KD human GSE50414 sample 117	9/249	0.00758573	0.0175506	0.000455399	0.00102055	0.190984	-0.772085	PPP2CA;UCHL1;ANXA2;ACTN1;MSN;TXNIP;GNB2L1;YWHAH;SOD1
Adrb1 mutation, AC5 adenylyl cyclase mouse GSE11887 sample 1269	6/330	0.299377	0.390429	0.073827	0.097221	0.821809	-0.772918	STIP1;UCHL1;CCND2;SOX18;MYC;GLUL
Ppara Deficiency mouse GSE6864 sample 659	10/346	0.0214602	0.042379	0.00118736	0.00239345	0.244658	-0.77339	YWHAE;LDHA;ANXA2;IDH3G;GSTP1;STX7;SLC40A1;UQCRC2;FOS;APOB
SIRT6 OE human GSE28548 sample 1117	8/518	0.41593	0.513199	0.0894641	0.115617	1.16181	-0.775034	AOC3;MPP3;TNFRSF12A;CA3;CEBPG;CCNL1;CRYAB;ATF3
Ache AChE-R over-expressor mutation mouse GSE31458 sample 2426	3/232	0.61872	0.701486	0.334243	0.376605	2.19151	-0.777011	CTF1;SPP1;AQP4
SYK Depletion human GSE16200 sample 2857	5/344	0.509791	0.602661	0.18809	0.225318	1.53511	-0.777377	CYB5B;VSNL1;SERPINH1;VIM;FSTL1
Pparg V290M dominant negative mutation mouse GSE11870 sample 1726	10/350	0.0230102	0.0448561	0.00129033	0.00257536	0.252361	-0.783403	POLD4;LDHA;TNFRSF12A;CSNK2B;SPP1;CCL2;PRELP;DHRS1;GAPDH;ITM2C
IFITM1 KO mouse GSE24744 sample 2409	5/337	0.491693	0.585257	0.177834	0.214195	1.46241	-0.783416	GATM;CYBB;SLC5A1;LCP1;BPGM
Socs3 Constitutive expression mouse GSE17063 sample 1189	4/288	0.558471	0.649453	0.248982	0.288991	1.81591	-0.783793	SFRP4;CSRP3;SPP1;ATF3
HMGA2 KO mouse GSE55340 sample 48	3/232	0.61872	0.701486	0.334243	0.376605	2.21458	-0.785191	UCHL1;CSRP3;BVES
Nfe2l2 KO mouse GSE18344 sample 959	3/223	0.591934	0.678934	0.312927	0.354728	2.03112	-0.786512	BTG2;AMHR2;ITGA6
EP300 KD human GSE50588 sample 2815	3/233	0.621622	0.703352	0.33661	0.378921	2.23961	-0.788114	FYTTD1;FUT8;TXNIP
Nfe2l2 KO mouse GSE18344 sample 2187	3/226	0.600996	0.685685	0.320031	0.361599	2.09167	-0.789265	GATM;AMHR2;ITGA6
MIR1-2 KO mouse GSE7333 sample 825	5/321	0.449499	0.544922	0.155242	0.189048	1.3006	-0.789609	MAPK10;C3;GBE1;PTGDS;BVES
Met KO mouse GSE55490 sample 1485	10/354	0.0246399	0.0472736	0.00140048	0.00277466	0.259039	-0.790536	C3;EDNRA;FLT1;MME;LACTB2;MGP;CYBB;APOD;ITGA6;CD36
CFTR F508 CFTR mutation human GSE30439 sample 1744	5/335	0.486478	0.581859	0.174944	0.211238	1.46275	-0.792121	C3;SLPI;TXNIP;APOD;DHRS1
OLR1 OE human GSE13139 sample 459	11/372	0.0139855	0.0292107	0.000569736	0.00124572	0.225209	-0.795712	ARF4;FBL;HSPA5;ACTN1;ATP5A1;GOT2;AK3;MSN;RPS20;HMGB1;MAPK6
IRF9 OE human GSE50002 sample 1655	5/336	0.489088	0.583875	0.176387	0.212769	1.4824	-0.797632	MYC;MGP;PDK4;AGRN;JUNB
HMGN5 OE mouse GSE16564 sample 2297	5/326	0.462793	0.558528	0.162169	0.196891	1.36998	-0.797945	C3;SLPI;FOS;MAN2C1;ATF3
Snca KO mouse GSE19534 sample 471	9/330	0.0387742	0.0689414	0.00300994	0.00545566	0.298532	-0.798423	CD74;VTN;FLT1;BAG3;MGP;SPP1;SLC5A1;FOS;KCNK3
Kdm2b OE mouse GSE34691 sample 354	9/254	0.00858263	0.0194129	0.000522855	0.00115361	0.203028	-0.8003	UCHL1;ABCB10;FLT1;FGF9;MGP;MTUS1;SPP1;TXNDC12;PVRL2
MAP3K7 KD human GSE52452 sample 1810	4/288	0.558471	0.649453	0.248982	0.288991	1.85599	-0.80109	EGR1;ITGA6;FOS;EGFR
RET druginhibition human GSE49414 sample 1954	4/286	0.552958	0.644278	0.245224	0.285448	1.82347	-0.801646	EGR1;BTG2;LACTB2;MKNK2
SOX2 KO human GSE59234 sample 2956	5/338	0.494294	0.587488	0.179286	0.215837	1.50836	-0.802294	BTG2;SLPI;SLC40A1;NEXN;IL6ST
CDH1 OE human GSE32540 sample 2350	5/333	0.481245	0.576503	0.172072	0.207874	1.45729	-0.802641	TPM1;SPP1;SLC40A1;YME1L1;ATP1B1
PIK3CA mutant human GSE22035 sample 1873	11/404	0.024066	0.0465033	0.00109388	0.00223533	0.262608	-0.805741	GUCY1A3;EGR1;EDNRA;SLPI;GSTP1;MGP;SPP1;SLC40A1;TPSAB1;IL6ST;ATP1B1
Wfs1 KO mouse GSE15293 sample 1679	4/276	0.524872	0.617182	0.22664	0.265985	1.67315	-0.807449	SOX18;EPHX1;HRC;ATF3
Tlr5 KO mouse GSE5113 sample 919	12/442	0.0193188	0.0388135	0.000674076	0.00144649	0.249659	-0.811139	LDHA;ALAS1;FABP5;CSNK2B;SLC40A1;TXNIP;VDAC2;HMGB1;CCNL1;GAPDH;SEPHS2;GLUL
EPHB2 drugactivation human GSE26523 sample 1990	3/229	0.609925	0.693343	0.327137	0.369113	2.21508	-0.81123	EGR1;RAMP2;ATF3
HNRNPU-AS1 OE human GSE9951 sample 1573	8/546	0.473896	0.570226	0.111407	0.141266	1.4459	-0.812193	ABCB10;ITGA6;FOS;ATP1B1;NR3C1;BZW1;MAP4K3;BMPR1A
Prkaca KO mouse GSE2413 sample 937	5/331	0.475994	0.571578	0.169219	0.204835	1.4549	-0.813805	KCMF1;DUSP11;P2RX3;IMMT;SUCLG1
RPS24 OE human GSE9951 sample 1577	4/277	0.527719	0.619629	0.228482	0.267887	1.70192	-0.814597	PPM1B;WBP4;SLC38A2;MAP4K3
CCND1 KD human GSE8866 sample 2163	9/262	0.0103808	0.0228623	0.000647694	0.00139978	0.21616	-0.81671	CD63;LAPTM4B;UCHL1;ANXA2;RPS18;SCHIP1;MTUS1;ATP1B1;GNB2L1
Pink1 KO mouse GSE60413 sample 2267	5/304	0.403767	0.500993	0.132664	0.164863	1.18471	-0.818827	CD74;OBSCN;SOX18;GNB3;ADRB2
Yy1 KD mouse GSE31784 sample 1333	4/282	0.541827	0.633742	0.237748	0.277812	1.79555	-0.818977	CHCHD4;GATM;FOS;NES
CDH11 KD human GSE14943 sample 2696	6/403	0.476197	0.571578	0.14698	0.180526	1.46605	-0.820042	FABP5;HMBS;WBP4;LCP1;DCPS;NFE2L2
ZNF658 KD human GSE59385 sample 2923	5/331	0.475994	0.571578	0.169219	0.204835	1.46634	-0.820202	DPP4;RPS18;TXNIP;HMGB1;SLC38A2
Itgb1 KO mouse GSE14411 sample 2347	11/406	0.0248362	0.0474999	0.00113675	0.00230291	0.269315	-0.820611	SLN;VSNL1;TNFAIP6;STAT3;SPP1;CCL2;CYBB;PRELP;FOS;EGFR;NFATC4
FOXL2 OE human GSE39890 sample 2735	6/374	0.406078	0.503089	0.114824	0.14522	1.20232	-0.825982	YWHAE;SLN;GOT2;MKNK2;PDK2;NFE2L2
Gata5 KO mouse GSE47425 sample 77	3/220	0.582742	0.671331	0.305827	0.347329	2.07748	-0.82786	EGR1;FOS;NR3C2
IRF9 OE human GSE50002 sample 1656	5/331	0.475994	0.571578	0.169219	0.204835	1.48127	-0.828553	MYC;MGP;PDK4;ADRB2;AGRN
Gata5 KO mouse GSE47425 sample 413	3/221	0.585821	0.672557	0.308193	0.349525	2.08879	-0.828557	EGR1;FOS;NR3C2
Dgcr8 KO mouse GSE16923 sample 1456	12/440	0.0187211	0.0377376	0.000648647	0.00140059	0.254398	-0.833689	DPP4;CCND2;EEF2K;ANXA2;MME;EPHX1;MTUS1;VIM;SLC5A1;SLC6A1;A2M;FSTL1
Rb1 Deficiency mouse GSE9567 sample 632	9/269	0.0121749	0.0261029	0.000775998	0.00164485	0.228839	-0.834281	CYB5B;ACTA1;GATM;TNFRSF12A;MYL2;PTGER2;CYBB;IL6ST;GAPDH
TNKS INHIBITION human GSE55624 sample 308	9/260	0.00990684	0.0220384	0.000614411	0.00133379	0.2191	-0.83586	EGR1;LDHA;PSMB4;FABP5;RPS18;RPS20;ITGA6;VIM;BZW1
Zxdc Depletion (with phorbol 12-myristate 13-acetate agent treatment) mouse GSE45417 sample 1257	4/276	0.524872	0.617182	0.22664	0.265985	1.73321	-0.836433	ARF4;TNFAIP6;CSNK2B;PPIF
STAT2 KD human GSE50588 sample 2800	4/283	0.544623	0.636178	0.239612	0.279855	1.85222	-0.837715	ACTN1;PDE4B;MRPL9;NR3C2
Por KO mouse GSE2362 sample 524	10/353	0.0242249	0.0466716	0.00137225	0.00272541	0.273438	-0.837982	CYB5B;CD74;CSRP3;HSPA5;RPLP1;CHDH;ATP5A1;EPHX1;GOT2;GLUL
ERBB3 OE human GSE37009 sample 2741	6/406	0.483336	0.578716	0.15052	0.184315	1.53241	-0.838144	AZGP1;SLPI;VSNL1;NPR3;CD36;AREG
DNMT3B KO human GSE3699 sample 2852	6/388	0.440131	0.536783	0.129867	0.161884	1.35163	-0.840933	RAMP2;ACSL1;SPP1;FOS;AGRN;NES
AATF KD human GSE45009 sample 2867	3/225	0.59799	0.684263	0.317662	0.35909	2.21807	-0.841564	MAPK9;MKNK2;DDIT4L
Aire NULL MUTATION mouse GSE12073 sample 1172	9/299	0.0225636	0.0441984	0.00158118	0.00307988	0.272252	-0.849171	EGR1;CD74;ACTN1;STX7;PACSIN2;PDE4B;MSN;SEPHS2;ITM2C
Zfp42 KD mouse GSE9978 sample 1335	10/365	0.0295485	0.0551836	0.00174336	0.00336874	0.294315	-0.852658	PPP2CA;CHCHD4;FBL;PSMD12;HSPA5;SPP1;SUCLG1;EIF2S2;SLC25A4;YWHAH
LRRK2 dominant negative mutation - G2019S homozygous human GSE33298 sample 1743	4/280	0.536209	0.628079	0.234031	0.273864	1.83342	-0.852702	ACTA1;TXNIP;FOS;CES1
Satb1 KO mouse GSE44107 sample 1504	3/221	0.585821	0.672557	0.308193	0.349525	2.16424	-0.858483	CD74;SPP1;NEXN
Rap1a KO mouse GSE46209 sample 1443	5/322	0.452165	0.547333	0.156618	0.190627	1.42511	-0.858912	SLPI;TNFRSF12A;COL5A1;MAPK6;ACTG2
MELK druginhibition human GSE50227 sample 1956	5/316	0.436123	0.532697	0.148442	0.182046	1.36575	-0.860149	BAG3;GPX3;SERPINH1;CRYAB;IL6R
Pde10a KO mouse GSE40377 sample 2916	4/267	0.498897	0.591511	0.210244	0.248787	1.63818	-0.86017	CD74;TNFAIP6;PTGDS;SLC6A1
Dmrta2 OE mouse GSE25179 sample 2203	5/324	0.457486	0.552397	0.159383	0.193702	1.44936	-0.860177	BAG3;GPX3;MYC;SERPINH1;PRELP
Mecp2 KO mouse GSE8720 sample 2416	9/293	0.0201037	0.0401578	0.0013818	0.00274213	0.268715	-0.863901	EGR1;BTG2;EPHX1;GNB3;FOS;GLUL;RELA;NFE2L2;NR3C2
HNRNPU-AS1 OE human GSE9951 sample 1583	5/321	0.449499	0.544922	0.155242	0.189048	1.42387	-0.864452	PPP1R14C;HSPA5;TPM1;SERPINH1;FOS
Dgcr8 KO mouse GSE58493 sample 2478	6/394	0.454624	0.549762	0.136592	0.169483	1.44644	-0.865359	CD63;ACSL1;TXNIP;SLC6A1;ATP1B1;MAPK6
Setdb1 KO mouse GSE40296 sample 31	4/276	0.524872	0.617182	0.22664	0.265985	1.79503	-0.866265	LDHA;PSMB4;SMAD4;CANX
Klf3 KO mouse GSE35592 sample 2674	5/320	0.44683	0.543314	0.153872	0.187851	1.42124	-0.867054	CAST;DPP4;ANXA2;LACTB2;PVRL2
Adra2b KO mouse GSE6909 sample 2746	4/278	0.530557	0.62236	0.230328	0.269921	1.83447	-0.869973	FABP5;RPS18;UQCRC2;GNB2L1
Rock1 INHIBITION mouse GSE25829 sample 491	3/221	0.585821	0.672557	0.308193	0.349525	2.20286	-0.873805	FABP5;SLC40A1;PDRG1
NOTCH1 Reactivation (WASHOUT - 2 Hours) human GSE29544 sample 2571	3/215	0.567134	0.657804	0.29401	0.334691	2.0888	-0.874889	GRWD1;FOS;MLYCD
Nrl Deficiency mouse GSE4051 sample 266	4/276	0.524872	0.617182	0.22664	0.265985	1.81879	-0.877734	EGR1;HSPA5;GNB3;FOS
FOXL2 KD human GSE39890 sample 2739	5/312	0.425372	0.522458	0.143096	0.176202	1.35316	-0.878486	TNFAIP6;PPIF;FOS;MAPK6;TNFRSF1A
Nrl Deficiency mouse GSE4051 sample 265	10/382	0.0384408	0.0683987	0.00240424	0.00448853	0.327538	-0.878587	EGR1;HSPA5;RPLP1;STX7;MTUS1;GNB3;FOS;CCNL1;PTGDS;IDH3A
Ppargc1b Hypomorphic Mutation mouse GSE6210 sample 1191	5/319	0.444157	0.540607	0.152507	0.186465	1.42849	-0.878612	PSMB4;RPS18;RPS20;UQCRC2;GNB2L1
Nxnl1 KO mouse GSE13869 sample 1169	5/310	0.419982	0.517147	0.140455	0.17339	1.33248	-0.878676	EGR1;C1QA;GPX3;FOS;CRYAB
MYC KD human GSE5823 sample 2220	2/152	0.618841	0.701486	0.386992	0.431632	2.48807	-0.882156	C3;CDH23
KDR KD human GSE61178 sample 2589	9/264	0.0108716	0.023728	0.000682437	0.00146056	0.236507	-0.884798	GSTP1;CSNK2B;SPP1;CCL2;ITPR3;NES;GAPDH;GNB2L1;SOD1
Trp53 KO mouse GSE48131 sample 2981	6/380	0.420703	0.517772	0.121158	0.152358	1.3466	-0.88636	SLPI;TNFRSF12A;GNA12;SPP1;TPSAB1;PDRG1
Dgcr8 KO mouse GSE58493 sample 2477	6/385	0.432858	0.529242	0.126567	0.158176	1.39553	-0.887989	EGR1;CD63;HSPA5;ACSL1;STAT3;MAPK6
Sfrp5 KO mouse GSE37514 sample 54	9/318	0.0317693	0.0586343	0.00236942	0.00443821	0.313237	-0.888477	SFRP4;C1QA;CD74;ACTA1;PPP1R14A;SLPI;RPLP1;SPP1;APOD
GRN deficiency (mutation) human GSE13162 sample 1720	4/277	0.527719	0.619629	0.228482	0.267887	1.8664	-0.893324	GUCY1A3;KCMF1;SPP1;AQP4
AGR2 KD human GSE12513 sample 1843	5/317	0.438804	0.535433	0.149792	0.183608	1.43249	-0.894846	PPM1B;ACVR1C;RAB15;NEXN;ITGA6
Twist1 OE mouse GSE50002 sample 1075	11/407	0.0252279	0.0481058	0.0011587	0.00234151	0.294969	-0.89504	GHR;EGR1;IL1RL1;BTG2;SCCPDH;MME;TNFAIP6;LACTB2;PVRL2;ATF3;PDK2
SYK druginhibition human GSE43510 sample 2072	5/321	0.449499	0.544922	0.155242	0.189048	1.47538	-0.89572	ING4;MME;PDE4B;SLC38A2;MXD3
TET1 DEPLETION human GSE51901 sample 2987	4/274	0.519154	0.611644	0.222968	0.262564	1.82293	-0.896161	MAPK9;F8;HMBS;IL6R
Tet2 KO mouse GSE27816 sample 458	9/283	0.0164442	0.0338796	0.00109484	0.00223533	0.26521	-0.897719	CCR1;YWHAE;DPP4;EGR1;FABP5;VIM;FOS;SLC25A4;B4GALT7
SYK druginhibition human GSE43510 sample 2062	5/321	0.449499	0.544922	0.155242	0.189048	1.47982	-0.89842	FYTTD1;AOC3;MME;ITGA6;VIM
MYC KD human GSE54872 sample 1313	5/316	0.436123	0.532697	0.148442	0.182046	1.4298	-0.900488	ACTA1;VSNL1;MGP;SLC5A1;RXRG
Gata6 KO mouse GSE52317 sample 357	5/314	0.430752	0.526933	0.145759	0.179117	1.41134	-0.904219	ACTA1;BTG2;UCHL1;CCND2;ATF3
MYC KD human GSE5823 sample 140	10/384	0.0395964	0.0702385	0.00249368	0.00463057	0.341617	-0.907287	CAST;RAMP2;HSPA5;DLC1;FOS;SDHD;TPSAB1;APOB;IL6ST;AGPAT1
Pde10a KO mouse GSE40377 sample 319	4/265	0.493042	0.586288	0.206648	0.245129	1.70757	-0.911748	PTGDS;SLC6A1;AGPAT1;RXRG
SNCA SNCA triplication human GSE30792 sample 1286	4/271	0.510518	0.602933	0.21749	0.256735	1.80345	-0.912454	TNFAIP6;MGP;FSTL1;ACTG2
Igf1r druginhibition mouse GSE14024 sample 1886	5/302	0.39835	0.495284	0.130112	0.162106	1.29937	-0.91297	CD74;MYC;MVD;APOB;LSS
EOMES OE human GSE43805 sample 92	5/319	0.444157	0.540607	0.152507	0.186465	1.48547	-0.913658	EGR1;PPP1R14A;SOX18;HRC;TNNI3
Hdc KO mouse GSE23502 sample 3002	6/370	0.396312	0.493004	0.110697	0.140513	1.29385	-0.915058	DPP4;EPHX1;PDK4;SLC5A1;BPGM;NR3C2
Dgcr8 KO mouse GSE58493 sample 2480	5/313	0.428063	0.524967	0.144425	0.177658	1.42205	-0.916398	EGR1;BTG2;ACSL1;TXNIP;ATF3
Tnfaip6 KO mouse GSE17160 sample 1685	9/271	0.0127276	0.0270965	0.000816234	0.00172111	0.25448	-0.918253	DPP4;PPP1R14A;STEAP3;MME;AMHR2;CHDH;NPR3;PDK4;PRELP
Pde10a druginhibition mouse GSE40377 sample 2914	5/309	0.417284	0.514608	0.139143	0.171945	1.38262	-0.918545	GUCY1A3;RAMP2;AMHR2;SPP1;MXD3
Tlr5 KO mouse GSE5113 sample 917	7/159	0.00641228	0.0152425	0.000645673	0.0013979	0.220675	-0.923231	CD74;SLPI;HSPA5;RPLP1;VIM;GNB2L1;SOD1
Htt Knock-in mouse GSE26001 sample 2937	10/421	0.0654273	0.107729	0.00468787	0.00815589	0.415871	-0.926618	KCMF1;ACTA1;TNFRSF12A;MME;TPM1;SLC40A1;DDIT4L;SUCLG1;FOS;ADRB2
Foxo1 KO mouse GSE36948 sample 2493	4/271	0.510518	0.602933	0.21749	0.256735	1.83185	-0.926821	HSPA5;SCHIP1;FOS;JUNB
Bach2 KO mouse GSE54050 sample 2773	6/389	0.442552	0.539193	0.130977	0.163016	1.50177	-0.927618	C1QA;CD63;SPP1;NEDD4L;FSTL1;CMKLR1
Shank3 KD mouse GSE47150 sample 955	4/272	0.513405	0.605753	0.219312	0.258509	1.85914	-0.931954	EIF4A1;NDFIP1;STX7;YWHAH
MAP3K1 INHIBITION human GSE55624 sample 305	9/275	0.0138888	0.0290338	0.000901805	0.00188233	0.263693	-0.933286	PPM1B;TNFRSF12A;RPS18;TPM1;CEBPG;PPIF;RPS20;ATP1B1;MAPK6
Elf4 KO mouse GSE15324 sample 2838	7/454	0.429573	0.526553	0.108409	0.137753	1.45883	-0.935697	CD74;LDHA;SMAD4;ATP5A1;MSN;VDAC2;ATP1B1
CABIN1 KD human GSE45295 sample 2237	9/337	0.0433127	0.0760636	0.00344235	0.00614307	0.365128	-0.940638	F8;FUT8;COL5A1;LACTB2;DDIT4L;AK3;ITGA6;BVES;CRYAB
Irf8 KO mouse GSE24972 sample 2997	6/356	0.362129	0.458479	0.0968706	0.124066	1.20634	-0.940756	FUT8;PSMC1;MYC;EPHX1;ATP6V1H;ADRB2
HIPK2 KD human GSE43881 sample 2873	9/264	0.0108716	0.023728	0.000682437	0.00146056	0.251467	-0.940765	ARF4;LDHA;PSMB4;ALAS1;PSMC1;RPLP1;GOT2;NDUFS2;SOD1
CEBPA VR human GSE33223 sample 2097	6/350	0.347523	0.443449	0.0912452	0.117731	1.17069	-0.951972	STEAP3;SCCPDH;HMBS;NPR3;SLC38A2;ITM2C
EPAS1 KD human GSE54360 sample 2882	5/311	0.422678	0.519648	0.141773	0.174662	1.45456	-0.952159	DPP4;CD74;ITGA6;CD36;SLC25A4
MYC KD human GSE5823 sample 139	4/265	0.493042	0.586288	0.206648	0.245129	1.78327	-0.952164	C3;AOC3;YWHAE;KCNJ8
Tfam KD mouse GSE63767 sample 1074	6/350	0.347523	0.443449	0.0912452	0.117731	1.17226	-0.953247	TNFAIP6;NPR3;CCL2;APOD;AGRN;LPHN3
Aplp2 KO mouse GSE25926 sample 563	8/298	0.0535625	0.0917405	0.00552385	0.00948789	0.399242	-0.953705	C3;BTG2;LRP1;FABP5;GNB1;MTUS1;FOS;JUNB
WNT1 OE human GSE26656 sample 2355	6/362	0.376771	0.473794	0.102677	0.131088	1.2773	-0.954117	ACTA1;COL5A1;TPM1;PDE4B;CCL2;GLUL
ALOX5AP OE human GSE23702 sample 1566	6/367	0.388984	0.48563	0.107653	0.137007	1.3218	-0.954743	SLPI;ANXA2;EPHX1;MTUS1;VIM;ATP1B1
Akt1 knockout mouse GSE39699 sample 1975	4/264	0.490105	0.584226	0.204856	0.24348	1.7769	-0.955027	TNFRSF12A;CCL2;APOD;NR0B2
PTK7 KD human GSE50138 sample 701	5/314	0.430752	0.526933	0.145759	0.179117	1.49182	-0.955783	GPX3;SCHIP1;SPP1;ATP1B1;IL6R
Nfe2l2 KO mouse GSE18344 sample 1258	2/147	0.600622	0.685685	0.371564	0.416145	2.53334	-0.955922	CSRP3;PTGER2
Pmp22 KO mouse GSE1947 sample 969	9/268	0.0119054	0.0256289	0.000756496	0.00160913	0.26152	-0.958219	FYTTD1;ARF4;CD63;NDFIP1;HSPA5;SPP1;ITGA6;FOS;HMGB1
Apod KO mouse GSE28643 sample 514	5/310	0.419982	0.517147	0.140455	0.17339	1.45383	-0.958699	GUCY1A3;EGR1;MGAT3;FOS;AKAP1
Ahr KO mouse GSE44715 sample 1466	10/355	0.02506	0.0478903	0.00142918	0.00282231	0.315603	-0.959068	POLD4;FUT8;EDNRA;SLPI;GPX3;PPIF;SPP1;ADRB2;TPSAB1;SOD1
MTDH KD human GSE9187 sample 2693	6/364	0.381656	0.477988	0.104653	0.133469	1.29961	-0.959335	C3;PPP2CA;FYTTD1;CYB5B;DDIT4L;ACTG2
Cstb KO mouse GSE47516 sample 196	4/261	0.48125	0.576503	0.199511	0.237942	1.7455	-0.96138	FNDC5;CD74;VSNL1;TXNIP
FOXP1 KD human GSE32968 sample 1809	4/267	0.498897	0.591511	0.210244	0.248787	1.8344	-0.963196	GUCY1A3;MYL2;SLC40A1;PYCR2
NEUROG1 OE human GSE18296 sample 1426	4/269	0.504722	0.597251	0.213858	0.252694	1.87121	-0.964457	VSNL1;FGF9;CHDH;NES
FOXA1 OE human GSE49153 sample 2965	5/311	0.422678	0.519648	0.141773	0.174662	1.47587	-0.96611	NCOA2;PTGDS;ATP1B1;FSTL1;MAP4K3
Met knockout mouse GSE4451 sample 2002	9/294	0.0204996	0.0407139	0.00141354	0.00279598	0.301936	-0.966551	DPP4;ALAS1;GBE1;EPHX1;DDIT4L;CCL2;LCP1;PDK2;NFE2L2
Apc KO mouse GSE46129 sample 3096	9/266	0.0113797	0.0246595	0.000718688	0.00153005	0.261054	-0.966578	EGR1;FBL;TNFRSF12A;RAB15;GRWD1;EPHX1;SLC40A1;AQP4;AREG
Akt1 KO mouse GSE30671 sample 2325	7/451	0.42287	0.519648	0.105722	0.134762	1.47834	-0.967725	DPP4;SFRP4;CD74;ACTA1;DDIT4L;CYBB;LCP1
PIN1 DEPLETION human GSE26262 sample 477	4/272	0.513405	0.605753	0.219312	0.258509	1.93185	-0.968404	BAG3;MTUS1;TXNIP;AGPAT1
Hspa9 heterocygotic for Hspa9+/- mouse GSE65588 sample 1344	3/209	0.547943	0.639047	0.279873	0.3201	2.16482	-0.969357	CD63;MYC;CCL2
Htt Mutation (HTT exon1 18Q) mouse GSE3248 sample 2285	9/288	0.0182071	0.0370709	0.00123158	0.00247029	0.294267	-0.969587	C1QA;ACTA1;SMAD4;AQP4;SDHD;PTGDS;ITM2C;PDRG1;YWHAH
Grhl2 KD mouse GSE40729 sample 2534	4/267	0.498897	0.591511	0.210244	0.248787	1.84937	-0.971057	GHR;GATM;SPP1;CD36
ZNF750 KD human GSE38039 sample 2704	4/269	0.504722	0.597251	0.213858	0.252694	1.88775	-0.972979	SLC5A1;CD36;CRYAB;CES1
Vax2 KO mouse GSE19626 sample 2367	5/308	0.414584	0.511994	0.137836	0.170504	1.45495	-0.974003	ABCB10;KCNJ8;PTGER2;ADRB2;HTR4
Naca KO mouse GSE5841 sample 986	7/181	0.0125653	0.0268214	0.00133429	0.00265872	0.269327	-0.974574	LDHA;CCND2;HSPA5;MYL2;CSNK2B;VDAC2;GNB2L1
CD44 KD human GSE20914 sample 2612	7/419	0.3513	0.447326	0.0793666	0.103728	1.21173	-0.974797	UCHL1;SLPI;SPP1;CCL2;DDIT4L;HTR4;PTGDS
Ikbkb Constitutional activation mouse GSE26410 sample 648	9/273	0.0132988	0.0280176	0.000858152	0.00180012	0.272932	-0.975709	C3;CCR1;SFRP4;C1QA;CD74;MGP;MGAT3;SPP1;A2M
SYK druginhibition human GSE34176 sample 1930	3/208	0.544697	0.636178	0.277523	0.318168	2.15969	-0.976774	MME;APOD;SLC38A2
Irak2 knockout mouse GSE10765 sample 1884	8/225	0.0126333	0.0269193	0.00103684	0.00213437	0.271195	-0.980346	CCR1;LDHA;GBE1;RPLP1;HMBS;CD36;FOS;NFE2L2
MIR26B OE human GSE12091 sample 2978	5/308	0.414584	0.511994	0.137836	0.170504	1.46743	-0.982359	C3;EIF4A1;FUT8;PDK4;MVD
Msgn1 OE mouse GSE29848 sample 1629	8/225	0.0126333	0.0269193	0.00103684	0.00213437	0.272607	-0.985449	LDHA;PSMB4;HSPA5;ACTN1;RPS20;FSTL1;NFE2L2;SOD1
SP1 KD human GSE37935 sample 2219	9/284	0.0167863	0.0344966	0.00112115	0.00228083	0.292945	-0.986315	ARF4;CD63;PSMB4;HSPA5;PDK4;AK3;AGPAT1;BZW1;SLC38A2
PPARA agonist activation human GSE17251 sample 501	9/343	0.0474768	0.0827774	0.0038506	0.00680161	0.396101	-0.986925	ALAS1;ACSL1;SCHIP1;DLC1;PDK4;TXNIP;MLYCD;MAP4K3;NFE2L2
SNORD14E OE human GSE23702 sample 1568	6/336	0.313705	0.405922	0.0788351	0.103089	1.09574	-0.987911	C3;FLT1;SPP1;VIM;ATP1B1;SLC25A4
Ikbkb KO mouse GSE30049 sample 2246	9/297	0.0217209	0.0427894	0.00151231	0.00296716	0.313495	-0.987968	PPP1R14A;EDNRA;MME;GPX3;SLC40A1;APOD;ADRB2;ATP1B1;GLUL
DROSHA KD human GSE6767 sample 805	7/164	0.00755306	0.0174917	0.000769165	0.00163179	0.24429	-0.988407	EIF4A1;RPS18;RPS6;RPS20;BZW1;GAPDH;GNB2L1
Nfe2l2 KO mouse GSE18344 sample 964	8/247	0.0209275	0.0414282	0.00183378	0.00351547	0.31116	-0.990668	EGR1;TNFRSF12A;MME;AMHR2;CCL2;FOS;APOB;ATF3
Twist1 OE mouse GSE50002 sample 3025	4/264	0.490105	0.584226	0.204856	0.24348	1.8444	-0.991307	STEAP3;RAB15;MGP;SPP1
RNF40 KD human GSE38173 sample 1380	5/307	0.411882	0.51002	0.136535	0.169483	1.47717	-0.994588	ADCY3;TXNIP;TXNDC12;ACTG2;NFE2L2
ERBB2 OE human GSE43730 sample 358	9/263	0.0106241	0.0233557	0.00066488	0.00143182	0.265358	-0.996926	FUT8;SCCPDH;MME;TNFAIP6;MGP;PDK4;CCL2;LPHN3;CMKLR1
Pde6b RD1 mutation mouse GSE41821 sample 2676	5/308	0.414584	0.511994	0.137836	0.170504	1.48933	-0.997021	TNFAIP6;TXNIP;FOS;A2M;BZW1
FGFR3 KD human GSE41035 sample 1019	4/263	0.48716	0.581859	0.20307	0.24183	1.84149	-0.997216	F8;FABP5;COL5A1;SERPINH1
BAP1 KO human GSE36895 sample 1495	3/205	0.534877	0.626822	0.270484	0.310974	2.13819	-0.998734	STEAP3;PPIF;CES1
ALAS2 OE human GSE4619 sample 101	9/287	0.017844	0.0364539	0.00120318	0.00242334	0.302316	-1.00118	CD63;LAPTM4B;FABP5;HSPA5;SLC40A1;MSN;TXNIP;ATP1B1;SOD1
Twist1 OE mouse GSE50002 sample 1077	6/355	0.359692	0.456337	0.0959204	0.123044	1.27634	-1.00132	GHR;BTG2;MME;MYC;ADRA1B;PVRL2
Atf2 KO mouse GSE9328 sample 2544	3/203	0.528266	0.619971	0.265803	0.306735	2.09595	-1.00204	DDIT4L;ITGA6;PDRG1
Trim28 knockout mouse GSE32224 sample 2034	9/282	0.0161073	0.0332984	0.00106902	0.00219541	0.295238	-1.00447	PSMB4;NDFIP1;SHARPIN;RPLP1;STAT3;MKNK2;LCP1;JUNB;GAPDH
Inha KO mouse GSE20466 sample 2993	9/275	0.0138888	0.0290338	0.000901805	0.00188233	0.28464	-1.00743	FNDC5;MAPK10;EEF2K;COL5A1;TNFAIP6;LTBP4;NR3C1;FSTL1;ACTG2
Htt Gain of function by knock in of htt cag repeat length-7/16 mouse GSE26001 sample 1625	11/419	0.0302857	0.0561952	0.00145047	0.00285969	0.350505	-1.00908	CAST;GHR;MAP2K4;ACTA1;TNFRSF12A;COL5A1;GPX3;TPM1;CANX;SLC40A1;FOS
Map3k1 knockout mouse GSE39240 sample 1998	10/363	0.0286083	0.0536801	0.00167643	0.00325756	0.345859	-1.01154	CHCHD4;NDFIP1;PSMC1;GBE1;GOSR1;CEBPG;MRPL9;NR3C1;CRYAB;PDRG1
SIRT1 OE human GSE30486 sample 2351	4/263	0.48716	0.581859	0.20307	0.24183	1.86879	-1.012	UCHL1;MFN2;ACOX3;IDH3A
Cstb KO mouse GSE47516 sample 513	6/340	0.323319	0.415623	0.0822777	0.107014	1.15306	-1.01236	TNFAIP6;SPP1;VIM;ADRB2;A2M;PI4K2A
Pdk1 knockout mouse GSE26290 sample 1907	8/386	0.16182	0.233355	0.0224436	0.0333358	0.695838	-1.01258	EGR1;BTG2;KCNJ8;P2RX3;ADORA3;HRC;SPP1;TXNIP
Cbfb KD mouse GSE18148 sample 1225	7/420	0.353525	0.449688	0.0801254	0.104495	1.267	-1.01259	C3;IL1RL1;FABP5;CHDH;AREG;ATF3;ACTG2
Dicer1 KO mouse GSE35844 sample 610	8/239	0.01756	0.0359646	0.00150183	0.00295376	0.304872	-1.01377	EGR1;FBL;SLPI;RPLP1;RPS20;FOS;CCNL1;GNB2L1
Itk knockout mouse GSE12465 sample 1995	9/323	0.0345714	0.0623827	0.00262162	0.00482385	0.365996	-1.01544	EGR1;CD74;BTG2;NDFIP1;GSTP1;SPP1;ITGA6;LCP1;ITM2C
CCND1 KD human GSE48989 sample 2202	6/351	0.349954	0.445847	0.0921701	0.118735	1.25816	-1.01632	CD74;COL5A1;GPX3;LCP1;MAPK6;ACTG2
Myc myc +/- vs. WT mouse GSE55272 sample 1820	6/355	0.359692	0.456337	0.0959204	0.123044	1.29734	-1.01779	CCR1;CD74;CCND2;PDK4;CCL2;FOS
Pou2af1 OE mouse GSE12421 sample 2313	5/301	0.39564	0.492925	0.128844	0.160774	1.44101	-1.01937	PDXK;GATM;BAG3;TRPC4AP;GAPDH
Psap hypomorphic prosaposin deficiency mouse GSE8307 sample 2509	9/323	0.0345714	0.0623827	0.00262162	0.00482385	0.369035	-1.02388	EGR1;C1QA;TMEM30A;RPS18;RAB15;UQCRC2;FOS;ATP1B1;JUNB
Ikzf1 KO mouse GSE46093 sample 2547	7/439	0.396002	0.493004	0.0953403	0.122494	1.45248	-1.02725	LAPTM4B;LRP1;EPHX1;NF1;ITGA6;IL6ST;SCN2B
Nfya KD mouse GSE56838 sample 1341	4/258	0.472337	0.568632	0.194208	0.232074	1.82124	-1.02813	TNFRSF12A;SLC40A1;DDIT4L;ATF3
SYK druginhibition human GSE34176 sample 1931	4/264	0.490105	0.584226	0.204856	0.24348	1.91313	-1.02824	MME;APOD;SLC38A2;MXD3
CTNNB1 mutation mouse GSE15232 sample 2528	10/440	0.0821319	0.1314	0.00629195	0.0106288	0.50677	-1.02849	EGR1;CTF1;FLT1;ANXA2;FGF9;P2RX3;SOX18;DLC1;PDE4B;A2M
Gfi1b KO mouse GSE20655 sample 3013	5/300	0.392928	0.49005	0.127582	0.159281	1.44311	-1.0293	GUCY1A3;PGGT1B;PPIF;NF1;NEXN
Htt Mutation (HTT exon1 142Q) mouse GSE3248 sample 2283	4/263	0.48716	0.581859	0.20307	0.24183	1.90151	-1.02972	NSF;SCHIP1;ATP5A1;FOS
CTNNB1 Activation (deltaNB-cateninER transgenics) mouse GSE1579 sample 795	9/305	0.0252322	0.0481058	0.00180305	0.00346202	0.339595	-1.03045	YWHAE;EGR1;EIF4A1;CCND2;FABP5;SLC40A1;HMGB1;BZW1;GNB2L1
Htt Knock-in mouse GSE26001 sample 2940	12/454	0.0232092	0.0451713	0.000844855	0.00177529	0.332807	-1.0308	CAST;GHR;ACTA1;GATM;TNFRSF12A;COL5A1;GPX3;TPM1;SERPINH1;SLC40A1;FOS;NES
Pgr KO mouse GSE39920 sample 3077	9/299	0.0225636	0.0441984	0.00158118	0.00307988	0.331861	-1.0351	PDXK;LRP1;ATP5A1;SERPINH1;AK3;ADRB2;TRPC4AP;GNB2L1;ITM2C
Erbb3 drugactivation mouse GSE21463 sample 1899	12/443	0.0196229	0.0392944	0.000687102	0.00146666	0.320206	-1.0364	UCHL1;LRP1;VSNL1;SLC40A1;NEXN;ITGA6;APOD;LCP1;AGRN;LPHN3;NES;ATF3
Ndel1 KD mouse GSE35366 sample 1620	4/251	0.451329	0.546594	0.182014	0.218688	1.71779	-1.03763	EGR1;HSPA5;MVD;FOS
Pten KO mouse GSE47520 sample 2251	9/307	0.0261696	0.0498147	0.0018823	0.00359995	0.346234	-1.03851	ACTA1;LDHA;NDFIP1;PPP1R14C;ALAS1;SLPI;FABP5;RPLP1;LCP1
Trp53 KO mouse GSE40545 sample 1829	9/313	0.0291294	0.0545502	0.00213691	0.00403601	0.35709	-1.03864	PDCL3;HSPA5;CANX;TPM1;MSN;VIM;HMGB1;EIF2S2;BZW1
Mok knockout mouse GSE15729 sample 2011	9/302	0.0238713	0.0461639	0.0016892	0.00327974	0.337938	-1.03935	UCHL1;FABP5;GOT1;MYL2;GBE1;NPR3;SLC40A1;APOD;PTGDS
Htt Knock-in mouse GSE19780 sample 2962	7/328	0.16518	0.237215	0.0277185	0.0401629	0.724061	-1.04177	C1QA;SMAD4;ACTN1;SCHIP1;NEDD4L;A2M;AGPAT1
Eed KO mouse GSE49305 sample 1479	7/418	0.349076	0.445195	0.078612	0.102963	1.28787	-1.0422	SFRP4;MME;TNFAIP6;ACSL1;SPP1;PDK4;HAPLN1
Srf homozygous Srf mutant 100 (non-binding Srf treatment) mouse GSE1948 sample 1397	11/410	0.0264302	0.0501533	0.00122665	0.00246243	0.348712	-1.04358	PPM1A;BTG2;NDFIP1;IDH3G;GSTP1;ATP5A1;SPP1;LTBP4;EIF2S2;MAPK6;YWHAH
Zbtb7a KO mouse GSE41839 sample 2380	5/295	0.379361	0.476114	0.121359	0.152374	1.40645	-1.04373	CD74;FOS;PTGDS;JUNB;ATF3
RNF40 KD human GSE38173 sample 1378	3/200	0.518251	0.610877	0.258801	0.299671	2.11887	-1.0443	PPP1R14A;SEPHS2;ACTG2
GAPDH KD human GSE15723 sample 2241	5/308	0.414584	0.511994	0.137836	0.170504	1.56385	-1.0469	PSMB4;TNFRSF12A;RPS18;CSNK2B;SOD1
POU5F1 KD human GSE21135 sample 1329	7/423	0.36021	0.456706	0.0824271	0.107151	1.33982	-1.05004	FUT8;CCND2;COL5A1;SOX18;TXNIP;NEXN;HAPLN1
MIR20A KD human GSE19690 sample 807	7/407	0.324736	0.417002	0.0705903	0.0938754	1.20241	-1.05171	DPP4;SFRP4;PDK4;CCL2;ATP1B1;CRYAB;SEPHS2
IRX5 KO mouse GSE38826 sample 2744	10/372	0.0330121	0.0601776	0.00199489	0.00380032	0.374285	-1.05191	UCHL1;CSRP3;SCCPDH;MME;GOT1;PDK4;HRC;TNNI3;CD36;IDH3A
PTEN KD human GSE7562 sample 1366	9/292	0.0197134	0.0394106	0.00135063	0.00268467	0.325354	-1.05211	HSPA5;PSMC1;TPM1;NDUFS2;VDAC2;UQCRC2;HMGB1;GLUL;SOD1
Pmp22 KO mouse GSE1947 sample 947	4/259	0.475314	0.571578	0.195971	0.23395	1.88135	-1.05234	C3;SPP1;ITGA6;FOS
Snca KO mouse GSE19534 sample 554	8/330	0.0851823	0.135388	0.00977359	0.0157507	0.526505	-1.0528	PPP1R14A;BTG2;GATM;GPX3;PTGER2;LCAT;PTGDS;PDIA4
Dcx KO mouse GSE35366 sample 1617	5/291	0.368501	0.465082	0.116487	0.146864	1.37921	-1.05584	EGR1;VSNL1;RPS6;SPP1;FOS
HNRNPU-AS1 OE human GSE9951 sample 1589	5/296	0.382075	0.477988	0.122592	0.153604	1.43055	-1.05599	HSPA5;BAG3;SCHIP1;SLC38A2;PDIA4
SERPINI1 Mutation - G392E mutant human GSE46230 sample 1033	6/346	0.337817	0.431971	0.0875967	0.113264	1.25987	-1.05753	TNFAIP6;ACSL1;NPR3;TXNIP;NES;SLC25A4
Myd88 Deletion mouse GSE6376 sample 2943	8/318	0.0722661	0.117869	0.00796454	0.0131318	0.494823	-1.05802	EGR1;LAPTM4B;ALAS1;FABP5;PTGER2;PDE4B;CCL2;JUNB
Ptpn2 KD mouse GSE53388 sample 2424	4/250	0.448305	0.544563	0.180294	0.216835	1.7414	-1.05837	C3;UCHL1;KCNJ8;SERPINH1
Nxnl1 Deficiency mouse GSE13869 sample 1174	8/268	0.0318999	0.0586523	0.00298479	0.00541411	0.373431	-1.0591	C1QA;GATM;GOT1;SOX18;GPX3;SLC6A1;CRYAB;ACTG2
NET1 knock-down (65 shRNA, with lysophosphatidic acid agent treatment human GSE26309 sample 1248	5/300	0.392928	0.49005	0.127582	0.159281	1.48537	-1.05944	VTN;USP14;BTG2;VSNL1;ADCY3
LMNA HGPS single-point mutation human GSE24487 sample 2257	6/339	0.320911	0.413184	0.0814093	0.105998	1.20021	-1.06082	SFRP4;PPP1R14A;VSNL1;PTGER2;PTGDS;HAPLN1
Por KO mouse GSE4262 sample 789	4/256	0.466363	0.562241	0.190698	0.228228	1.84888	-1.06463	CAST;CD74;MVD;LSS
DENND4B OE human GSE39999 sample 1563	5/290	0.365787	0.462136	0.115283	0.145498	1.38082	-1.06585	CCND2;TNFRSF12A;CCL2;LCP1;SLC38A2
Wfs1 KO mouse GSE15293 sample 1680	4/248	0.442243	0.539088	0.176869	0.213245	1.72732	-1.06727	GATM;SOX18;PRELP;ATF3
MAP3K7 knockout mouse GSE34417 sample 2057	6/336	0.313705	0.405922	0.0788351	0.103089	1.18445	-1.06789	CCR1;C1QA;CCND2;FLT1;APOD;ITGA6
Pink1 KO mouse GSE60413 sample 2270	6/312	0.257283	0.342714	0.0599326	0.0812606	1.00035	-1.07124	C3;MGP;GNB3;ITPR3;SLC6A1;A2M
Srf KO mouse GSE23556 sample 175	9/297	0.0217209	0.0427894	0.00151231	0.00296716	0.340913	-1.07438	CD74;LAPTM4B;IDH3G;CHDH;VIM;UQCRC2;FOS;LCP1;HMGB1
Pten KO mouse GSE60057 sample 2317	9/274	0.0135915	0.028535	0.000879758	0.00184067	0.302843	-1.0771	EIF4A1;CCND2;IDH3G;MYC;GSTP1;CSNK2B;GAPDH;ACTG2;SOD1
TET1 OE human GSE43741 sample 2855	9/312	0.0286205	0.0536801	0.00209267	0.00396171	0.368499	-1.07776	ACTA1;EDNRA;CA3;RPS18;PDK4;PDE4B;FOS;CRYAB;JUNB
HIRA KD human GSE45295 sample 2238	9/353	0.0549928	0.0939251	0.00461436	0.00803375	0.455695	-1.07784	F8;EDNRA;LACTB2;SCHIP1;DDIT4L;NEXN;BVES;CRYAB;ACTG2
Srf KO mouse GSE1948 sample 1185	9/305	0.0252322	0.0481058	0.00180305	0.00346202	0.355526	-1.07879	EGR1;ACTA1;UCHL1;NDFIP1;ALAS1;GSTP1;ATP5A1;SPP1;EIF2S2
NCOA1 KD human GSE28645 sample 888	7/412	0.335768	0.429805	0.0741731	0.0976237	1.27778	-1.07899	C3;MAP2K4;CD74;CCND2;RXRG;ATF3;PDIA4
Hsf1 KO mouse GSE41005 sample 2143	9/306	0.0256979	0.0489551	0.00184233	0.00352908	0.358063	-1.08022	EGR1;CD74;BTG2;RPLP1;GSTP1;EPHX1;MSN;TXNIP;ITM2C
Gata4 KO mouse GSE11194 sample 510	9/319	0.0323166	0.059239	0.00241825	0.00450429	0.382764	-1.08176	CD74;LAPTM4B;ACTA1;NDFIP1;CANX;SLC40A1;TXNIP;RPS20;SLC25A4
NOTCH3 KD human GSE27424 sample 1410	6/338	0.318506	0.41096	0.0805461	0.104987	1.21725	-1.08245	COL5A1;TNFAIP6;PDK4;PDE4B;FSTL1;ITM2C
Atf6b KO mouse GSE35651 sample 2660	6/330	0.299377	0.390429	0.073827	0.097221	1.15149	-1.08298	C3;EGR1;CD74;SLPI;SLN;AREG
Fgfr2 activemutant mouse GSE17916 sample 1895	5/295	0.379361	0.476114	0.121359	0.152374	1.46157	-1.08463	AQP4;LCP1;BVES;HAPLN1;AKAP1
Klf7 KO mouse GSE3595 sample 95	6/320	0.275804	0.363792	0.0658982	0.0884107	1.07305	-1.08504	EGR1;MGP;EPHX1;TXNIP;APOD;CD36
ARHGDIB Transfection human GSE35014 sample 578	7/402	0.313766	0.405922	0.0671132	0.0897926	1.20502	-1.08644	POLD4;SLN;MME;COL5A1;EPHX1;CCL2;LSS
YWHAZ OE human GSE20318 sample 2336	9/324	0.0351516	0.0633826	0.00267452	0.00491746	0.394098	-1.08715	FYTTD1;F8;PSMD12;PPP1R14C;BAG3;SPIN2B;AK3;BVES;NFE2L2
Adnp Deficiency - NULL MUTATION mouse GSE4068 sample 718	12/468	0.0284464	0.0535504	0.00108835	0.00222904	0.371675	-1.08794	PPP2CA;LAPTM4B;FBL;ACTA1;GPX3;GSTP1;CSNK2B;GNB1;HMGB1;TRPC4AP;RHOA;ITM2C
Rictor KO mouse GSE46515 sample 2392	9/321	0.0334308	0.0606856	0.0025183	0.00466915	0.38837	-1.08823	C1QA;CSRP3;SAMM50;VSNL1;FABP5;RPS18;MYC;RPLP1;TFAM
PFKL OE human GSE38680 sample 229	8/244	0.0196151	0.0392944	0.00170313	0.00330151	0.336545	-1.08928	GHR;SFRP4;LAPTM4B;AQP4;ADRB2;TPSAB1;CES1;NR3C2
Nfkbia KO mouse GSE63012 sample 2329	9/398	0.0980725	0.15297	0.00960748	0.0155169	0.580997	-1.09083	C3;CD74;SLN;MGP;SERPINH1;SPP1;AQP4;LCP1;PTGDS
Mapk14 KO mouse GSE7342 sample 562	6/316	0.266502	0.353057	0.0628735	0.0849159	1.04826	-1.09137	GUCY1A3;CCND2;MME;KCNJ8;NPR3;FOS
Hdc KO mouse GSE23502 sample 3001	4/253	0.457359	0.552397	0.185472	0.222401	1.8393	-1.0916	C1QA;EDNRA;ADRB2;AGRN
HSF1 KD human GSE3697 sample 778	6/337	0.316104	0.408294	0.079688	0.104036	1.22073	-1.09349	GATM;LACTB2;PTGER2;SPIN2B;ATF3;MAP4K3
ESR1 KD human GSE27473 sample 480	9/310	0.0276216	0.0522506	0.00200638	0.00381921	0.370742	-1.09432	F8;CCND2;COL5A1;GSTP1;NEXN;MSN;VIM;ADRB2;FSTL1
RB1 KD human GSE50532 sample 684	7/407	0.324736	0.417002	0.0705903	0.0938754	1.25372	-1.09658	GHR;EDNRA;UCHL1;SLN;TXNIP;A2M;EGFR
NR5A2 KD human GSE47803 sample 1818	6/341	0.325729	0.417615	0.0831513	0.107919	1.26137	-1.10142	BTG2;GPX3;SERPINH1;LCP1;TNFRSF1A;NFE2L2
Pcgf6 KD mouse GSE56126 sample 1340	7/397	0.302867	0.394557	0.0637418	0.0859453	1.18506	-1.10209	IL1RL1;GATM;TNFRSF12A;VSNL1;SERPINH1;PDK4;LCP1
RRM2B KD human GSE25238 sample 815	9/312	0.0286205	0.0536801	0.00209267	0.00396171	0.378217	-1.10618	CCR1;EDNRA;WBP4;NPR3;CD36;FOS;LCP1;MAPK6;AREG
MYC KD human GSE54872 sample 1307	9/333	0.0406776	0.071852	0.00318967	0.00573432	0.420214	-1.10649	GUCY1A3;FLT1;VSNL1;FGF9;KCNJ8;MGAT3;LPHN3;FSTL1;NR3C2
Mecp2 KO mouse GSE8720 sample 2415	8/335	0.0909399	0.143412	0.0106114	0.0169433	0.570587	-1.1081	FNDC5;PPP1R14A;KCNT1;OBSCN;GBE1;NEXN;FOS;PTGDS
Ovol1 KO mouse GSE55072 sample 2617	9/309	0.0271314	0.0513635	0.00196432	0.00374501	0.373322	-1.10833	FABP5;GSTP1;MKNK2;TXNIP;MVD;SLC5A1;ATP1B1;GAPDH;ITM2C
RB1 KD human GSE50532 sample 651	7/411	0.333557	0.4272	0.0734481	0.0968796	1.30323	-1.1084	YWHAE;BTG2;SLPI;GOSR1;SDHD;A2M;HAPLN1
Sost KO mouse GSE44325 sample 2261	5/293	0.373931	0.471444	0.118911	0.149765	1.47431	-1.10862	CCND2;HSPA5;RPLP1;CCNL1;SOD1
Zfx KO mouse GSE52416 sample 1472	9/297	0.0217209	0.0427894	0.00151231	0.00296716	0.351837	-1.1088	LRP1;RPS18;SPP1;TXNIP;RPS20;ITGA6;DHRS1;IL6ST;MAPK6
Pten KO mouse GSE49562 sample 2321	11/406	0.0248362	0.0474999	0.00113675	0.00230291	0.364063	-1.10931	EGR1;ACTA1;FLT1;CCND2;SPP1;SLC40A1;AK3;APOD;PTGDS;ATP1B1;CRYAB
HSF1 KD human GSE3697 sample 2093	3/194	0.497889	0.591182	0.244876	0.285317	2.11074	-1.10947	YWHAE;STEAP3;ATF3
Bach2 KO mouse GSE30883 sample 2701	6/334	0.308916	0.401144	0.0771449	0.101151	1.21471	-1.10956	SCCPDH;SLPI;TPM1;ITGA6;IL6ST;FSTL1
HIF1A KD human GSE54360 sample 2881	5/297	0.384789	0.481135	0.123831	0.155076	1.51732	-1.11008	SERPINH1;MAPK6;BVES;SLC25A4;IDH3A
CXCR4 Stimulation of gene product human GSE20484 sample 2951	9/276	0.014191	0.0296145	0.000924298	0.00192721	0.31553	-1.11051	ARF4;CD63;CD74;TMEM30A;ALAS1;GPX3;RPS20;A2M;SOD1
Hnf4a KO mouse GSE11759 sample 2360	4/252	0.454347	0.5497	0.18374	0.220434	1.85601	-1.1106	ALAS1;AQP4;ITPR3;AREG
H19 Depletion - siRNA mouse GSE49535 sample 1256	5/294	0.376646	0.473794	0.120132	0.151146	1.48708	-1.11082	FNDC5;CD74;GPX3;APOD;TPSAB1
SYNCRIP OE human GSE14773 sample 112	5/293	0.373931	0.471444	0.118911	0.149765	1.47888	-1.11205	CD74;SERPINH1;TPSAB1;ITM2C;PDIA4
Gata4 OE mouse GSE66016 sample 2651	9/295	0.020901	0.0414282	0.00144587	0.00285295	0.350127	-1.11473	EGR1;CD63;LDHA;NDFIP1;ANXA2;SPP1;TXNIP;VIM;GAPDH
HMGN5 Overexpression of mutated NSBP1SE protein which does not bind to mouse GSE16564 sample 2300	4/243	0.427007	0.523936	0.168408	0.204159	1.72463	-1.11478	CD74;GNB1;SEPHS2;SOD1
MIR126 KD human GSE40458 sample 2333	5/295	0.379361	0.476114	0.121359	0.152374	1.50337	-1.11565	BAG3;ACTN1;TPM1;FOS;IL6ST
Srf homozygous Srf mutant (constitutive Srf treatment) mouse GSE1948 sample 1398	9/312	0.0286205	0.0536801	0.00209267	0.00396171	0.381944	-1.11708	EGR1;STIP1;SAMM50;ATP5A1;RPS6;SPP1;SLC25A4;GAPDH;ACTG2
Srf homozygous Srf mutant (non-binding Srf treatment) mouse GSE1948 sample 1395	5/296	0.382075	0.477988	0.122592	0.153604	1.51394	-1.11755	HMBS;RPS6;SPP1;HMGB1;GNB2L1
Rarb KO mouse GSE19925 sample 2999	8/269	0.0325045	0.0594039	0.00305106	0.00551782	0.396329	-1.11899	FBL;EDNRA;GOT1;GBE1;PDK4;SLC40A1;MSN;TXNIP
Dicer1 KO mouse GSE26822 sample 2681	3/192	0.491006	0.584726	0.240262	0.280344	2.08547	-1.11909	RPS18;RPLP1;STX7
Pou2af1 OE mouse GSE12421 sample 2312	5/296	0.382075	0.477988	0.122592	0.153604	1.51793	-1.12049	YWHAE;PSMB4;PSMD12;MYC;UQCRC2
STAT6 KD human GSE50588 sample 2805	9/304	0.0247726	0.0474532	0.00176443	0.00340404	0.368049	-1.12182	FYTTD1;GATM;STEAP3;CCND2;EEF2K;COL5A1;RAB15;MKNK2;CCNL1
Kdm1a KD mouse GSE36347 sample 1407	3/194	0.497889	0.591182	0.244876	0.285317	2.13935	-1.12451	C1QA;VIM;SOD1
Pik3ca knockdown mouse GSE46869 sample 2052	9/319	0.0323166	0.059239	0.00241825	0.00450429	0.398062	-1.12499	GHR;EIF4A1;FABP5;SERPINH1;TXNIP;ITGA6;AGRN;AREG;NFE2L2
GLI1 INHIBITION human GSE36855 sample 643	5/296	0.382075	0.477988	0.122592	0.153604	1.52438	-1.12525	CD74;CHDH;MKNK2;MAP4K3;AKAP1
Pdk1 knockout mouse GSE42187 sample 2009	9/283	0.0164442	0.0338796	0.00109484	0.00223533	0.332677	-1.12609	IL1RL1;SLPI;SLN;PDK4;CCL2;FOS;AREG;ATF3;PDRG1
Src overexpression mouse GSE37428 sample 2014	3/190	0.484077	0.579317	0.235662	0.275507	2.0684	-1.12915	VSNL1;CCL2;LPHN3
Pafah1b1 KO mouse GSE35366 sample 1638	7/302	0.122454	0.184824	0.0188595	0.0285185	0.669006	-1.12952	EPHX1;SPP1;TXNIP;CCL2;APOD;SLC2A4;A2M
SMC3 KD human GSE38252 sample 2222	5/298	0.387503	0.48403	0.125076	0.156474	1.55669	-1.12955	TNFRSF12A;STX7;CEBPG;SERPINH1;TXNIP
SALL4 KD human GSE35965 sample 1408	9/286	0.0174862	0.0358437	0.00117532	0.00237313	0.339837	-1.13118	KCMF1;CYB5B;CD63;LAPTM4B;HSPA5;CANX;YME1L1;VDAC2;SLC38A2
RARRES1 KD human GSE30543 sample 341	9/316	0.0306941	0.0568662	0.00227412	0.0042752	0.395237	-1.13317	EGR1;MME;TNFAIP6;ACSL1;TPM1;SERPINH1;MSN;FOS;JUNB
Prkcz KO mouse GSE29145 sample 1241	9/377	0.0760594	0.122995	0.0069294	0.0115427	0.54079	-1.13329	EGR1;UCHL1;MYC;CANX;NPR3;JUNB;ATF3;SOD1;TTN
BST2 OE human GSE50002 sample 1647	3/192	0.491006	0.584726	0.240262	0.280344	2.12032	-1.13779	ACTA1;GRWD1;MGP
SYK KD human GSE16200 sample 2375	6/336	0.313705	0.405922	0.0788351	0.103089	1.2624	-1.13817	CYB5B;FUT8;ITGA6;VIM;FSTL1;EGFR
FOXL2 OE human GSE39890 sample 2737	8/376	0.146256	0.214749	0.019608	0.0295215	0.73998	-1.1383	YWHAE;STIP1;SLN;MKNK2;AKT1;TRPC4AP;MAP4K3;NFE2L2
CLDN1 KD human GSE32254 sample 3035	4/251	0.451329	0.546594	0.182014	0.218688	1.8878	-1.14032	NPR3;CCL2;ITGA6;FOS
Klf3 KO mouse GSE35592 sample 2672	7/393	0.294208	0.38576	0.0611207	0.0827328	1.19776	-1.14091	CAST;VEZT;ANXA2;MSN;PYCR2;VIM;SLC2A4
PFKL OE human GSE38680 sample 102	7/358	0.221465	0.303498	0.0410302	0.0575609	0.957083	-1.14121	SLPI;TNFRSF12A;FGF9;GPX3;NPR3;SPP1;TNNI3
Eed KO mouse GSE49305 sample 1482	7/396	0.300697	0.39194	0.0630802	0.0851478	1.2198	-1.14252	SFRP4;UCHL1;MME;SPP1;PDK4;SLC40A1;A2M
Kdm1a KD mouse GSE25423 sample 3082	9/318	0.0317693	0.0586343	0.00236942	0.00443821	0.403195	-1.14364	GHR;CCND2;TNFRSF12A;EPHX1;SLC40A1;TXNIP;CCL2;APOD;RELA
IL6 anti-IL6 monoclonal antibody, neutralization human GSE62941 sample 1555	5/287	0.357646	0.454216	0.11171	0.141503	1.44955	-1.14396	EGR1;RAB15;TPM1;NEXN;ADRB2
SP3 KD human GSE50588 sample 2787	9/294	0.0204996	0.0407139	0.00141354	0.00279598	0.35746	-1.1443	LDHA;FUT8;COL5A1;MKNK2;PDE4B;DDIT4L;NR3C1;RHOA;YWHAH
FGFR3 KD human GSE41035 sample 1020	9/304	0.0247726	0.0474532	0.00176443	0.00340404	0.375791	-1.14542	CYB5B;STIP1;ACTA1;LDHA;GOT1;PPIF;PYCR2;MVD;LSS
Pten KO mouse GSE64303 sample 2254	5/291	0.368501	0.465082	0.116487	0.146864	1.4998	-1.14816	SLPI;GPX3;SPP1;APOD;AREG
Ptbp2 KO mouse GSE47565 sample 2876	9/280	0.0154486	0.0320185	0.00101888	0.00210094	0.333654	-1.14825	VEZT;BTG2;ACVR1C;AMHR2;CEBPG;SPP1;TXNIP;ATF3;RBM10
GSK3B knockdown human GSE35351 sample 1934	7/377	0.260198	0.345649	0.0513078	0.0701543	1.08135	-1.14875	STEAP3;FUT8;COL5A1;BPGM;AREG;NES;CES1
Ywhae KO mouse GSE35366 sample 1603	7/323	0.15649	0.227019	0.0258301	0.0377648	0.775152	-1.14934	C1QA;PPP1R14A;VSNL1;GPX3;SPP1;DDIT4L;JUNB
XIAP Depletion - Early passage human GSE11618 sample 1170	10/380	0.0373088	0.0667714	0.0023174	0.00434983	0.425238	-1.1509	DPP4;ACSL1;BAG3;SCHIP1;MSN;MVD;FOS;BPGM;ATP1B1;NR3C2
HCST KD human GSE50588 sample 2820	9/327	0.0369325	0.0662437	0.00283831	0.0051911	0.424591	-1.15252	EGR1;LAPTM4B;LDHA;FUT8;MKNK2;TXNIP;FOS;A2M;NR3C1
MIR140 OE mouse GSE13590 sample 602	4/235	0.402424	0.499582	0.155184	0.189048	1.66237	-1.15366	IL1RL1;GATM;AREG;B4GALT7
Npc1 KD mouse GSE39621 sample 2465	6/328	0.29463	0.386105	0.0721994	0.0956911	1.21283	-1.15419	MAPK10;EGR1;UCHL1;LDHA;VSNL1;RPLP1
NRAS DEPLETION - siRNA siMut10 human GSE12445 sample 1023	9/278	0.01481	0.030853	0.000970652	0.0020152	0.332102	-1.15522	CD74;LAPTM4B;PSMB4;RPS18;SERPINH1;TXNIP;GLUL;RXRG;SOD1
Lmx1b KO mouse GSE10516 sample 84	3/185	0.466565	0.562241	0.224236	0.263801	2.00791	-1.15621	UCHL1;FGF9;MGP
MYB KD human GSE49286 sample 1839	6/330	0.299377	0.390429	0.073827	0.097221	1.23007	-1.15689	POLD4;HSPA5;EPHX1;MKNK2;MVD;PDIA4
ZNF750 KD human GSE38039 sample 204	6/332	0.30414	0.395789	0.0754755	0.0992841	1.25199	-1.16043	C3;EGR1;AZGP1;TNFRSF12A;ACTN1;ADCY3
AKAP12 OE human GSE9951 sample 1572	5/285	0.352223	0.448267	0.109358	0.138886	1.44637	-1.16052	HSPA5;CEBPG;ADRB2;LCP1;PDIA4
Nfix KD mouse GSE45492 sample 2846	9/377	0.0760594	0.122995	0.0069294	0.0115427	0.553858	-1.16067	DPP4;CD74;SLPI;CHDH;CYBB;APOD;ATP1B1;IL6ST;RXRG
Lhx1 NULL MUTATION - Ablation mouse GSE4230 sample 776	3/188	0.477104	0.572384	0.231079	0.27067	2.08184	-1.16155	CCND2;LTBP4;HMGB1
MTDH KD human GSE59055 sample 2954	12/470	0.0292594	0.0547091	0.00112747	0.00228794	0.399863	-1.16189	EGR1;ACTA1;TNFRSF12A;TXNIP;CCL2;APOD;FOS;CCNL1;EIF2S2;JUNB;ACTG2;PDRG1
Kcnip3 KO mouse GSE16874 sample 1031	7/339	0.18503	0.261847	0.0321982	0.0459677	0.867495	-1.16244	C3;CYBB;TXNIP;PYCR2;CD36;FOS;ATF3
LEF1 KD human GSE42637 sample 1775	7/365	0.235495	0.318766	0.0446454	0.0619522	1.01686	-1.16258	POLD4;BTG2;TMEM30A;MKNK2;TXNIP;MAP4K3;BMPR1A
BRAF Drug human GSE50791 sample 2545	9/303	0.024319	0.0466948	0.00172649	0.00333879	0.379427	-1.16261	CYB5B;PDXK;LACTB2;GSTP1;RPS6;TXNIP;RPS20;APOD;ITPR3
MTDH DEPLETION human GSE9187 sample 125	6/327	0.292262	0.383831	0.0713934	0.0946841	1.21481	-1.16324	C3;CD74;LDHA;PVRL2;ACTG2;CMKLR1
IRF9 OE human GSE50002 sample 1654	4/250	0.448305	0.544563	0.180294	0.216835	1.91449	-1.16357	MYC;GRWD1;MGP;PDK4
Fmr1 KO mouse GSE40630 sample 2419	9/354	0.0557847	0.0950101	0.00469679	0.00816555	0.495136	-1.16544	STIP1;RPLP1;CANX;YME1L1;VIM;CD36;BPGM;BZW1;YWHAH
Gata4 KO mouse GSE52317 sample 356	5/290	0.365787	0.462136	0.115283	0.145498	1.5107	-1.16611	ACTA1;UCHL1;MME;NPR3;APOD
ELK1 KD human GSE34589 sample 2863	9/279	0.0151268	0.031459	0.000994527	0.00205773	0.337169	-1.16629	GUCY1A3;FBL;EIF4A1;ACSL1;LACTB2;GOT2;MKNK2;EIF2S2;GAPDH
Notch1 OE mouse GSE53036 sample 2958	5/290	0.365787	0.462136	0.115283	0.145498	1.51174	-1.16691	C1QA;ABCB10;CCND2;MME;SLC40A1
PTPN1 KD human GSE54157 sample 700	9/357	0.0582044	0.0981669	0.00495096	0.00856274	0.502847	-1.16715	GHR;ACVR1C;STAT3;SPP1;NEXN;LPHN3;GLUL;NES;CES1
Htt Knock-in mouse GSE19780 sample 769	7/365	0.235495	0.318766	0.0446454	0.0619522	1.0228	-1.16937	EGR1;UCHL1;CCND2;ACTN1;DDIT4L;JUNB;RXRG
PARK2 KD human GSE50864 sample 1799	6/334	0.308916	0.401144	0.0771449	0.101151	1.28041	-1.16957	NSF;COL5A1;PTGER2;PCCB;TFAM;CCL2
FLI1 KD human GSE27524 sample 1612	5/294	0.376646	0.473794	0.120132	0.151146	1.56611	-1.16986	MME;MTUS1;ITGA6;NR3C1;NES
Nfyc KD mouse GSE56838 sample 1343	9/365	0.0649849	0.107438	0.00568118	0.00973057	0.524467	-1.17001	BTG2;TNFRSF12A;MME;SLC40A1;DDIT4L;ADRB2;LCP1;CRYAB;ATF3
Myc Activation - 21 days mouse GSE4356 sample 754	9/303	0.024319	0.0466948	0.00172649	0.00333879	0.383091	-1.17384	EGR1;UCHL1;ALAS1;TPM1;TXNIP;UQCRC2;HMGB1;BZW1;YWHAH
Rb1 KO mouse GSE6206 sample 1164	9/332	0.0400363	0.0708738	0.00312885	0.00562914	0.443921	-1.17499	EGR1;FBL;IL1RL1;LDHA;MGP;EPHX1;SPP1;HMGB1;YWHAH
BCOR VR human GSE30442 sample 2106	8/231	0.0146011	0.030444	0.00121944	0.00244999	0.336681	-1.17565	LAPTM4B;CCND2;BAG3;SCHIP1;NPR3;SPP1;ATP1B1;ITM2C
Tet1 KD mouse GSE26830 sample 1353	10/386	0.0407757	0.0719206	0.00258577	0.004776	0.446914	-1.17636	ACTA1;GATM;TNFRSF12A;SERPINH1;SLC40A1;DDIT4L;CRYAB;JUNB;ATF3;PDRG1
NR1I2 KO human GSE55746 sample 2903	7/340	0.186882	0.26416	0.0326281	0.0465267	0.884023	-1.17681	FABP5;PDK4;SERPINH1;AQP4;VIM;CIAPIN1;PTGDS
RELA KD human GSE50588 sample 2819	4/244	0.430063	0.526621	0.170089	0.205683	1.83529	-1.17692	ING4;GUCY1A3;NSF;KPNA1
PTEN KD human GSE7562 sample 126	6/329	0.297002	0.388507	0.0730106	0.0965124	1.24537	-1.17743	YWHAE;EIF4A1;TXNIP;ATP1B1;GLUL;SLC38A2
Gsk3b KO mouse GSE27395 sample 1806	8/241	0.0183625	0.0371691	0.00157995	0.00307988	0.357782	-1.17792	FBL;LDHA;RPLP1;CANX;SERPINH1;GAPDH;GNB2L1;YWHAH
Trp53inp2 KO mouse GSE54917 sample 304	7/347	0.200058	0.278887	0.0357449	0.0506438	0.923123	-1.17878	EGR1;C1QA;UCHL1;TNFAIP6;NEDD4L;APOD;NES
IRF9 OE human GSE50002 sample 1653	5/288	0.360359	0.456706	0.112895	0.142855	1.5044	-1.17903	TNFRSF12A;MYC;PDK4;AGRN;TARBP2
TERT OE human GSE41559 sample 2623	7/370	0.245694	0.329994	0.0473495	0.065331	1.06583	-1.18166	FBL;FABP5;NPR3;SPP1;LCP1;DCPS;HAPLN1
Eed KO mouse GSE49305 sample 1478	9/349	0.0518991	0.0894595	0.00429586	0.00752784	0.489699	-1.18212	DPP4;CCND2;MME;NPR3;SPP1;SLC40A1;APOB;AGRN;HAPLN1
SYK druginhibition human GSE43510 sample 2019	6/327	0.292262	0.383831	0.0713934	0.0946841	1.23522	-1.18278	ING4;AOC3;MME;LCAT;APOD;SLC38A2
Rad21 KD mouse GSE23923 sample 1330	10/386	0.0407757	0.0719206	0.00258577	0.004776	0.449637	-1.18353	GATM;PPP1R14C;SOX18;GPX3;SERPINH1;SLC40A1;DDIT4L;NEXN;ADRB2;CRYAB
Rpe65 KD mouse GSE3249 sample 1143	7/330	0.168716	0.241008	0.0284994	0.041147	0.835377	-1.18868	STAT3;EPHX1;GNB1;PCCB;GNB3;PTGDS;A2M
MIR122 Antisense Inhibition mouse GSE3603 sample 786	7/174	0.0102754	0.022754	0.00107184	0.0021971	0.314219	-1.1887	PPP2CA;LDHA;ALAS1;IDH3G;IMMT;GLUL;SOD1
Sirt7 KO mouse GSE50076 sample 2580	7/359	0.223451	0.305174	0.0415346	0.0582011	1.00206	-1.18932	EGR1;C1QA;SLPI;TXNIP;BPGM;NR0B2;JUNB
Bcl11b KO mouse GSE9330 sample 28	8/429	0.236578	0.320054	0.0379494	0.0536108	1.04421	-1.18963	CYB5B;C1QA;GATM;PACSIN2;TXNIP;ITGA6;FOS;SLC6A1
Gm10480 Deficiency mouse GSE7020 sample 187	6/321	0.278142	0.366477	0.0666675	0.0893441	1.18619	-1.19072	ABCB10;HMBS;PACSIN2;PYCR2;HMGB1;BPGM
Pou1f1 Snell mutant PIT1-dw mouse GSE3129 sample 1728	8/222	0.011726	0.0253419	0.000954136	0.00198261	0.324123	-1.19125	CD63;CD74;BTG2;ALAS1;RPLP1;RPS6;SDHD;GNB2L1
PRKCDBP KD human GSE50982 sample 1768	9/300	0.0229936	0.0448561	0.00161655	0.00314625	0.38422	-1.19273	RPS18;RPLP1;GSTP1;RPS6;CCL2;RPS20;ITPR3;FSTL1;GNB2L1
Bnc1 KD mouse GSE4029 sample 97	9/323	0.0345714	0.0623827	0.00262162	0.00482385	0.429925	-1.19281	PDCL3;LAPTM4B;PSMB4;EEF2K;FABP5;IDH3G;TXNIP;RPS20;SOD1
HNF4A DEPLETION human GSE29084 sample 118	7/364	0.233473	0.316912	0.0441168	0.0613238	1.03906	-1.19401	PPP2CA;DPP4;IDH3G;LCP1;SEPHS2;DCPS;LSS
HOXA9 OE human GSE43741 sample 2856	9/336	0.0426434	0.0750512	0.00337775	0.00605451	0.461806	-1.19589	GATM;EDNRA;RPS18;PDK4;SLC40A1;PDE4B;FOS;LPHN3;CRYAB
CTNNB1 KD human GSE18560 sample 3119	9/290	0.0189494	0.0381344	0.00129	0.00257536	0.366249	-1.1964	ARF4;CD63;ALAS1;SLPI;ANXA2;HSPA5;ACSL1;MKNK2;RHOA
RB1 KD human GSE50532 sample 654	6/319	0.273471	0.361107	0.0651342	0.0875308	1.17493	-1.19676	GHR;SLPI;SLN;NEXN;HMGB1;A2M
Rpe65 KD mouse GSE3249 sample 1142	8/276	0.0369567	0.0662437	0.00354761	0.00630311	0.441093	-1.19731	C3;EGR1;F8;FABP5;GPX3;PCCB;AQP4;PRELP
Crem KO mouse GSE29592 sample 2558	7/354	0.213586	0.294866	0.0390528	0.0550413	0.98091	-1.19792	VTN;AZGP1;TMEM30A;ACVR1C;NPR3;SLC2A4;APOB
PDE1C KD human GSE46538 sample 2223	13/535	0.0336597	0.0610554	0.00109915	0.00224172	0.428955	-1.19935	VEZT;TMEM30A;MME;WBP4;NR3C1;NR3C2;PPM1B;LACTB2;IL6ST;MAPK6;SLC38A2;MAP4K3;BMPR1A
Cftr Deficiency mouse GSE3100 sample 1798	7/344	0.194367	0.27319	0.0343859	0.048861	0.925294	-1.20065	CCR1;EGR1;ACTA1;SLPI;FABP5;CYBB;FOS
Ppargc1a KO mouse GSE43798 sample 1347	8/224	0.0123253	0.0263556	0.00100866	0.00208165	0.330346	-1.20116	EGR1;LAPTM4B;ACTA1;BTG2;TNFRSF12A;CCL2;FOS;ATF3
Creb1 DN mouse GSE17478 sample 2199	7/351	0.207747	0.287951	0.0376115	0.0531642	0.965645	-1.20219	EGR1;ACTA1;MME;CYBB;MSN;FOS;ATF3
SPDEF KD human GSE48928 sample 2897	5/290	0.365787	0.462136	0.115283	0.145498	1.56079	-1.20477	MKNK2;APOD;FOS;NES;NFE2L2
Zfp322a KD mouse GSE45139 sample 1709	8/395	0.176461	0.250744	0.0252332	0.0370234	0.871242	-1.20521	DPP4;CCND2;TNFAIP6;MYC;GBE1;SERPINH1;ATF3;PDIA4
Hnf4a KO mouse GSE3124 sample 200	4/243	0.427007	0.523936	0.168408	0.204159	1.8681	-1.20752	CD74;GSTP1;GAPDH;GNB2L1
Emx2 Deficiency mouse GSE10216 sample 634	8/344	0.101857	0.157899	0.0122518	0.0193211	0.654436	-1.20796	PPP2CA;LAPTM4B;HSPA5;RPLP1;SERPINH1;VIM;HMGB1;FSTL1
Il17rc KO mouse GSE48329 sample 2411	4/244	0.430063	0.526621	0.170089	0.205683	1.88657	-1.20981	GATM;FABP5;SPP1;CD36
NANOG KD human GSE34904 sample 1349	9/289	0.0185755	0.0375057	0.00126052	0.00252624	0.368635	-1.21032	UCHL1;CCND2;RPS6;TPM1;SERPINH1;RPS20;VIM;GNB2L1;SOD1
CIITA KD human GSE25987 sample 811	9/320	0.0328705	0.0599824	0.00246787	0.00458616	0.431459	-1.214	YWHAE;FBL;EIF4A1;HSPA5;RPLP1;GNB1;AK3;VIM;LCP1
Mmp10 KO mouse GSE7957 sample 2748	7/353	0.211633	0.292669	0.0385684	0.0544218	0.988369	-1.21442	C1QA;MSN;TXNIP;AQP4;LCP1;NR0B2;BZW1
KDM4C natural variation human GSE41040 sample 617	9/292	0.0197134	0.0394106	0.00135063	0.00268467	0.375869	-1.21545	UCHL1;MME;COL5A1;GBE1;GSTP1;RPS6;SERPINH1;CCL2;FSTL1
Myc knock-in mouse GSE39443 sample 1847	9/347	0.050396	0.0873027	0.00414319	0.00728662	0.498572	-1.2157	STIP1;EIF4A1;LDHA;PSMB4;CCND2;SLPI;RPLP1;RPS6;GOT2
Ret mutant mouse GSE10743 sample 1870	8/333	0.0886104	0.140285	0.0102701	0.0164634	0.619336	-1.21642	EGR1;TNFRSF12A;MME;ADCY3;FOS;A2M;JUNB;AREG
Rs1 KO mouse GSE5581 sample 2461	10/404	0.0524867	0.09028	0.00354331	0.00630311	0.505935	-1.21669	YWHAE;BTG2;HSPA5;RPS18;GSTP1;SMPD1;SUCLG1;SLC38A2;MAP4K3;TNFRSF1A
Htt knock-in mouse GSE19780 sample 817	8/306	0.0606232	0.10151	0.0064196	0.0108104	0.533876	-1.22129	C1QA;COL5A1;GPX3;SPP1;PYCR2;AGPAT1;FSTL1;PDIA4
LMNA OE human GSE40404 sample 2715	9/321	0.0334308	0.0606856	0.0025183	0.00466915	0.437347	-1.22547	DPP4;CD63;MME;GBE1;NEXN;AK3;PRELP;CRYAB;SOD1
Pten KO mouse GSE64303 sample 2253	7/331	0.170496	0.243408	0.0288955	0.041694	0.869147	-1.22812	FNDC5;AZGP1;RAB15;SPP1;APOD;HTR4;ATP1B1
RXRA KD human GSE50588 sample 2816	5/287	0.357646	0.454216	0.11171	0.141503	1.55793	-1.22949	FYTTD1;CD74;SUCLG1;DHRS1;ITM2C
Runx1 KO mouse GSE2592 sample 278	6/319	0.273471	0.361107	0.0651342	0.0875308	1.20933	-1.2318	ANXA2;UQCRC2;HMGB1;EIF2S2;FSTL1;BZW1
Mut KD mouse GSE41044 sample 2736	5/282	0.344096	0.439538	0.105876	0.134888	1.49877	-1.23204	C3;ALAS1;HSPA5;MGP;FOS
Pink1 KO mouse GSE60413 sample 2276	4/232	0.393154	0.49008	0.150331	0.184176	1.72903	-1.23312	BAG3;GSTP1;EPHX1;TXNIP
Nr1i3 hNR1I3 KI (in mNR1I3-/- background) mouse GSE40120 sample 3068	6/315	0.264189	0.350184	0.0621304	0.0840058	1.17531	-1.23325	BTG2;CTF1;PPIF;TFAM;AQP4;NR0B2
OLR1 OE human GSE13139 sample 460	10/370	0.0319948	0.0587822	0.00192021	0.00366957	0.435392	-1.23386	ARF4;FBL;GOT1;HSPA5;RPS18;GOT2;AK3;MSN;HMGB1;MAPK6
MIR210 KD human GSE16962 sample 2972	8/254	0.02423	0.0466716	0.00216949	0.00408801	0.40339	-1.23624	C3;YWHAE;STIP1;SOX18;MTUS1;MAPK14;IL6ST;NFE2L2
CLDN1 OE human GSE10309 sample 58	5/284	0.349513	0.445518	0.108191	0.137548	1.52943	-1.23657	GHR;MME;AREG;NES;SOD1
Eed KO mouse GSE49305 sample 1480	12/467	0.0280462	0.0529712	0.00106921	0.00219541	0.420977	-1.23683	GHR;GATM;STEAP3;CCND2;ANXA2;MME;MGP;SLC40A1;TXNIP;CCL2;FOS;A2M
Htt Knock-in mouse GSE19780 sample 771	8/274	0.035645	0.0641769	0.00339977	0.00607155	0.451286	-1.23928	C1QA;SMAD4;COL5A1;SCHIP1;PTGDS;AGPAT1;FSTL1;PDIA4
Satb1 KO mouse GSE17490 sample 2215	7/345	0.196257	0.275327	0.034835	0.0494702	0.961364	-1.23996	ING4;MME;PCCB;SLC40A1;LCP1;A2M;ATP1B1
NCSTN KD human GSE57949 sample 1748	6/323	0.282831	0.372049	0.0682219	0.0910751	1.25489	-1.24075	EGR1;BTG2;HSPA5;MKNK2;AGRN;LSS
Mapk14 KD mouse GSE7342 sample 560	8/404	0.19167	0.269706	0.0282567	0.0408902	0.94723	-1.24127	ACTA1;EDNRA;KCNJ8;MGP;SPP1;FOS;BPGM;FSTL1
EGFR drugactivation human GSE22288 sample 1876	6/321	0.278142	0.366477	0.0666675	0.0893441	1.23708	-1.2418	FUT8;NEDD4L;ITGA6;VIM;ADRA1B;AREG
Hmgn1 KO mouse GSE44356 sample 434	7/375	0.256028	0.341793	0.0501562	0.0687735	1.15894	-1.24417	VTN;ATP5A1;SLC40A1;SUCLG1;UQCRC2;APOB;EGFR
EZH2 KO human GSE39452 sample 2664	4/239	0.414743	0.511994	0.161747	0.196476	1.85982	-1.24504	GHR;MME;TXNIP;LCP1
Alk KD mouse GSE53388 sample 2620	9/373	0.0722467	0.117869	0.00649201	0.0108963	0.582657	-1.24582	C3;C1QA;SERPINH1;SLC40A1;CYBB;CCL2;TNNI3;CD36;PTGDS
Rnf2 KO mouse GSE23033 sample 1765	9/360	0.0606911	0.101514	0.00521569	0.00898403	0.54502	-1.24676	FNDC5;SFRP4;CD63;LDHA;OBSCN;SLC40A1;DDIT4L;CCL2;PTGDS
CEBPG KD human GSE50588 sample 2784	9/314	0.0296446	0.055282	0.00218189	0.00410818	0.430661	-1.24689	EGR1;CCND2;COL5A1;SIRT5;TXNIP;FOS;NR3C1;TRPC4AP;YWHAH
Stat1 KO mouse GSE48970 sample 1519	8/221	0.0114345	0.0247561	0.000927774	0.0019328	0.337124	-1.24692	CCR1;SLPI;GBE1;MVD;FOS;GLUL;LSS;PDIA4
PIK3CA Mutation human GSE22035 sample 1502	10/419	0.0638075	0.105863	0.00453982	0.00791534	0.555628	-1.24773	GUCY1A3;EDNRA;SLPI;GSTP1;MGP;SPP1;SLC40A1;TPSAB1;IL6ST;ATP1B1
NELFE KD human GSE50588 sample 2796	9/329	0.0381535	0.0680371	0.00295185	0.00537444	0.46466	-1.24887	NSF;PPP1R14A;BTG2;LDHA;GATM;MKNK2;MGAT3;NR3C1;JUNB
PSMB9 KO human GSE23702 sample 1567	9/364	0.0641111	0.106283	0.0055856	0.00957363	0.557454	-1.24962	CCR1;FYTTD1;BTG2;SLPI;SMPD1;SPP1;ITGA6;IL6R;CES1
CTNNB1 KO mouse GSE7430 sample 1462	8/383	0.157071	0.227724	0.0215643	0.032128	0.846117	-1.25193	MAPK10;AOC3;IL1RL1;MGP;PDK4;AQP4;CRYAB;FSTL1
Nr1i3 KO mouse GSE40120 sample 3067	6/317	0.26882	0.355934	0.0636218	0.0858311	1.2122	-1.25222	BTG2;SLPI;FABP5;GOT1;MKNK2;TXNIP
IRF5 KD human GSE50588 sample 2801	9/328	0.0375396	0.0670903	0.00289464	0.00528615	0.464578	-1.25516	EGR1;GATM;FUT8;EEF2K;COL5A1;MGAT3;FOS;A2M;JUNB
Fosl1 KO mouse GSE43695 sample 2299	6/313	0.25958	0.345016	0.06066	0.082155	1.17991	-1.25562	CCR1;IL1RL1;GATM;VSNL1;KCNJ8;APOD
NPTX1 KD human GSE34551 sample 1674	7/363	0.231456	0.314351	0.0435922	0.0607339	1.08594	-1.2567	FLT1;RAB15;EPHX1;GNA12;SPP1;LCP1;NR3C1
MIF DEPLETION human GSE10241 sample 122	9/298	0.0221393	0.0434375	0.00154644	0.00302678	0.400743	-1.2569	CCND2;COL5A1;ADCY3;AK3;TXNIP;RPS20;GAPDH;ITM2C;YWHAH
Sst KO mouse GSE56520 sample 2423	7/355	0.215546	0.297064	0.0395411	0.0556649	1.03607	-1.25758	C1QA;CD74;CSRP3;ITGA6;MVD;CD36;RXRG
Runx1 KO mouse GSE34292 sample 2396	8/348	0.106935	0.164469	0.0130378	0.0204279	0.697837	-1.25962	SFRP4;C1QA;CD74;IL1RL1;HSPA5;RAB15;AQP4;LCP1
E2F6 KD human GSE50588 sample 2807	6/318	0.271143	0.358814	0.0643754	0.0867512	1.22918	-1.25985	CCR1;PPP2R2D;DDIT4L;SUCLG1;ITPR3;DHRS1
Ndel1 KO mouse GSE35366 sample 1640	5/262	0.290447	0.381861	0.0841212	0.109119	1.30947	-1.26062	ABCB10;PPP1R14C;CHDH;RPS6;AGPAT1
NFKB1 Inactivation (IKK Inhibition) human GSE20667 sample 2577	8/228	0.0135912	0.028535	0.00112519	0.00228522	0.354571	-1.26108	YWHAE;RPS18;MKNK2;VDAC2;VIM;BZW1;SLC38A2;GNB2L1
Esrrb Mutation - (ERR-beta; NR3B2) mouse GSE8434 sample 1047	4/234	0.399337	0.496003	0.15356	0.187564	1.80125	-1.26299	EGR1;UCHL1;GATM;COL5A1
Htt Knock-in mouse GSE19780 sample 770	8/328	0.082941	0.132607	0.00945267	0.0152842	0.625806	-1.26435	BTG2;PPP1R14C;SLN;BAG3;MGP;PDK4;FOS;JUNB
Mat1a KO mouse GSE63027 sample 2910	7/334	0.175886	0.250074	0.0301058	0.0431924	0.912334	-1.2645	PPP1R14A;ANXA2;SPP1;AQP4;CD36;PTGDS;ATF3
POU2F1 KD human GSE50588 sample 2799	6/319	0.273471	0.361107	0.0651342	0.0875308	1.24186	-1.26493	CCR1;NSF;GATM;MKNK2;NEXN;JUNB
Mef2d KD mouse GSE47150 sample 956	4/236	0.405508	0.50264	0.156815	0.190677	1.8418	-1.26694	EIF4A1;NDFIP1;RPLP1;NDUFS2
ERBB2 OE human GSE37009 sample 2742	7/342	0.190609	0.26849	0.0334993	0.0477409	0.963531	-1.26699	IL1RL1;FUT8;TNFAIP6;NPR3;FOS;LCP1;AREG
Ikbkb KO mouse GSE30049 sample 2245	9/320	0.0328705	0.0599824	0.00246787	0.00458616	0.450577	-1.26779	GHR;GATM;EDNRA;BAG3;TPM1;NPR3;PDK4;SERPINH1;LPHN3
SYK KD human GSE16200 sample 468	7/365	0.235495	0.318766	0.0446454	0.0619522	1.10917	-1.26812	CYB5B;FUT8;FABP5;ITGA6;VIM;FSTL1;YWHAH
Myd88 KO mouse GSE22873 sample 1126	8/407	0.196859	0.276012	0.029318	0.0422033	0.987013	-1.27059	EGR1;BTG2;RAMP2;MYC;FOS;PPARA;NR0B2;ATF3
Tgfb2 KD mouse GSE22989 sample 378	7/317	0.146351	0.214749	0.0236826	0.0348773	0.826215	-1.27096	GUCY1A3;LRP1;SPP1;DDIT4L;AQP4;A2M;B4GALT7
Foxo1 KD mouse GSE6623 sample 505	8/363	0.127195	0.191147	0.0163166	0.0251359	0.769131	-1.27269	SLPI;MYC;CHDH;CANX;VDAC2;LCP1;B4GALT7;GAPDH
Igf1 KO mouse GSE65202 sample 1318	8/358	0.120231	0.182376	0.0151639	0.0234562	0.750123	-1.27647	FNDC5;ACTA1;CSRP3;GATM;SLN;MYL2;HRC;TTN
BRAF Drug human GSE50791 sample 2549	9/315	0.0301662	0.0560163	0.00222762	0.00419104	0.442986	-1.27673	CYB5B;LACTB2;ATP5A1;RPS6;RPS20;TXNDC12;SDHD;SEPHS2;YWHAH
Ahr low-affinity mutant mouse GSE44715 sample 1467	9/345	0.048922	0.084931	0.0039948	0.00704094	0.517866	-1.27701	CD74;EDNRA;SLPI;ANXA2;GPX3;PPIF;SPP1;ADRB2;TPSAB1
DDR1 knockdown human GSE39207 sample 1943	7/324	0.158211	0.229104	0.0262005	0.0382834	0.86723	-1.27793	VSNL1;FGF9;MGAT3;VIM;A2M;CES1;SCN2B
Ikzf4 KO mouse GSE40273 sample 1061	4/236	0.405508	0.50264	0.156815	0.190677	1.86127	-1.28034	RPS18;ATP5A1;EPHX1;GAPDH
Abca1 Heterozygotic knockout (Abca1 +/-) mouse GSE614 sample 1360	9/322	0.0339978	0.0615307	0.00256955	0.00475327	0.459365	-1.28081	CD63;LDHA;ATP5A1;TPM1;NDUFS2;MAPK14;MAPK6;SLC25A4;SOD1
Ep300 KD mouse GSE18383 sample 1746	5/272	0.317126	0.409396	0.0946771	0.121706	1.43731	-1.28362	CD74;CTF1;TXNIP;PRELP;A2M
Bmpr1a KO mouse GSE48092 sample 1622	5/279	0.335983	0.429853	0.10245	0.130866	1.52054	-1.28381	CYB5B;F8;ACSL1;IDH3G;SLC5A1
Hoxa10 KO mouse GSE6439 sample 1535	8/349	0.108227	0.166244	0.01324	0.0207045	0.715581	-1.28397	YWHAE;EEF2K;FABP5;GRWD1;GOSR1;PYCR2;NR3C1;JUNB
Cstb KO mouse GSE47516 sample 45	8/387	0.163417	0.235251	0.0227423	0.0337175	0.890203	-1.28822	GUCY1A3;EGR1;C1QA;CD74;SERPINH1;AQP4;FSTL1;ACTG2
PPRC1 Partial Depletion human GSE14428 sample 590	9/303	0.024319	0.0466948	0.00172649	0.00333879	0.421234	-1.29071	YWHAE;COL5A1;MYL2;DLC1;SERPINH1;TXNIP;CRYAB;HAPLN1;SOD1
Gmnn KD mouse GSE25737 sample 1354	8/333	0.0886104	0.140285	0.0102701	0.0164634	0.657296	-1.29098	SERPINH1;SPP1;LTBP4;NDUFS2;CCNL1;FSTL1;PVRL2;SLC25A4
Foxo1 KD mouse GSE6623 sample 504	9/425	0.131239	0.196131	0.0141193	0.0219946	0.793674	-1.29287	EIF4A1;FABP5;RPLP1;CANX;FOS;HMGB1;CCNL1;MAPK6;ATF3
FLI1 KD human GSE27524 sample 1602	9/339	0.0446723	0.0782814	0.00357445	0.00634152	0.509873	-1.29887	POLD4;MGP;MTUS1;SPP1;CCL2;ITGA6;NR3C1;CRYAB;NES
SNAI1 OE human GSE14773 sample 371	8/307	0.0615451	0.10266	0.00653888	0.0109674	0.570923	-1.29961	CYB5B;EGR1;F8;FGF9;CCL2;FOS;BPGM;NES
Clpp KO mouse GSE40207 sample 135	8/233	0.015304	0.0317731	0.0012857	0.00257246	0.377247	-1.30117	C1QA;GPX3;EPHX1;PCCB;SPP1;A2M;AGPAT1;PDK2
Kdm6a KD mouse GSE45034 sample 1302	8/345	0.103114	0.159399	0.012445	0.0195875	0.708586	-1.30121	DPP4;SFRP4;CCND2;GBE1;DDIT4L;NEXN;LPHN3;RXRG
Prdm14 KO mouse GSE45507 sample 3106	8/228	0.0135912	0.028535	0.00112519	0.00228522	0.36587	-1.30126	GHR;EGR1;LDHA;SCCPDH;ANXA2;BAG3;PYCR2;FSTL1
Tfap2c KO mouse GSE45941 sample 1490	8/308	0.0624757	0.104069	0.00665983	0.0111549	0.57547	-1.30212	EGR1;LDHA;AMHR2;SPP1;DDIT4L;FOS;GLUL;FSTL1
Pten KO mouse GSE64302 sample 2880	8/336	0.0921179	0.144893	0.0107851	0.0171642	0.674222	-1.30243	IL1RL1;BTG2;TNFAIP6;GBE1;TXNIP;CCL2;FOS;AREG
Ppara KO mouse GSE6864 sample 1372	8/236	0.016404	0.0338541	0.00139043	0.00275701	0.385104	-1.30385	SMAD4;RPS18;PDK4;TXNIP;RPS20;SLC5A1;CD36;MAPK6
TRPM7 defectivemutant human GSE23102 sample 2037	9/359	0.0598547	0.100462	0.00512626	0.00884881	0.568347	-1.30605	FBL;LAPTM4B;LDHA;PSMB4;EPHX1;PPIF;YME1L1;TXNDC12;SOD1
Ache AChE-S over-expressor mutation mouse GSE31458 sample 2433	8/415	0.210974	0.291924	0.0322818	0.0460599	1.0616	-1.30711	CYB5B;GUCY1A3;GPX3;MGP;SPP1;MGAT3;TXNIP;AQP4
Ifnar1 KO mouse GSE3203 sample 879	7/287	0.100752	0.156345	0.0147716	0.0229078	0.705331	-1.30887	EGR1;SMAD4;ITGA6;VIM;ADRB2;FOS;ATP1B1
Cstb KO mouse GSE47516 sample 226	9/415	0.11833	0.179716	0.012296	0.0193781	0.762868	-1.30937	C3;C1QA;CD74;PPP1R14C;SPP1;CYBB;ITGA6;AQP4;VIM
Klf5 KO mouse GSE43806 sample 1427	8/379	0.150845	0.220144	0.0204302	0.0305321	0.865435	-1.30981	BTG2;TNFRSF12A;GSTP1;SPP1;FBXO22;ATF3;PDRG1;BMPR1A
Tcof1 OE mouse GSE1956 sample 181	6/312	0.257283	0.342714	0.0599326	0.0812606	1.2233	-1.30998	FBL;LDHA;RPS18;CSNK2B;HMGB1;EIF2S2
Elavl1 KO mouse GSE49225 sample 2836	8/248	0.0213785	0.0422865	0.00187905	0.00359657	0.414484	-1.31113	CCND2;SCCPDH;ACSL1;EPHX1;DDIT4L;TXNIP;BVES;ACTG2
NPTX1 KD human GSE34551 sample 1672	5/277	0.330584	0.423615	0.100197	0.128124	1.52677	-1.31139	VSNL1;TNFAIP6;SPP1;PDE4B;CD36
PAX5 OE human GSE44244 sample 575	10/423	0.0670732	0.110364	0.00483969	0.00838919	0.595102	-1.31159	LAPTM4B;EGR1;GATM;UCHL1;TXNIP;CCL2;FOS;ADRB2;BVES;AREG
Pdss2 KO mouse GSE10904 sample 147	4/222	0.362136	0.458479	0.134593	0.167173	1.68292	-1.31241	SFRP4;CD74;VIM;CCNL1
STK19 OE human GSE36036 sample 1570	7/339	0.18503	0.261847	0.0321982	0.0459677	0.97999	-1.31318	CD74;MME;PDE4B;ITGA6;BVES;AREG;CES1
MTDH KD human GSE59057 sample 2955	8/377	0.147778	0.216711	0.0198794	0.029893	0.859293	-1.31402	EGR1;ACTA1;TFAM;TXNIP;CCL2;CCNL1;EIF2S2;PDRG1
Met activemutant mouse GSE11319 sample 2004	5/273	0.319812	0.412206	0.0957684	0.122979	1.48311	-1.31438	FBL;UCHL1;SLC2A4;DCPS;NES
CDK8 knockdown human GSE38061 sample 1938	9/335	0.0419812	0.0739393	0.00331411	0.00594483	0.504923	-1.31508	FUT8;EDNRA;VSNL1;FGF9;MYL2;MTUS1;DDIT4L;SLC5A1;BVES
Rp1 KO mouse GSE128 sample 1773	8/224	0.0123253	0.0263556	0.00100866	0.00208165	0.362152	-1.31681	PSMB4;RPLP1;RPS6;NDUFS2;SLC25A4;TARBP2;PDIA4;SOD1
Pou4f1 KO mouse GSE19997 sample 2947	9/433	0.142081	0.210134	0.0157163	0.0242952	0.844883	-1.31802	TMEM30A;FABP5;SLPI;PTGER2;SPP1;ITGA6;FOS;PVRL2;HAPLN1
Fhl2 Deficiency mouse GSE10902 sample 623	8/321	0.0753755	0.122183	0.00839105	0.0137237	0.627242	-1.31861	BTG2;RAMP2;EDNRA;MME;EPHX1;LTBP4;PRELP;FOS
Nrl Deficiency mouse GSE4051 sample 262	3/172	0.419897	0.517147	0.195103	0.233029	2.00239	-1.32043	STIP1;BTG2;TXNIP
Pik3cb OE mouse GSE21543 sample 2311	9/359	0.0598547	0.100462	0.00512626	0.00884881	0.574748	-1.32076	DPP4;LDHA;MPP3;SMAD4;FABP5;SLC40A1;SLC5A1;BPGM;GAPDH
MYB KD human GSE49286 sample 1835	7/339	0.18503	0.261847	0.0321982	0.0459677	0.986289	-1.32162	MAP2K4;GSTP1;DDIT4L;NEDD4L;LCP1;FSTL1;SLC38A2
PPRC1 Depletion human GSE14428 sample 2864	4/234	0.399337	0.496003	0.15356	0.187564	1.89035	-1.32546	YWHAE;SERPINH1;A2M;HAPLN1
Taf7l KO mouse GSE5510 sample 583	4/228	0.380764	0.477579	0.143952	0.177166	1.79362	-1.32553	VDAC2;UQCRC2;PTGDS;GAPDH
FOXA1 OE human GSE49153 sample 2963	8/345	0.103114	0.159399	0.012445	0.0195875	0.722045	-1.32592	LAPTM4B;ACSL1;GBE1;DNAJC5;STAT3;MKNK2;FOS;MAPK6
HNRNPU-AS1 OE human GSE9951 sample 1586	9/372	0.0713125	0.116471	0.00638605	0.0107632	0.617328	-1.32733	EDNRA;TNFRSF12A;HSPA5;GPX3;PPIF;MSN;ITGA6;FOS;BZW1
Hdac6 KO mouse GSE27896 sample 399	8/327	0.0818337	0.131009	0.00929518	0.0150396	0.653313	-1.32785	C3;SLPI;BAG3;PTGER2;SPP1;AREG;ACTG2;TTN
Aire KO mouse GSE30129 sample 1676	9/479	0.212538	0.293753	0.0275695	0.0400187	1.08532	-1.32954	C3;CD74;ANXA2;KCNJ8;HMBS;CYBB;CD36;ATF3;BMPR1A
Txnrd1 KO mouse GSE37874 sample 2647	6/313	0.25958	0.345016	0.06066	0.082155	1.25198	-1.33231	LAPTM4B;MYC;GBE1;EPHX1;CD36;A2M
Pink1 KO mouse GSE60413 sample 2275	6/299	0.227977	0.31032	0.0509536	0.0697093	1.13907	-1.33288	C1QA;CD74;GOT1;TXNIP;APOB;ADRA1B
MIR517A OE human GSE20679 sample 2561	9/353	0.0549928	0.0939251	0.00461436	0.00803375	0.563583	-1.33302	CYB5B;DPP4;STAT3;CANX;STX7;SPP1;GLUL;SLC38A2;RHOA
PPRC1 DEPLETION human GSE14428 sample 123	4/233	0.396247	0.493004	0.151942	0.185962	1.88742	-1.33486	YWHAE;SERPINH1;A2M;HAPLN1
Pten KO mouse GSE63625 sample 2582	8/316	0.0702373	0.114869	0.0076894	0.012704	0.618623	-1.33868	C3;SCCPDH;ANXA2;HMBS;YME1L1;FOS;AREG;ACTG2
Cftr Deficiency mouse GSE3100 sample 1792	9/389	0.0882279	0.139865	0.00837797	0.0137237	0.680676	-1.33894	EGR1;C1QA;GATM;CYBB;FOS;JUNB;AREG;ATF3;NFE2L2
ZMPSTE24 KD human GSE41799 sample 3021	9/332	0.0400363	0.0708738	0.00312885	0.00562914	0.506226	-1.33991	LDHA;ATP5A1;RPS6;GNB1;SPP1;ITPR3;MAPK6;RHOA;YWHAH
IKBKB expression of a constitutively active allele of the I&Icirc;&ord human GSE17129 sample 2974	8/409	0.20035	0.279133	0.0300406	0.0431923	1.05043	-1.34042	C3;EEF2K;TNFAIP6;ACSL1;GSTP1;MKNK2;LCP1;JUNB
ZNF217 OE human GSE35511 sample 1079	8/349	0.108227	0.166244	0.01324	0.0207045	0.747526	-1.34128	ARF4;USP14;GSTP1;CSNK2B;PPIF;CCL2;ITGA6;ATP1B1
CFAP45 OE human GSE27318 sample 2562	8/227	0.0132662	0.0280176	0.0010951	0.00223533	0.375625	-1.34283	PSMB4;ANXA2;TNFRSF12A;RPS18;RPLP1;MSN;RPS20;VIM
MYC KD human GSE54872 sample 1311	7/316	0.144693	0.213218	0.0233371	0.034494	0.869589	-1.3439	VSNL1;MME;MGP;CCL2;APOD;ADRB2;GLUL
Cftr Deficiency mouse GSE3100 sample 1795	8/319	0.0732937	0.119145	0.00810486	0.0132999	0.632071	-1.34467	CCR1;C1QA;RAMP2;SLPI;PDK4;ADRB2;BPGM;GLUL
Zfp42 KD mouse GSE9978 sample 1334	11/440	0.0408165	0.0719402	0.00210486	0.00398168	0.511587	-1.34646	STIP1;FBL;PSMD12;HSPA5;SPP1;SUCLG1;UQCRC2;EIF2S2;SLC25A4;SEPHS2;YWHAH
Met knockout mouse GSE8747 sample 2007	5/271	0.314442	0.406581	0.0935923	0.120439	1.49692	-1.34719	MYL2;GNA12;SPP1;CCL2;CD36
NPTX1 KD human GSE34551 sample 1671	8/356	0.117504	0.179248	0.0147198	0.022886	0.783943	-1.34759	EDNRA;KCNJ8;TNFAIP6;RAB15;MTUS1;SPP1;HAPLN1;CES1
Hdac1 Drug inhibition (0.5mM VPA for 4 hs) mouse GSE23957 sample 1803	8/372	0.140247	0.208056	0.0185488	0.0281429	0.859134	-1.3488	LAPTM4B;BTG2;SYNJ1;TNFAIP6;STX7;ADRB2;SLC2A4;BPGM
Arid3a OE mouse GSE56853 sample 1339	10/380	0.0373088	0.0667714	0.0023174	0.00434983	0.49865	-1.34959	GHR;ACTA1;TNFRSF12A;RAB15;TPM1;SERPINH1;SLC40A1;PYCR2;LCP1;CRYAB
Akt1 druginhibition mouse GSE26290 sample 1908	7/328	0.16518	0.237215	0.0277185	0.0401629	0.938346	-1.35008	DPP4;BTG2;KCNJ8;MYC;ITGA6;IL6ST;GLUL
Pparg OE mouse GSE10192 sample 2732	3/170	0.412592	0.510638	0.190707	0.228228	2.00885	-1.35014	AOC3;RAMP2;GLUL
Cdh1 KO mouse GSE48131 sample 2982	8/384	0.158646	0.22946	0.0218547	0.0325207	0.917684	-1.35085	C3;SLPI;TNFRSF12A;GPX3;SPP1;JUNB;ATF3;PDRG1
Mn1 OE mouse GSE13189 sample 2305	8/373	0.141737	0.209754	0.0188097	0.0284785	0.866561	-1.35341	GUCY1A3;C1QA;SCCPDH;PPP1R14C;LRP1;CCL2;CD36;FSTL1
Tsc1 KO mouse GSE55490 sample 1483	10/406	0.0539126	0.092275	0.00366508	0.00648808	0.56893	-1.35575	ACTA1;GATM;STEAP3;LACTB2;SMPD1;NEXN;DHRS1;PTGDS;PDK2;TTN
Pdx1 KO mouse GSE29048 sample 387	7/322	0.154778	0.224669	0.0254633	0.0372959	0.908102	-1.35591	ACTA1;MME;PDK4;MSN;AREG;ATF3;ACTG2
CDK8 knockdown human GSE38061 sample 1937	8/367	0.132915	0.198269	0.0172833	0.0264813	0.838155	-1.35624	CD74;BTG2;VSNL1;FGF9;MKNK2;DDIT4L;VIM;BVES
BRD4 knockdown mouse GSE50865 sample 1985	8/244	0.0196151	0.0392944	0.00170313	0.00330151	0.419188	-1.35678	EGR1;POLD4;MKNK2;SPP1;TXNIP;VIM;FOS;NFE2L2
Mmp8 KO mouse GSE22971 sample 1687	8/334	0.0897708	0.14203	0.0104397	0.0167131	0.695198	-1.35683	FYTTD1;AOC3;ARF4;CD74;STEAP3;EDNRA;SERPINH1;PTGDS
Dicer1 KO mouse GSE35844 sample 609	8/262	0.0284336	0.0535504	0.00261039	0.00481414	0.463671	-1.35723	LDHA;SLPI;RPLP1;CHDH;CYBB;RPS20;SLC25A4;SOD1
Mef2a KD mouse GSE47150 sample 957	5/275	0.325193	0.417148	0.0979701	0.125342	1.55464	-1.35924	NDFIP1;RPLP1;NDUFS2;GNB2L1;YWHAH
Adam17 Conditional KO in keratinocytes mouse GSE38830 sample 3100	8/274	0.035645	0.0641769	0.00339977	0.00607155	0.495188	-1.35984	C3;UCHL1;CSRP3;MYL2;CCL2;SLC5A1;TPSAB1;NR0B2
Gnb5 KO mouse GSE29081 sample 2490	6/273	0.17314	0.246603	0.0356151	0.0504894	0.971533	-1.36012	RPS6;TXNIP;TNNI3;FOS;SLC2A4;A2M
LMNA HGPS single-point mutation human GSE24487 sample 2258	8/297	0.052719	0.0905512	0.00541897	0.00931434	0.566912	-1.36163	AOC3;ACTA1;PPP1R14A;BTG2;MPP3;HRC;TXNIP;TNNI3
Rpe65 KO mouse GSE3249 sample 2711	6/291	0.210516	0.291456	0.0458654	0.0634637	1.105	-1.36232	GNB1;PCCB;GNB3;AQP4;PTGDS;A2M
PTEN KD human GSE7562 sample 1365	7/334	0.175886	0.250074	0.0301058	0.0431924	0.983084	-1.36255	YWHAE;CD63;FBL;PSMB4;TXNIP;MRPL9;TNFRSF1A
Dusp1 Deficiency mouse GSE3565 sample 792	7/320	0.151381	0.220794	0.0247404	0.0363468	0.902886	-1.36383	RPLP1;GSTP1;MGP;HMBS;VDAC2;CD36;ITM2C
Bcl11a KO mouse GSE28333 sample 1542	8/346	0.104379	0.16115	0.0126403	0.0198692	0.748362	-1.36607	CD74;BTG2;PPM1B;ABCB10;HMBS;ADRB2;EIF2S2;GLUL
SYK druginhibition human GSE43510 sample 2059	7/327	0.163425	0.235251	0.0273335	0.0397236	0.944917	-1.36739	ING4;DPP4;VSNL1;MME;APOD;MXD3;TNFRSF1A
Commd1 KO mouse GSE53368 sample 1549	5/274	0.322501	0.414791	0.0968661	0.124066	1.55433	-1.36778	C3;CD74;PDK4;MGAT3;PDE4B
Gata3 KO mouse GSE39864 sample 1162	8/348	0.106935	0.164469	0.0130378	0.0204279	0.760474	-1.37268	DPP4;CD74;IL1RL1;FABP5;VIM;SLC25A4;ACTG2;TTN
Id4 KO mouse GSE25100 sample 647	8/262	0.0284336	0.0535504	0.00261039	0.00481414	0.470259	-1.37651	CCR1;C1QA;LAPTM4B;GATM;ACTN1;EPHX1;SLC40A1;FSTL1
Dmrta2 OE mouse GSE25179 sample 2204	4/220	0.355921	0.452499	0.13153	0.163621	1.73739	-1.3777	MYC;PRELP;LCP1;RXRG
IKBKB transient expression of constitutively active IKK&Icirc;&sup2;(E human GSE20115 sample 2442	10/482	0.12756	0.191576	0.0113371	0.0179838	0.834974	-1.37977	EGR1;CCND2;TNFAIP6;ACSL1;SCHIP1;MKNK2;CCL2;AQP4;FOS;JUNB
TTN TMD mutation human GSE42806 sample 2437	5/275	0.325193	0.417148	0.0979701	0.125342	1.57845	-1.38006	CHCHD4;UCHL1;PSMC1;ITGA6;NES
STAG2 KO human GSE28214 sample 2845	8/390	0.168255	0.240491	0.0236551	0.0348773	0.968469	-1.38014	EGR1;UCHL1;CCND2;SLPI;STAT3;SLC40A1;FOS;LCP1
Snca KO mouse GSE19534 sample 469	7/293	0.109161	0.167468	0.0163223	0.0251359	0.772545	-1.38051	BAG3;PDK4;NEXN;TXNIP;SLC5A1;FOS;ATF3
ETS2 KD human GSE43459 sample 34	8/335	0.0909399	0.143412	0.0106114	0.0169433	0.711016	-1.38082	NSF;TNFRSF12A;FGF9;PACSIN2;NF1;SLC40A1;AQP4;IL6ST
[truncated: 428 more rows]

## Sheet: heart_failure_down
Term	Overlap	P-value	Adjusted P-value	Old P-value	Old Adjusted P-value	Z-score	Combined Score	Genes
Naca KO mouse GSE5841 sample 986	31/419	2.23729e-14	1.74831e-11	4.66705e-19	6.37738e-16	-2.04116	50.5591	YWHAE;ARF4;EIF4A1;RAMP2;ATP5A1;NEXN;HMGB1;FSTL1;TTN;PPP2CA;CSRP3;SERPINH1;TNNI3;SMAD4;NDFIP1;IDH3G;TPM1;SDHD;ATP1B1;RHOA;ACTA1;FABP5;CANX;NDUFS2;SUCLG1;VIM;UQCRC2;CRYAB;SLC25A4;GAPDH;ITM2C
SOX7 OE human GSE10809 sample 1271	30/405	5.85189e-14	2.35441e-11	1.73693e-18	1.13496e-15	-1.89665	46.4152	YWHAE;ARF4;PSMD12;HMGB1;FSTL1;BZW1;STIP1;FBL;LDHA;UCHL1;CCND2;SPP1;MAPK6;SLC38A2;HSPA5;ACTN1;TPM1;GOT2;ATP1B1;EIF2S2;SOD1;ACTA1;PPM1B;FABP5;VSNL1;PSMC1;CSNK2B;CANX;VDAC2;ITM2C
Ssfa2 Deficiency mouse GSE13585 sample 593	27/308	1.9835e-14	1.74831e-11	1.88063e-18	1.13496e-15	-1.80494	44.7079	PSMD12;ALAS1;GBE1;GSTP1;ATP5A1;NPR3;PRELP;SLC2A4;LDHA;MKNK2;SERPINH1;CD36;PTGDS;IDH3A;AOC3;CYB5B;ANXA2;IDH3G;IMMT;LACTB2;NDUFS2;SUCLG1;VIM;UQCRC2;CRYAB;SLC25A4;GAPDH
Pitx2 KO mouse GSE50399 sample 3059	28/356	9.67593e-14	3.33681e-11	5.9612e-18	2.50118e-15	-1.847	44.5561	EIF4A1;LTBP4;SLC2A4;HMGB1;FSTL1;PSMB4;BAG3;SERPINH1;PACSIN2;MFN2;CD36;PTGDS;PDK2;YWHAH;EGR1;NDFIP1;MTUS1;MSN;ATP1B1;RHOA;GNB2L1;SOD1;ACTA1;OBSCN;MGP;CANX;RPS20;VIM
Prkag3 KO mouse GSE4063 sample 190	25/235	2.19967e-15	5.31e-12	5.28367e-19	6.37738e-16	-1.70344	44.2238	ALAS1;GSTP1;ATP5A1;SLC40A1;CSRP3;LDHA;BAG3;MKNK2;CD36;IDH3A;TNFRSF12A;GOT1;ACSL1;GPX3;IDH3G;GOT2;IMMT;SDHD;ATP1B1;MYL2;TXNIP;UQCRC2;CRYAB;SLC25A4;GAPDH
Polg Mutation mouse GSE4866 sample 1515	27/354	5.69794e-13	1.52831e-10	4.90609e-17	1.31592e-14	-1.88441	42.5909	GSTP1;ATP5A1;NEXN;FSTL1;TTN;LDHA;BAG3;MKNK2;PDK4;CD36;YWHAH;CD74;ANXA2;GOT1;GPX3;IDH3G;TPM1;EPHX1;MSN;GNB2L1;ACTA1;FABP5;MGP;HRC;TXNIP;UQCRC2;SCN2B
Dysf Deficiency mouse GSE2629 sample 870	25/263	3.02141e-14	1.74831e-11	6.21668e-18	2.50118e-15	-1.69749	42.0464	CD63;PSMD12;SCHIP1;GBE1;ATP5A1;SLC2A4;CSRP3;LDHA;SAMM50;BAG3;MKNK2;PDK4;KPNA1;HSPA5;RPS6;SDHD;ACTA1;PSMC1;MGP;NDUFS2;SUCLG1;UQCRC2;CRYAB;SLC25A4;GAPDH
Lhb OE mouse GSE3348 sample 1041	28/403	2.01012e-12	3.03277e-10	1.18874e-16	2.39134e-14	-1.89517	41.5351	CD63;RAMP2;ALAS1;LRP1;GSTP1;LTBP4;RELA;GHR;LAPTM4B;LDHA;SOX18;MKNK2;SERPINH1;MAPK6;AOC3;CD74;ANXA2;GPX3;RPS6;MSN;MAPK14;GNB2L1;SOD1;ACTA1;COL5A1;NDUFS2;SLC25A4;ITM2C
TP53 Mutation human GSE27157 sample 3046	29/465	1.13125e-11	1.3004e-09	4.76472e-16	6.7659e-14	-2.00065	40.9344	ARF4;CEBPG;AK3;BZW1;ACTG2;C3;LAPTM4B;FBL;PSMB4;RPS18;MYC;SPP1;A2M;SEPHS2;AOC3;ACTN1;RPS6;TPM1;RHOA;GNB2L1;SOD1;SLPI;MGP;CSNK2B;GNB1;ITGA6;RPS20;VIM;UQCRC2
Apln KO mouse GSE7781 sample 628	23/218	3.62118e-14	1.74831e-11	1.68082e-17	5.79642e-15	-1.65093	40.8931	EGR1;CD74;BTG2;HSPA5;GSTP1;ATP5A1;TPM1;FOS;C3;MYL2;MGP;PDK4;PACSIN2;MFN2;TXNIP;RPS20;TNNI3;VIM;CD36;PTGDS;GLUL;JUNB;SLC25A4
Sod2 KO mouse GSE2236 sample 155	26/328	6.46066e-13	1.5596e-10	8.0421e-17	1.76488e-14	-1.76583	39.8749	GSTP1;ATP5A1;NEXN;CSRP3;SLN;PDK4;TNNI3;CD36;PTGDS;ACADS;EGR1;GOT1;HSPA5;ACSL1;IDH3G;GOT2;IMMT;FOS;OBSCN;MYL2;HRC;NDUFS2;TXNIP;SUCLG1;UQCRC2;CRYAB
Cav1 KO mouse GSE10849 sample 393	27/348	3.79333e-13	1.14464e-10	3.29216e-17	9.93409e-15	-1.74144	39.8628	C1QA;RAMP2;RPLP1;LTBP4;NEXN;FSTL1;C3;CSRP3;LDHA;SOX18;SERPINH1;CD36;PTGDS;EGR1;CD74;NDFIP1;ANXA2;TPM1;EPHX1;MSN;ACTA1;FABP5;MGP;RPS20;ITGA6;VIM;CRYAB
Gys1 OE mouse GSE2198 sample 2460	27/361	9.06295e-13	1.82316e-10	7.74327e-17	1.76488e-14	-1.76861	39.6616	EIF4A1;RAMP2;RPLP1;ATP5A1;LTBP4;PRELP;SLC2A4;HMGB1;TTN;C3;PPP2CA;CSRP3;SOX18;APOD;CD36;GLUL;GOT1;ACSL1;GPX3;ATP1B1;SOD1;MYL2;NDUFS2;TXNIP;VIM;CRYAB;SLC25A4
Ilk activemutant mouse GSE25729 sample 1905	23/252	7.93354e-13	1.74105e-10	3.10373e-16	5.12179e-14	-1.75402	39.4153	ALAS1;TNFRSF12A;GOT1;HSPA5;ATP5A1;TPM1;GOT2;NEXN;SDHD;ATP1B1;FNDC5;ACTA1;CSRP3;OBSCN;BAG3;MYL2;CSNK2B;CANX;PDK4;VDAC2;TNNI3;SLC25A4;GAPDH
ESRRA KO mouse GSE8106 sample 2613	26/335	1.05029e-12	1.95031e-10	1.29326e-16	2.40149e-14	-1.71356	38.3115	CD63;ALAS1;LRP1;GSTP1;ATP5A1;LTBP4;LDHA;SMPD1;PDK4;AKT1;MLYCD;PTGDS;ACADS;IDH3A;CD74;RPS6;IMMT;SDHD;TRPC4AP;PDCL3;MYL2;MGP;PPIF;TXNIP;UQCRC2;GAPDH
Pdpn NULL MUTATION mouse GSE1363 sample 903	27/406	1.40236e-11	1.41054e-09	1.17838e-15	1.35458e-13	-1.83135	37.3216	ARF4;EIF4A1;CD63;BTG2;RAMP2;ATP5A1;LTBP4;ADRB2;ACTG2;C3;PSMB4;SOX18;SERPINH1;JUNB;YWHAH;EGR1;HSPA5;RPS6;TPM1;MSN;FOS;ACTA1;MYL2;MGP;TXNIP;NDUFS2;ATF3
NRAS KD human GSE12445 sample 2376	27/405	1.32508e-11	1.40313e-09	1.11325e-15	1.34369e-13	-1.82883	37.28	YWHAE;ARF4;EIF4A1;SCHIP1;BZW1;LAPTM4B;LDHA;PSMB4;MYC;SERPINH1;PACSIN2;AKT1;SLC38A2;CD74;TNFRSF12A;ACSL1;ACTN1;TPM1;GOT2;MSN;RHOA;GNB2L1;FABP5;CSNK2B;CANX;YME1L1;GAPDH
UBR5 DEPLETION human GSE6015 sample 143	26/350	2.85652e-12	4.05626e-10	3.45659e-16	5.21513e-14	-1.72291	37.2589	EIF4A1;PTGER2;HMGB1;AGPAT1;BZW1;ACTG2;PPP2CA;STIP1;FBL;LAPTM4B;SERPINH1;AKT1;CCL2;YWHAH;KCMF1;HSPA5;ACTN1;TPM1;GOT2;MSN;RHOA;CANX;GNB1;PPIF;VIM;GAPDH
Cdkn1a DN mouse GSE760 sample 2713	24/283	1.2212e-12	2.03859e-10	3.18255e-16	5.12179e-14	-1.65923	37.0235	HSPA5;ACSL1;IDH3G;RPLP1;ATP5A1;RPS6;SDHD;SLC2A4;AKAP1;LAPTM4B;LDHA;SAMM50;BAG3;SMPD1;HRC;PPIF;NDUFS2;SUCLG1;TNNI3;UQCRC2;MLYCD;PPARA;SLC38A2;SLC25A4
Des KO mouse GSE41363 sample 2387	22/251	5.71198e-12	7.25722e-10	3.04463e-15	3.19554e-13	-1.72211	36.2397	YWHAE;CD74;TNFRSF12A;GOT1;GPX3;IDH3G;ATP5A1;GOT2;IMMT;SLC2A4;ATP1B1;ACTA1;BAG3;MKNK2;SERPINH1;MFN2;NDUFS2;TXNIP;SUCLG1;GAPDH;ATF3;PDK2
Hras OE mouse GSE3530 sample 2707	22/262	1.33687e-11	1.40313e-09	6.91398e-15	6.41936e-13	-1.74155	35.5007	GOT1;ACSL1;IDH3G;ATP5A1;NEXN;SLC2A4;TTN;FNDC5;ACTA1;OBSCN;BAG3;MYL2;HRC;MFN2;NDUFS2;SUCLG1;TNNI3;UQCRC2;CD36;PTGDS;SLC25A4;PDK2
ANGPT1 Stimulation of gene product human GSE9677 sample 2952	24/298	3.70137e-12	4.96395e-10	9.32996e-16	1.25125e-13	-1.65333	35.4204	YWHAE;CD63;TMEM30A;HSPA5;GBE1;RPLP1;GSTP1;TPM1;GOT2;SLC40A1;HMGB1;BZW1;RHOA;SOD1;IL1RL1;PSMB4;RPS18;PSMC1;MGP;PDE4B;RPS20;IL6ST;GLUL;GAPDH
CTNNB1 VR mouse GSE28476 sample 2186	21/209	1.26673e-12	2.03859e-10	1.083e-15	1.34369e-13	-1.58436	35.3527	EGR1;C1QA;CD74;ALAS1;GPX3;ATP5A1;RPS6;EPHX1;SLC40A1;FSTL1;SOD1;C3;LDHA;RPS18;MGP;TXNIP;RPS20;APOD;PTGDS;JUNB;SLC38A2
Dmd Deficiency mouse GSE1471 sample 641	26/402	6.31278e-11	5.25485e-09	7.56227e-15	6.51976e-13	-1.83759	35.032	YWHAE;RAMP2;ATP5A1;LTBP4;SLC2A4;TTN;CSRP3;LDHA;SLN;BAG3;SMPD1;MKNK2;MFN2;ACADS;PDK2;CD74;PPP1R14C;GOT1;IDH3G;ACSL1;GOT2;ACTA1;CSNK2B;HRC;TXNIP;NDUFS2
TREM2 KD human GSE3624 sample 2471	28/502	3.44291e-10	1.84693e-08	2.18954e-14	1.70501e-12	-1.91953	34.1814	EIF4A1;CD63;BZW1;STIP1;LDHA;PACSIN2;SPP1;ATP6V1H;A2M;SEPHS2;NSF;HSPA5;GPX3;ACTN1;STAT3;RPS6;FOS;ATP1B1;RHOA;FABP5;CANX;GNB1;YME1L1;VDAC2;RPS20;LCP1;ATF3;NFE2L2
Hdac3 KO mouse GSE31251 sample 56	24/314	1.12329e-11	1.3004e-09	2.76238e-15	3.03108e-13	-1.66685	34.1047	YWHAE;PPP1R14C;IDH3G;ATP5A1;GOT2;SDHD;SLC2A4;DHRS1;FNDC5;CSRP3;LDHA;EDNRA;CCND2;MYL2;SMPD1;CSNK2B;HRC;NDUFS2;TNNI3;UQCRC2;PTGDS;BVES;ACADS;PDK2
H3F3A Mutation (G34R - mutation of key residues in histone H3.3) human GSE34824 sample 1228	24/328	2.80697e-11	2.60616e-09	6.80901e-15	6.41936e-13	-1.69793	33.5602	EIF4A1;ANXA2;HSPA5;RPLP1;ATP5A1;RPS6;TPM1;AK3;AQP4;FOS;FSTL1;BZW1;GNB2L1;SOD1;C3;LDHA;GATM;BAG3;CCL2;APOD;PTGDS;A2M;GLUL;ITM2C
CFTR D508 mutation human GSE15568 sample 2425	24/322	1.90717e-11	1.84156e-09	4.64963e-15	4.67676e-13	-1.65721	33.3309	KCMF1;CD63;RPLP1;ATP5A1;RPS6;TPM1;GOT2;HMGB1;ATP1B1;FSTL1;ACTG2;LDHA;RPS18;MKNK2;PACSIN2;TXNIP;CCL2;SUCLG1;RPS20;VIM;UQCRC2;A2M;TPSAB1;ITM2C
NRAS DEPLETION - siRNA siMut10 human GSE12445 sample 1021	26/410	9.71921e-11	7.33193e-09	1.1691e-14	9.73172e-13	-1.75508	32.8745	EIF4A1;SCHIP1;RPLP1;GBE1;ATP5A1;ITPR3;HMGB1;BZW1;LAPTM4B;LDHA;SLC38A2;ANXA2;TNFRSF12A;HSPA5;ACTN1;RPS6;TPM1;IMMT;MSN;RHOA;GNB2L1;FABP5;CSNK2B;YME1L1;ITGA6;RPS20
Dysf Deficiency mouse GSE2507 sample 867	24/329	2.99119e-11	2.67434e-09	7.25064e-15	6.48261e-13	-1.66415	32.8496	CD63;ALAS1;IDH3G;SCHIP1;RPLP1;RPS6;LTBP4;SLC2A4;GNB2L1;RELA;PDRG1;SOD1;C3;CSRP3;CCND2;BAG3;SMPD1;MGP;SERPINH1;HRC;TXNIP;PTGDS;CRYAB;GAPDH
Ppara OE mouse GSE3067 sample 2436	24/371	3.54015e-10	1.85781e-08	8.54556e-14	5.42868e-12	-1.83543	32.6731	YWHAE;CD74;RAMP2;NDFIP1;GPX3;GSTP1;MTUS1;LTBP4;IMMT;RHOA;GNB2L1;C3;ACTA1;SOX18;PPIF;MFN2;NDUFS2;TXNIP;SUCLG1;VIM;CD36;CRYAB;GLUL;PDK2
Ncoa2 KO mouse GSE41558 sample 3047	24/352	1.21177e-10	8.35778e-09	2.91342e-14	2.06853e-12	-1.73609	32.2914	NDFIP1;PPP1R14C;HSPA5;GPX3;RPLP1;GSTP1;FSTL1;GNB2L1;LAPTM4B;ACTA1;LDHA;OBSCN;FABP5;SLN;SOX18;BAG3;MGP;CANX;PDK4;SERPINH1;HRC;RPS20;VIM;ITM2C
Adrb2 KO mouse GSE12413 sample 935	22/288	8.48731e-11	6.60915e-09	4.18925e-14	2.80913e-12	-1.70626	32.137	C1QA;PSMD12;NDFIP1;TNFRSF12A;GOT1;HSPA5;ACSL1;GPX3;TPM1;TTN;C3;ACTA1;SOX18;MYL2;MGP;VDAC2;RPS20;VIM;CRYAB;GLUL;SLC25A4;GAPDH
Klf15 Deficiency mouse GSE7137 sample 676	27/458	2.13926e-10	1.29105e-08	1.86356e-14	1.49954e-12	-1.75735	31.9226	YWHAE;PSMD12;GSTP1;ATP5A1;SLC2A4;PPP2CA;CSRP3;SAMM50;RPS18;PDK4;MLYCD;HSPA5;IDH3G;ACSL1;RPS6;GOT2;DDIT4L;ATP1B1;GNB2L1;PPM1B;MYL2;HRC;NDUFS2;VDAC2;SUCLG1;UQCRC2;CRYAB
Thrb d337T mutation - dominant negative mouse GSE3067 sample 2435	23/343	4.16083e-10	2.09255e-08	1.41962e-13	7.9697e-12	-1.80407	31.9001	YWHAE;CD74;EIF4A1;ALAS1;GOT1;MTUS1;LTBP4;IMMT;SLC2A4;ACTA1;SOX18;MYL2;MKNK2;PPIF;NDUFS2;TXNIP;SUCLG1;TNNI3;PTGDS;CRYAB;GLUL;ACADS;GAPDH
Hras Selective cardiac induced overexpression of the gene for in male mouse GSE3530 sample 984	21/265	1.17156e-10	8.31809e-09	8.30526e-14	5.41862e-12	-1.70314	31.6865	GOT1;ACSL1;IDH3G;ATP5A1;NEXN;SLC2A4;TTN;FNDC5;ACTA1;OBSCN;BAG3;MYL2;HRC;NDUFS2;SUCLG1;TNNI3;UQCRC2;CD36;PTGDS;SLC25A4;PDK2
Klf15 KO mouse GSE53231 sample 446	23/314	7.235e-11	5.82176e-09	2.48934e-14	1.8779e-12	-1.66668	31.6031	C1QA;EIF4A1;GOT1;ACSL1;GOT2;LTBP4;AK3;MSN;IMMT;SLC2A4;ADRA1B;AKAP1;EDNRA;PCCB;GNA12;AKT1;TXNIP;ITGA6;MRPL9;MLYCD;PPARA;PDK2;IDH3A
Atf6 tamoxifen-induced activation mouse GSE8322 sample 1473	20/243	1.67853e-10	1.09513e-08	1.71332e-13	9.19104e-12	-1.70191	31.1956	GPX3;IDH3G;GSTP1;GOT2;SLC2A4;TTN;ACTA1;LDHA;OBSCN;MYL2;SMPD1;MKNK2;HRC;MFN2;NDUFS2;TNNI3;PTGDS;CRYAB;GAPDH;PDK2
EZH2 DEPLETION human GSE6015 sample 144	22/281	5.26797e-11	4.54174e-09	2.62509e-14	1.92029e-12	-1.60743	30.8786	YWHAE;ARF4;EIF4A1;ANXA2;ACTN1;RPS6;TPM1;HMGB1;FSTL1;BZW1;STIP1;FBL;PSMB4;FABP5;RPS18;BAG3;CANX;SERPINH1;PACSIN2;CCL2;VIM;YWHAH
S1pr2 KO mouse GSE7191 sample 2555	26/432	3.01916e-10	1.69494e-08	3.69631e-14	2.5494e-12	-1.72558	30.8758	FYTTD1;C1QA;RPLP1;GSTP1;ATP5A1;FBL;MAPK9;LDHA;UCHL1;SAMM50;SMPD1;PTGDS;NSF;MAP2K4;EGR1;NDFIP1;TMEM30A;RPS6;STX7;GNB2L1;VSNL1;NDUFS2;UQCRC2;AGRN;SLC25A4;GAPDH
Pgr KO mouse GSE39920 sample 3077	22/301	1.98376e-10	1.2279e-08	9.67001e-14	5.98549e-12	-1.67895	30.5828	AOC3;CD74;SMAD4;NDFIP1;ANXA2;KCNJ8;HSPA5;GPX3;ACTN1;RPS6;TPM1;LTBP4;MSN;HMGB1;FSTL1;ACTG2;LDHA;FABP5;MGP;GNB1;SPP1;SLC25A4
Lama2 Deficiency mouse GSE3252 sample 774	20/238	1.15703e-10	8.31809e-09	1.19463e-13	7.03377e-12	-1.64368	30.5804	GOT1;ACSL1;IDH3G;SCHIP1;GSTP1;TPM1;DDIT4L;SLC2A4;AKAP1;TTN;ACTA1;PDK4;VDAC2;SUCLG1;UQCRC2;CD36;SLC38A2;SLC25A4;GAPDH;PDK2
Tlr4 KO mouse GSE20715 sample 1144	24/411	2.73614e-09	9.57252e-08	6.83249e-13	2.66026e-11	-1.87785	30.3494	GUCY1A3;EIF4A1;HSPA5;GPX3;LTBP4;MSN;PRELP;ADRB2;NR3C1;RHOA;GNB2L1;FABP5;SMPD1;MGP;SERPINH1;SPP1;TXNIP;VDAC2;VIM;CD36;CRYAB;SLC25A4;GAPDH;NFE2L2
Ppargc1b Hypomorphic Mutation mouse GSE6210 sample 722	20/249	2.59166e-10	1.52592e-08	2.61402e-13	1.3426e-11	-1.68516	30.3297	GOT1;ACSL1;IDH3G;ATP5A1;GOT2;IMMT;SDHD;ATP1B1;PDK4;MFN2;NDUFS2;TXNIP;VDAC2;SUCLG1;UQCRC2;CRYAB;RXRG;SLC25A4;GAPDH;IDH3A
Adora2b Deficiency mouse GSE19875 sample 547	22/309	3.27148e-10	1.79485e-08	1.58732e-13	8.70862e-12	-1.68469	30.0478	NDFIP1;PPP1R14C;ALAS1;HSPA5;GPX3;GSTP1;RPS6;NEXN;FOS;TTN;LAPTM4B;ACTA1;CSRP3;PSMB4;FABP5;MGP;SERPINH1;PACSIN2;RPS20;PTGDS;SLC38A2;SLC25A4
CMAHP KO mouse GSE16438 sample 447	23/364	1.32049e-09	5.1414e-08	4.54218e-13	1.92365e-11	-1.78838	30.015	EIF4A1;PSMD12;GOT1;HSPA5;RPLP1;IMMT;HMGB1;FSTL1;GNB2L1;CSRP3;LDHA;FABP5;MGP;SPP1;TXNIP;VDAC2;SUCLG1;TNNI3;CD36;CCNL1;PTGDS;GAPDH;YWHAH
Emd KO mouse GSE5304 sample 1200	22/307	2.89128e-10	1.6618e-08	1.40419e-13	7.9697e-12	-1.66303	29.7894	ARF4;EIF4A1;GPX3;TPM1;FSTL1;GNB2L1;LAPTM4B;ACTA1;LDHA;SLPI;FABP5;COL5A1;SLN;MGP;SERPINH1;HRC;SPP1;VDAC2;VIM;UQCRC2;SLC25A4;GAPDH
Lmna KO mouse GSE5304 sample 1205	22/322	7.13296e-10	3.13072e-08	3.45011e-13	1.51428e-11	-1.71976	29.7165	YWHAE;LRP1;GPX3;RPLP1;ATP5A1;GOT2;FSTL1;TTN;ACTA1;CSRP3;PSMB4;SAMM50;COL5A1;SLN;MYL2;SERPINH1;HRC;SPP1;RPS20;VIM;SLC25A4;ITM2C
HMGB1 KO mouse GSE18463 sample 2391	21/268	1.44403e-10	9.68304e-09	1.01882e-13	6.14857e-12	-1.6047	29.6113	CYB5B;EGR1;RPS6;TPM1;EPHX1;IMMT;FSTL1;BZW1;STIP1;ACTA1;IL1RL1;LDHA;CCND2;COL5A1;BAG3;MGP;SPP1;VIM;UQCRC2;GAPDH;YWHAH
Dmd Deficiency mouse GSE897 sample 907	24/397	1.37842e-09	5.28176e-08	3.38966e-13	1.51428e-11	-1.7456	29.25	ALAS1;GPX3;IDH3G;ACSL1;GSTP1;ATP5A1;BPGM;SDHD;SLC2A4;MAPK14;SOD1;PPM1A;CSRP3;SAMM50;MYL2;MKNK2;HRC;NDUFS2;SUCLG1;UQCRC2;MLYCD;SLC25A4;KPNA1;IDH3A
Des KO mouse GSE34388 sample 198	19/233	5.69923e-10	2.7374e-08	8.1809e-13	3.08573e-11	-1.66922	29.0673	YWHAE;GOT1;GPX3;IDH3G;ATP5A1;GOT2;IMMT;SLC2A4;TTN;ACTA1;MFN2;NDUFS2;TXNIP;SUCLG1;UQCRC2;SLC25A4;GAPDH;PDK2;IDH3A
Map2k3 mouse GSE3530 sample 992	20/259	5.1997e-10	2.56165e-08	5.16242e-13	2.14863e-11	-1.65678	28.9605	GOT1;ACSL1;IDH3G;GSTP1;ATP5A1;FNDC5;LAPTM4B;LDHA;OBSCN;MYL2;HRC;NDUFS2;SUCLG1;TNNI3;UQCRC2;CD36;PTGDS;ACADS;SLC25A4;PDK2
Gykl1 KO mouse GSE4656 sample 189	21/300	1.13924e-09	4.62457e-08	7.81926e-13	2.99614e-11	-1.71336	28.9374	CYB5B;YWHAE;EGR1;EIF4A1;ALAS1;ANXA2;HSPA5;ACSL1;ATP5A1;BZW1;RHOA;LDHA;PSMB4;FABP5;MKNK2;SERPINH1;PPIF;SUCLG1;UQCRC2;SLC25A4;GAPDH
Psmc4 KO mouse GSE34896 sample 2594	21/283	3.94138e-10	2.02436e-08	2.73153e-13	1.3457e-11	-1.62197	28.7338	YWHAE;PPP1R14C;GOT1;IDH3G;SCHIP1;ATP5A1;TPM1;MTUS1;DDIT4L;NEXN;SDHD;SLC2A4;TTN;ACTA1;LDHA;OBSCN;MFN2;NDUFS2;SUCLG1;UQCRC2;IDH3A
NRAS KD human GSE12445 sample 2758	24/391	1.01768e-09	4.38691e-08	2.48886e-13	1.30611e-11	-1.69465	28.7109	EIF4A1;CD74;TMEM30A;ANXA2;TNFRSF12A;HSPA5;SCHIP1;RPLP1;ACTN1;GBE1;ATP5A1;RPS6;TPM1;MSN;ITPR3;BZW1;RHOA;GNB2L1;LDHA;FABP5;CSNK2B;YME1L1;ITGA6;SLC38A2
Cidec KO mouse GSE22693 sample 541	22/319	5.97972e-10	2.77597e-08	2.89306e-13	1.36938e-11	-1.64558	28.6325	AOC3;C1QA;CD74;LRP1;HSPA5;GPX3;RPLP1;NPR3;PRELP;FSTL1;GNB2L1;C3;GHR;SLPI;RPS18;MGP;SERPINH1;TXNIP;RPS20;VIM;CRYAB;ITM2C
Ncoa2 KO mouse GSE41558 sample 46	23/367	1.54665e-09	5.65698e-08	5.33074e-13	2.18108e-11	-1.71288	28.5843	PPP1R14C;HSPA5;GPX3;RPLP1;GSTP1;FOS;FSTL1;GNB2L1;TTN;LAPTM4B;ACTA1;CSRP3;OBSCN;FABP5;SLN;SOX18;MGP;PDK4;SERPINH1;HRC;VDAC2;RPS20;VIM
Mnat1 Deficiency - Ablation mouse GSE6662 sample 717	21/289	5.78325e-10	2.7374e-08	3.9896e-13	1.7198e-11	-1.62626	28.3192	CD74;HSPA5;ACSL1;IDH3G;SCHIP1;GSTP1;ATP5A1;RPS6;ADCY3;SDHD;SAMM50;MYL2;PDK4;HRC;PPIF;NDUFS2;SUCLG1;TNNI3;UQCRC2;PTGDS;SLC25A4
Esr2 KO mouse GSE1050 sample 901	25/433	1.58558e-09	5.71282e-08	2.81064e-13	1.35698e-11	-1.69608	28.2872	CD63;BTG2;RPLP1;GSTP1;ATP5A1;C3;BAG3;SERPINH1;PDK4;MLYCD;JUNB;CD74;NDFIP1;HSPA5;GPX3;ACSL1;RPS6;MSN;FOS;PDRG1;MGP;HRC;NDUFS2;CRYAB;SLC25A4
CD24 Reduced expression human GSE2779 sample 120	24/396	1.31099e-09	5.1414e-08	3.22073e-13	1.49516e-11	-1.6852	28.2833	KCMF1;CD63;BTG2;MME;SCHIP1;ATP5A1;FOS;NR3C1;AREG;RHOA;FBL;LDHA;PSMC1;GNB1;MKNK2;PACSIN2;PDE4B;TXNIP;NDUFS2;VIM;CCNL1;SLC38A2;GAPDH;ATF3
Suz12 KO mouse GSE31354 sample 1332	23/402	8.72519e-09	2.36659e-07	3.11898e-12	9.65285e-11	-1.85294	28.2696	YWHAE;ARF4;ANXA2;TNFRSF12A;HSPA5;ACTN1;TPM1;MSN;FSTL1;PPP2CA;ACTA1;LDHA;FABP5;MYC;CANX;GNB1;SERPINH1;VDAC2;VIM;CRYAB;SLC25A4;GAPDH;YWHAH
Map2k3 Selective cardiac induced overexpression of the a constitutively mouse GSE3530 sample 991	20/263	6.80705e-10	3.10042e-08	6.72458e-13	2.66026e-11	-1.63399	28.2504	CD74;GOT1;ACSL1;IDH3G;ATP5A1;SLC2A4;FNDC5;C3;MYL2;HRC;NDUFS2;SUCLG1;TNNI3;UQCRC2;CD36;PTGDS;PPARA;ACADS;SLC25A4;PDK2
Ahr KO mouse GSE19411 sample 1468	23/382	3.32841e-09	1.10066e-07	1.16197e-12	4.06519e-11	-1.75503	28.1194	HSPA5;GPX3;AK3;MSN;HMGB1;FSTL1;PPP2CA;BAG3;CANX;PDK4;PACSIN2;SPP1;ATP6V1H;VDAC2;CCL2;ITGA6;VIM;PTGDS;SLC38A2;GAPDH;MAP4K3;NFE2L2;YWHAH
NRAS DEPLETION - siRNA siMut10 human GSE12445 sample 1023	22/322	7.13296e-10	3.13072e-08	3.45011e-13	1.51428e-11	-1.62408	28.0632	EIF4A1;ANXA2;TNFRSF12A;HSPA5;ACTN1;SCHIP1;TPM1;MSN;HMGB1;BZW1;FBL;LDHA;FABP5;PSMC1;CSNK2B;CANX;GNB1;PPIF;VDAC2;VIM;SLC38A2;GAPDH
APP Induced expression / Over-expression human GSE4097 sample 315	22/330	1.13034e-09	4.62457e-08	5.47038e-13	2.20092e-11	-1.65555	27.961	USP14;NDFIP1;ACTN1;GBE1;GSTP1;TPM1;MSN;HMGB1;ATP1B1;RHOA;TNFRSF1A;SOD1;LAPTM4B;LDHA;BAG3;PSMC1;CANX;PCCB;RPS20;VIM;DCPS;SLC38A2
Prkaca knockout mouse GSE20984 sample 2058	19/218	1.83311e-10	1.16451e-08	2.7312e-13	1.3457e-11	-1.52576	27.8732	CD74;RAMP2;PPP1R14C;ANXA2;TNFRSF12A;ACTN1;RPLP1;TPM1;DDIT4L;FSTL1;ACTG2;TTN;C3;ACTA1;SLPI;COL5A1;MYL2;SPP1;VIM
Prkag3 KO mouse GSE4063 sample 3072	19/247	1.52048e-09	5.64681e-08	2.13275e-12	7.05268e-11	-1.63405	27.2716	ALAS1;TNFRSF12A;GOT1;GPX3;IDH3G;GSTP1;ATP5A1;GOT2;SLC40A1;ATP1B1;TTN;CHCHD4;LDHA;BAG3;TXNIP;VDAC2;SLC25A4;GAPDH;IDH3A
Map2k3 OE mouse GSE3530 sample 2709	20/271	1.14944e-09	4.62457e-08	1.12657e-12	3.99934e-11	-1.60418	27.0934	CD74;GOT1;HSPA5;IDH3G;ATP5A1;SDHD;FNDC5;C3;MYL2;HRC;NDUFS2;SUCLG1;TNNI3;UQCRC2;CD36;PTGDS;PPARA;ACADS;SLC25A4;PDK2
Pitx2 KO mouse GSE50399 sample 3060	22/357	4.84544e-09	1.46211e-07	2.37803e-12	7.75753e-11	-1.71254	26.9524	YWHAE;EGR1;EIF4A1;SMAD4;NDFIP1;PPP1R14C;HSPA5;NEXN;FSTL1;PPP2CA;GHR;LAPTM4B;ACTA1;PSMB4;PPM1B;MKNK2;HRC;PACSIN2;TXNIP;RPS20;ITGA6;SLC38A2
Dicer1 KO mouse GSE26822 sample 2681	23/408	1.15107e-08	2.95605e-07	4.14953e-12	1.23666e-10	-1.78532	26.841	PSMD12;NDFIP1;TMEM30A;GOT1;HSPA5;AQP4;TXNDC12;MAPK10;PPP2CA;LAPTM4B;VSNL1;MGP;PACSIN2;SPP1;APOD;VIM;UQCRC2;PTGDS;A2M;CRYAB;SLC38A2;SLC25A4;GLUL
CMAHP KO mouse GSE16438 sample 1123	21/323	4.27423e-09	1.30608e-07	2.93872e-12	9.21308e-11	-1.67688	26.5803	CD74;ANXA2;TNFRSF12A;GOT1;HSPA5;RPLP1;TPM1;FSTL1;GNB2L1;C3;ACTA1;CSRP3;MGP;GNB1;SERPINH1;SPP1;TNNI3;VIM;CCNL1;PTGDS;GAPDH
TBK1 knockdown human GSE17643 sample 1890	20/271	1.14944e-09	4.62457e-08	1.12657e-12	3.99934e-11	-1.5728	26.5635	YWHAE;EGR1;TNFRSF12A;HSPA5;RPS6;HMGB1;BZW1;GNB2L1;CCND2;MYC;CANX;MKNK2;MFN2;TXNIP;SUCLG1;SEPHS2;GLUL;SLC38A2;GAPDH;ATF3
Gnmt KO mouse GSE45701 sample 1496	25/476	1.0682e-08	2.80287e-07	2.02807e-12	6.79966e-11	-1.74774	26.3689	SLC40A1;SLC2A4;FSTL1;ACTG2;DPP4;LDHA;ACVR1C;MKNK2;PDK4;TPSAB1;SEPHS2;IDH3A;AOC3;PPP1R14A;EGR1;GPX3;IDH3G;ACSL1;SDHD;MGP;HRC;NDUFS2;SUCLG1;UQCRC2;KCNK3
Ppargc1b KO mouse GSE5042 sample 2280	20/303	7.82853e-09	2.14751e-07	7.61267e-12	2.06483e-10	-1.69223	25.9822	ALAS1;ANXA2;HSPA5;GPX3;IDH3G;GBE1;ATP5A1;IMMT;SDHD;FSTL1;SAMM50;FABP5;SERPINH1;PPIF;NDUFS2;VDAC2;SUCLG1;UQCRC2;SLC25A4;IDH3A
Lmna KO mouse GSE5304 sample 1204	20/288	3.29242e-09	1.10066e-07	3.19963e-12	9.7771e-11	-1.62098	25.9716	EGR1;EIF4A1;NDFIP1;GPX3;ATP5A1;TPM1;FSTL1;TTN;LAPTM4B;ACTA1;LDHA;SLN;MGP;HRC;VIM;NES;SLC25A4;GAPDH;YWHAH;IDH3A
PPARGC1A DEPLETION human GSE36879 sample 310	21/304	1.44667e-09	5.45666e-08	9.92102e-13	3.68452e-11	-1.5435	25.8133	CD63;EIF4A1;GOT1;HSPA5;ATP5A1;GOT2;IMMT;ATP1B1;LAPTM4B;MYC;CANX;PPIF;SPP1;TFAM;NDUFS2;VDAC2;SUCLG1;UQCRC2;CIAPIN1;SLC25A4;IDH3A
Itga7 OE mouse GSE8313 sample 169	15/153	3.14188e-09	1.06824e-07	1.98827e-11	4.65989e-10	-1.60791	25.8103	PPP1R14C;ATP5A1;TPM1;NEXN;ACTA1;CSRP3;LDHA;OBSCN;PDK4;NDUFS2;TXNIP;UQCRC2;CD36;SLC25A4;GAPDH
Sox7 OE mouse GSE10809 sample 1004	22/353	3.94082e-09	1.23547e-07	1.92798e-12	6.55515e-11	-1.61951	25.761	YWHAE;HSPA5;RPLP1;TPM1;GOT2;HMGB1;EIF2S2;FSTL1;BZW1;SOD1;STIP1;FBL;UCHL1;LDHA;PPM1B;CCND2;VSNL1;FABP5;PSMC1;SPP1;MAPK6;SLC38A2
TYROBP KD human GSE3624 sample 2470	22/359	5.36694e-09	1.56094e-07	2.63846e-12	8.38058e-11	-1.63595	25.64	NSF;CD63;EIF4A1;ANXA2;GPX3;ACTN1;FOS;ATP1B1;RHOA;STIP1;LDHA;FABP5;GNB1;PACSIN2;SPP1;ATP6V1H;VIM;CD36;LCP1;A2M;GAPDH;ATF3
MIR140 KO mouse GSE27177 sample 1734	22/359	5.36694e-09	1.56094e-07	2.63846e-12	8.38058e-11	-1.63412	25.6113	YWHAE;RAMP2;ANXA2;HSPA5;ATP5A1;RPS6;HMGB1;FSTL1;GNB2L1;HAPLN1;LDHA;SAMM50;EEF2K;FABP5;RPS18;MGP;CANX;VDAC2;VIM;A2M;GAPDH;YWHAH
Hras OE mouse GSE3530 sample 2708	19/262	4.04455e-09	1.25174e-07	5.59261e-12	1.56983e-10	-1.60459	25.5027	PSMD12;ALAS1;ATP5A1;SLC2A4;TTN;CHCHD4;ACTA1;CSRP3;LDHA;OBSCN;MYL2;SERPINH1;HRC;MFN2;TNNI3;UQCRC2;PTGDS;SLC25A4;GAPDH
INSR mutation (Arg1174Gln) human GSE36297 sample 1503	21/310	2.05516e-09	7.29581e-08	1.40894e-12	4.85883e-11	-1.55027	25.4761	CD74;BTG2;GOT1;SCHIP1;ATP1B1;GHR;LAPTM4B;SLN;CA3;MYL2;MKNK2;MFN2;TXNIP;VDAC2;SUCLG1;APOD;CD36;A2M;CRYAB;GLUL;SLC38A2
Emd KO mouse GSE6399 sample 839	21/347	1.50465e-08	3.46624e-07	1.05185e-11	2.73028e-10	-1.68386	25.0474	EIF4A1;TNFRSF12A;ACSL1;RPLP1;GSTP1;LTBP4;MSN;FNDC5;ACTA1;CSRP3;LDHA;CSNK2B;PDK4;SERPINH1;NDUFS2;TXNIP;VIM;UQCRC2;PTGDS;ACADS;ITM2C
Myd88 Deficiency mouse GSE6688 sample 679	22/392	2.62554e-08	5.49689e-07	1.34243e-11	3.27336e-10	-1.73358	24.9877	C1QA;CD74;HSPA5;RPLP1;MSN;FOS;SDHD;ATP1B1;RHOA;GNB2L1;SOD1;C3;FABP5;SLPI;CSNK2B;PDK4;TXNIP;TNNI3;LCP1;CD36;GAPDH;YWHAH
NRAS DEPLETION - siRNA siMut12 human GSE12445 sample 1024	23/403	9.14095e-09	2.45181e-07	3.27206e-12	9.87345e-11	-1.64051	24.9707	EIF4A1;CD74;TMEM30A;ANXA2;TNFRSF12A;SCHIP1;RPLP1;ACTN1;GBE1;ATP5A1;RPS6;TPM1;MSN;ITPR3;BZW1;RHOA;GNB2L1;LDHA;FABP5;CSNK2B;ITGA6;SLC38A2;NES
Socs3 KO mouse GSE411 sample 1762	20/295	4.9664e-09	1.48011e-07	4.82364e-12	1.42003e-10	-1.58153	24.8712	C1QA;CD63;BTG2;NDFIP1;HSPA5;RPLP1;GSTP1;ATP5A1;RPS6;SDHD;MAPK14;RHOA;GNB2L1;SOD1;GATM;PSMB4;GNA12;LCP1;SLC25A4;ITM2C
Ppara OE mouse GSE5777 sample 271	22/372	1.02508e-08	2.71927e-07	5.10562e-12	1.48493e-10	-1.64472	24.8645	KCMF1;YWHAE;SMAD4;PPP1R14C;GOT1;IDH3G;GSTP1;ATP5A1;GOT2;DDIT4L;AK3;SLC2A4;ATP1B1;TTN;SAMM50;MYL2;SMPD1;VDAC2;SLC38A2;SLC25A4;PDK2;IDH3A
ERG KD human GSE14801 sample 2614	19/261	3.79742e-09	1.20618e-07	5.25433e-12	1.49223e-10	-1.54294	24.5801	ANXA2;TNFRSF12A;TNFAIP6;ACTN1;GBE1;TPM1;SLC40A1;MSN;FSTL1;RHOA;TNFRSF1A;LDHA;RPS18;MGP;SERPINH1;VIM;IL6ST;MAPK6;GAPDH
KRAS oncogenic KRAS mutation human GSE17643 sample 2625	19/261	3.79742e-09	1.20618e-07	5.25433e-12	1.49223e-10	-1.54246	24.5723	KCMF1;EGR1;HSPA5;GPX3;RPLP1;GSTP1;RPS6;TPM1;BZW1;RPS18;MYC;CSNK2B;CANX;TXNIP;LCP1;MAPK6;SLC38A2;ATF3;NFE2L2
FOXM1 KD human GSE55204 sample 1369	22/378	1.36845e-08	3.40562e-07	6.8646e-12	1.90473e-10	-1.64971	24.5686	CD63;EIF4A1;ANXA2;RPLP1;ATP5A1;RPS6;GOT2;IMMT;HMGB1;RHOA;GNB2L1;PPP2CA;FBL;LAPTM4B;PSMB4;CANX;NDUFS2;VDAC2;SUCLG1;SEPHS2;SLC38A2;GAPDH
Dmd Deficiency mouse GSE1472 sample 1642	19/271	7.04076e-09	1.97632e-07	9.69539e-12	2.56466e-10	-1.5909	24.5585	ALAS1;ACSL1;GPX3;IDH3G;ATP5A1;AQP4;SLC2A4;BPGM;MAPK14;SOD1;PPM1A;LDHA;MYL2;HRC;NDUFS2;SUCLG1;UQCRC2;MLYCD;IDH3A
Hras Selective cardiac induced overexpression of the gene for in fema mouse GSE3530 sample 988	15/161	6.34696e-09	1.824e-07	3.87395e-11	8.06183e-10	-1.56431	24.2735	CD74;ATP5A1;TPM1;TTN;ACTA1;CSRP3;MYL2;HRC;TNNI3;UQCRC2;CD36;PPARA;GLUL;SLC25A4;GAPDH
Cav1 Deficiency mouse GSE10849 sample 586	18/253	1.4114e-08	3.44466e-07	2.7547e-11	6.10078e-10	-1.62221	24.1406	GOT1;ACSL1;IDH3G;GOT2;SDHD;SLC2A4;OBSCN;SLN;PDK4;HRC;NDUFS2;VDAC2;SUCLG1;TNNI3;UQCRC2;GAPDH;PDK2;IDH3A
Map2k7 Selective cardiac induced overexpression of the a constitutively mouse GSE3530 sample 993	16/177	3.05405e-09	1.05321e-07	1.30083e-11	3.23733e-10	-1.49616	24.0378	CD74;IDH3G;ATP5A1;TPM1;TTN;MYL2;HRC;NDUFS2;TNNI3;UQCRC2;CD36;PTGDS;GLUL;SLC25A4;GAPDH;ACADS
CDK9 druginhibition human GSE48258 sample 1953	21/350	1.74725e-08	3.97912e-07	1.2251e-11	3.14617e-10	-1.62951	24.0141	FYTTD1;CAST;YWHAE;CD63;CD74;EIF4A1;BTG2;ANXA2;ACSL1;RPS6;MSN;BZW1;RHOA;LDHA;PSMB4;GNB1;PPIF;PDE4B;VIM;SLC38A2;GAPDH
Mtf2 KD mouse GSE16364 sample 1355	21/351	1.83585e-08	4.14182e-07	1.28856e-11	3.23733e-10	-1.62874	23.9375	KCMF1;TNFRSF12A;ACTN1;TPM1;MSN;PYCR2;FOS;HMGB1;CHCHD4;LAPTM4B;ACTA1;LDHA;FABP5;CANX;GNB1;SERPINH1;SUCLG1;VIM;SLC25A4;ITM2C;YWHAH
TBK1 KD human GSE17643 sample 2624	19/270	6.62772e-09	1.88227e-07	9.12944e-12	2.44872e-10	-1.54064	23.8578	YWHAE;EGR1;USP14;TNFRSF12A;RPS6;HMGB1;BZW1;RHOA;GNB2L1;FBL;CCND2;MYC;MKNK2;MFN2;SUCLG1;SEPHS2;GLUL;SLC38A2;GAPDH
H3F3A Mutation (K27M - mutation of key residues in histone H3.3) human GSE34824 sample 1229	20/315	1.50703e-08	3.46624e-07	1.47314e-11	3.52096e-10	-1.5955	23.7331	ARF4;CD63;ANXA2;GPX3;ACTN1;GBE1;RPLP1;ATP5A1;TXNDC12;RHOA;GNB2L1;LDHA;FABP5;BAG3;MGP;TXNIP;APOD;PTGDS;CRYAB;GLUL
Cav3 Deficiency mouse GSE10848 sample 585	20/325	2.5401e-08	5.37877e-07	2.5009e-11	5.64222e-10	-1.63623	23.62	CD74;GOT1;IDH3G;RPLP1;GSTP1;ATP5A1;GOT2;LTBP4;SDHD;SLC2A4;GNB2L1;CSRP3;OBSCN;HRC;MFN2;NDUFS2;SUCLG1;TNNI3;PDK2;ITM2C
Klhl40 KO mouse GSE56570 sample 2831	20/314	1.42871e-08	3.44892e-07	1.39578e-11	3.36941e-10	-1.58607	23.6007	AOC3;CYB5B;EIF4A1;RAMP2;ALAS1;ANXA2;ACSL1;GPX3;RPLP1;DDIT4L;TTN;C3;LDHA;COL5A1;SERPINH1;HRC;MFN2;TXNIP;UQCRC2;GAPDH
ALAS2 OE human GSE4619 sample 101	20/313	1.35418e-08	3.40519e-07	1.32223e-11	3.25699e-10	-1.58184	23.558	EGR1;EIF4A1;ANXA2;ACSL1;RPLP1;RPS6;FOS;NR3C1;AREG;GNB2L1;LDHA;RPS18;MKNK2;PPIF;PDE4B;VIM;UQCRC2;SLC38A2;GAPDH;ATF3
GPLD1 OE human GSE4731 sample 2885	20/303	7.82853e-09	2.14751e-07	7.61267e-12	2.06483e-10	-1.53358	23.5463	KCMF1;CD63;EIF4A1;ANXA2;HSPA5;RPS6;EIF2S2;BZW1;GNB2L1;SOD1;DUSP11;LAPTM4B;LDHA;RPS18;PSMC1;NDUFS2;VDAC2;GLUL;SLC38A2;NFE2L2
Tcof1 OE mouse GSE1956 sample 181	19/288	1.88913e-08	4.22256e-07	2.60135e-11	5.8145e-10	-1.58817	23.3107	EGR1;CD74;NDFIP1;ANXA2;GOT1;IDH3G;EPHX1;GOT2;MSN;FSTL1;SOD1;LAPTM4B;UCHL1;PACSIN2;NDUFS2;SLC38A2;SLC25A4;GAPDH;ITM2C
SOX7 OE human GSE10809 sample 150	21/354	2.12722e-08	4.66829e-07	1.49791e-11	3.54506e-10	-1.58432	23.0951	YWHAE;HSPA5;RPLP1;TPM1;GOT2;HMGB1;ATP1B1;EIF2S2;FSTL1;SOD1;FBL;UCHL1;LDHA;CCND2;VSNL1;FABP5;PSMC1;SPP1;VDAC2;MAPK6;SLC38A2
Dmd Deficiency mouse GSE1008 sample 1636	19/284	1.50769e-08	3.46624e-07	2.07435e-11	4.81488e-10	-1.55221	23.0891	ALAS1;HSPA5;ACSL1;SCHIP1;RPS6;LTBP4;BPGM;MAPK14;ACTA1;PPM1A;BAG3;PSMC1;CSNK2B;PDK4;SERPINH1;HRC;TXNIP;GAPDH;IDH3A
Dmd Deficiency mouse GSE1025 sample 925	20/322	2.17658e-08	4.73358e-07	2.13783e-11	4.91498e-10	-1.57816	22.9834	FYTTD1;ALAS1;ACSL1;GPX3;IDH3G;LTBP4;AQP4;SDHD;SLC2A4;SOD1;LAPTM4B;ACTA1;PPM1A;LDHA;MYL2;PDK4;HRC;SUCLG1;APOD;IDH3A
ATM KD human GSE1676 sample 1781	17/204	3.38154e-09	1.10311e-07	9.77418e-12	2.56466e-10	-1.43283	22.9538	CAST;YWHAE;RPLP1;STAT3;AGPAT1;GNB2L1;UCHL1;RPS18;CSNK2B;CANX;PACSIN2;TXNIP;VIM;GLUL;SLC38A2;ATF3;ITM2C
Dmd Deficiency mouse GSE1025 sample 920	17/221	1.13051e-08	2.93447e-07	3.16975e-11	6.65372e-10	-1.5231	22.9098	IDH3G;RPLP1;ATP5A1;RPS6;LTBP4;ACTA1;LDHA;PPM1B;MYL2;PDK4;HRC;NDUFS2;SUCLG1;ACADS;SLC25A4;GAPDH;KPNA1
Pfkl OE mouse GSE4695 sample 230	21/387	9.73142e-08	1.67797e-06	7.17875e-11	1.37536e-09	-1.70795	22.7122	YWHAE;ARF4;EGR1;HSPA5;GSTP1;ACTN1;TPM1;HMGB1;FSTL1;ACTG2;PDCL3;IL1RL1;LDHA;FABP5;COL5A1;CANX;SERPINH1;CCL2;VIM;SLC25A4;GAPDH
Mecp2 KD mouse GSE47150 sample 951	20/357	1.18624e-07	2.00251e-06	1.21283e-10	2.13705e-09	-1.72918	22.6888	EGR1;GOT1;IDH3G;ATP5A1;FOS;ATP1B1;CHCHD4;LDHA;GATM;CCND2;VSNL1;FABP5;SYNJ1;VDAC2;UQCRC2;GLUL;SLC25A4;GAPDH;ITM2C;IDH3A
Dmd Deficiency mouse GSE1026 sample 931	19/301	3.82929e-08	7.51536e-07	5.30454e-11	1.0671e-09	-1.59929	22.5518	ALAS1;ACSL1;SCHIP1;LTBP4;SDHD;SLC2A4;MAPK14;SOD1;C3;LDHA;MYL2;MKNK2;PDK4;HRC;NDUFS2;TXNIP;SUCLG1;CRYAB;GAPDH
PPARGC1A KD human GSE36879 sample 2869	20/312	1.28325e-08	3.26081e-07	1.25231e-11	3.18218e-10	-1.50973	22.5495	CD63;EIF4A1;GOT1;HSPA5;ATP5A1;GOT2;IMMT;ATP1B1;PSMB4;MYC;CANX;PPIF;TFAM;NDUFS2;VDAC2;SUCLG1;UQCRC2;CIAPIN1;SLC25A4;IDH3A
MS4A1 blockade of gene product (CD20) human GSE24742 sample 2692	20/323	2.29204e-08	4.89644e-07	2.25299e-11	5.13087e-10	-1.54323	22.4225	EGR1;ARF4;C1QA;EIF4A1;ANXA2;HSPA5;TNFAIP6;GPX3;BZW1;RHOA;LDHA;FABP5;RPS18;MGP;PACSIN2;SPP1;TXNIP;CCL2;GLUL;GAPDH
Dysf Deficiency mouse GSE2629 sample 869	19/291	2.23156e-08	4.80981e-07	3.07579e-11	6.57076e-10	-1.53668	22.3548	SMAD4;GPX3;IDH3G;SCHIP1;GSTP1;RPS6;SOD1;ACTA1;PSMB4;PSMC1;MGP;PDK4;ATP6V1H;NDUFS2;APOD;UQCRC2;MLYCD;GLUL;GAPDH
SQSTM1 OE human GSE6451 sample 678	18/254	1.50058e-08	3.46624e-07	2.92753e-11	6.36671e-10	-1.50101	22.3275	YWHAE;PPP1R14A;EIF4A1;NDFIP1;SCHIP1;RPLP1;GSTP1;RPS6;HMGB1;ATP1B1;STIP1;LAPTM4B;LDHA;RPS18;PPIF;AKT1;VIM;GAPDH
VGLL4 OE human GSE44590 sample 1418	18/254	1.50058e-08	3.46624e-07	2.92753e-11	6.36671e-10	-1.49487	22.2362	ANXA2;TNFRSF12A;ACTN1;RPLP1;GSTP1;RPS6;TPM1;FSTL1;GNB2L1;ACTG2;HAPLN1;ACTA1;COL5A1;RPS18;SPP1;VIM;CRYAB;SLC25A4
Sod1 SOD1-G93A transgenic mouse GSE4390 sample 1767	21/368	4.14351e-08	8.00195e-07	2.96893e-11	6.39909e-10	-1.58042	22.1866	FYTTD1;NSF;MPP3;NDFIP1;TMEM30A;HSPA5;SCHIP1;ATP5A1;SLC6A1;BZW1;MAPK9;UCHL1;GATM;VSNL1;NDUFS2;UQCRC2;PTGDS;GLUL;SLC25A4;GAPDH;YWHAH
Map2k1 druginhibition mouse GSE39984 sample 1944	19/308	5.514e-08	1.00839e-06	7.6774e-11	1.42563e-09	-1.59394	22.0077	EGR1;C1QA;EIF4A1;FLT1;TNFRSF12A;ATP5A1;EIF2S2;AREG;GNB2L1;SFRP4;FBL;POLD4;RPS18;BAG3;MYC;MGP;SPP1;VDAC2;NES
Tlr4 KO mouse GSE34351 sample 1141	21/369	4.34014e-08	8.31515e-07	3.11411e-11	6.59426e-10	-1.56245	21.8744	YWHAE;CD74;EIF4A1;GOT1;HSPA5;RPLP1;STX7;HMGB1;FSTL1;PPP2CA;GATM;MGP;SPP1;NDUFS2;VDAC2;VIM;CRYAB;GLUL;SLC25A4;PDK2;YWHAH
Ksr1 knockout mouse GSE28228 sample 1912	17/234	2.64142e-08	5.49689e-07	7.31331e-11	1.39011e-09	-1.51052	21.7725	HSPA5;RPS6;DHRS1;AREG;C3;IL1RL1;UCHL1;LDHA;SLPI;SPP1;CCL2;MAPK6;CRYAB;NES;GAPDH;NFE2L2;YWHAH
Bdkrb1 KO mouse GSE31646 sample 2504	18/291	1.1954e-07	2.00396e-06	2.35268e-10	3.88998e-09	-1.63525	21.4552	AOC3;ANXA2;ACSL1;GPX3;ATP5A1;NPR3;AK3;PRELP;LDHA;SLPI;MKNK2;PDK4;SERPINH1;TXNIP;CD36;CRYAB;GAPDH;CMKLR1
Map2k3 Selective cardiac induced overexpression of the a constitutively mouse GSE3530 sample 987	19/299	3.4436e-08	6.92738e-07	4.76443e-11	9.74689e-10	-1.4982	21.2484	GOT1;HSPA5;IDH3G;GSTP1;ATP5A1;SDHD;FNDC5;SAMM50;OBSCN;HRC;PACSIN2;NDUFS2;VDAC2;SUCLG1;TNNI3;UQCRC2;PTGDS;SLC25A4;IDH3A
Lama2 Deficiency mouse GSE12049 sample 622	18/299	1.79218e-07	2.82765e-06	3.55255e-10	5.49735e-09	-1.65936	21.2001	GOT1;IDH3G;GSTP1;ATP5A1;DDIT4L;NEXN;FOS;SLC2A4;GHR;LDHA;CSNK2B;TXNIP;VDAC2;SUCLG1;UQCRC2;SLC25A4;GAPDH;IDH3A
App OE mouse GSE1556 sample 900	19/308	5.514e-08	1.00839e-06	7.6774e-11	1.42563e-09	-1.53109	21.1399	FYTTD1;NSF;ARF4;MAP2K4;PDXK;NDFIP1;SCHIP1;LTBP4;SDHD;HMGB1;MAPK14;BZW1;SOD1;MAPK9;LDHA;GNB1;AGRN;ITM2C;YWHAH
E2f1 KD mouse GSE24594 sample 473	20/358	1.24115e-07	2.06631e-06	1.27087e-10	2.2231e-09	-1.61378	21.1239	EGR1;ANXA2;HSPA5;ACSL1;GSTP1;ATP5A1;GNB2L1;C3;LDHA;MYC;SPP1;AKT1;NDUFS2;VDAC2;VIM;CD36;AGRN;GLUL;GAPDH;NFE2L2
OLR1 OE human GSE13139 sample 460	17/230	2.04728e-08	4.53406e-07	5.68536e-11	1.12496e-09	-1.43454	20.9536	YWHAE;CD63;ANXA2;TNFRSF12A;GBE1;RPLP1;GSTP1;RPS6;BZW1;RHOA;GNB2L1;SOD1;LDHA;GNB1;TXNIP;VIM;GAPDH
Insm1 KO mouse GSE46139 sample 2298	19/297	3.09396e-08	6.38361e-07	4.27591e-11	8.82225e-10	-1.4607	20.8359	CYB5B;ANXA2;RPLP1;RPS6;TPM1;SLC40A1;DDIT4L;PYCR2;NFATC4;PPP2CA;LDHA;SLN;BAG3;RAB15;MGP;TXNIP;UQCRC2;AGRN;GAPDH
Gys1 KO mouse GSE2198 sample 2458	18/268	3.43247e-08	6.92738e-07	6.68355e-11	1.31171e-09	-1.46864	20.8291	C1QA;CD74;BTG2;GOT1;ACSL1;GPX3;RPLP1;TPM1;DDIT4L;PRELP;GNB2L1;C3;ACTA1;TXNIP;APOB;GLUL;ACADS;GAPDH
Dmd Deficiency mouse GSE1026 sample 928	17/237	3.18647e-08	6.51876e-07	8.8067e-11	1.61056e-09	-1.46117	20.8121	ACSL1;SCHIP1;ATP5A1;RPS6;LTBP4;SLC2A4;ACTA1;CSRP3;LDHA;MYL2;PDK4;HRC;NDUFS2;TXNIP;MLYCD;PPARA;IDH3A
Smad4 KO mouse GSE49826 sample 2401	18/275	5.08832e-08	9.59626e-07	9.92332e-11	1.77444e-09	-1.49704	20.744	SMAD4;GOT1;GPX3;IDH3G;ATP5A1;TPM1;DDIT4L;BPGM;ATP1B1;FNDC5;LDHA;SLN;PSMC1;HRC;SUCLG1;RPS20;UQCRC2;IDH3A
Idh2 R140Q Allele mouse GSE54838 sample 1119	19/306	4.97388e-08	9.45429e-07	6.9144e-11	1.34608e-09	-1.49337	20.7155	YWHAE;GOT1;HSPA5;IDH3G;GSTP1;TPM1;GOT2;NEXN;SLC2A4;TTN;C3;GHR;SAMM50;MYL2;CANX;HRC;TXNIP;TNNI3;PDK2
Egfr druginhibition mouse GSE27640 sample 1910	19/301	3.82929e-08	7.51536e-07	5.30454e-11	1.0671e-09	-1.46873	20.7108	NDFIP1;ALAS1;ANXA2;TNFRSF12A;RPLP1;GSTP1;RPS6;TPM1;SLC40A1;DHRS1;EGFR;PDIA4;SOD1;FBL;LDHA;PSMB4;PPM1B;BAG3;RPS20
TRPM7 defectivemutant human GSE23102 sample 2037	17/241	4.07353e-08	7.93024e-07	1.12384e-10	1.99482e-09	-1.47374	20.7022	CD63;ALAS1;ANXA2;TNFRSF12A;RPLP1;RPS6;CEBPG;ATP1B1;EIF2S2;BZW1;GNB2L1;UCHL1;CSNK2B;VIM;SEPHS2;GAPDH;ATF3
Zmpste24 Deficiency mouse GSE25257 sample 533	17/245	5.18148e-08	9.69619e-07	1.42793e-10	2.46216e-09	-1.49288	20.6709	PPP1R14A;TNFRSF12A;ACTN1;RPS6;TPM1;ITPR3;ACTG2;ACTA1;IL1RL1;LDHA;SPP1;CCL2;RPS20;VIM;CRYAB;GAPDH;ITM2C
TRPM7 overexpression human GSE23102 sample 2036	18/269	3.6339e-08	7.24978e-07	7.07665e-11	1.36664e-09	-1.46146	20.6609	ARF4;CD63;ANXA2;TNFRSF12A;GOT1;HSPA5;RPLP1;CEBPG;EIF2S2;BZW1;UCHL1;RPS18;CSNK2B;RPS20;VIM;SLC38A2;GAPDH;ATF3
Dmd Deficiency mouse GSE1025 sample 924	19/312	6.75934e-08	1.20867e-06	9.44404e-11	1.7139e-09	-1.51427	20.6335	ALAS1;IDH3G;SCHIP1;RPS6;AQP4;SDHD;SLC2A4;BPGM;SOD1;PPM1A;SAMM50;MYL2;PDK4;HRC;NDUFS2;TXNIP;SUCLG1;UQCRC2;KPNA1
Acvr1 KO mouse GSE46689 sample 2520	17/255	9.25973e-08	1.61978e-06	2.55159e-10	4.13391e-09	-1.53357	20.4474	EIF4A1;ANXA2;TNFRSF12A;GPX3;ACTN1;RPLP1;ACTG2;PPP2CA;STIP1;LDHA;PSMB4;BAG3;SERPINH1;PPIF;MFN2;UQCRC2;CRYAB
Pitx2 KO mouse GSE50399 sample 3058	13/139	6.31456e-08	1.13756e-06	7.61296e-10	1.04419e-08	-1.49078	20.4037	ATP5A1;TPM1;SLC2A4;FOS;TTN;ACTA1;MYL2;PDK4;TNNI3;UQCRC2;PTGDS;SLC25A4;GAPDH
Hdac2 Deficiency mouse GSE6770 sample 685	17/262	1.36719e-07	2.21503e-06	3.77504e-10	5.80443e-09	-1.55536	20.2512	EIF4A1;PPP1R14C;GOT2;SLC2A4;STIP1;ACTA1;OBSCN;FABP5;SLN;MKNK2;SERPINH1;HRC;SPP1;CRYAB;SLC38A2;SLC25A4;GAPDH
Smad3 KO mouse GSE28598 sample 1159	20/341	5.61894e-08	1.01986e-06	5.62297e-11	1.12181e-09	-1.46595	20.224	AOC3;EGR1;C1QA;TNFRSF12A;NPR3;MSN;PRELP;FOS;FSTL1;ACTG2;GHR;ACTA1;CCND2;FABP5;BAG3;SERPINH1;ITGA6;VIM;CRYAB;CMKLR1
Lipe KO mouse GSE1772 sample 528	21/391	1.15665e-07	1.97809e-06	8.5912e-11	1.58314e-09	-1.53816	20.2012	CD63;CD74;ALAS1;GPX3;RPLP1;GBE1;MSN;SLC2A4;RELA;ACTG2;SOD1;CSRP3;SAMM50;SOX18;BAG3;PSMC1;MGP;MKNK2;HRC;MAN2C1;CRYAB
Nfe2l2 deficiency mouse GSE8969 sample 183	19/323	1.16358e-07	1.97809e-06	1.64445e-10	2.77602e-09	-1.52949	20.0874	CYB5B;EIF4A1;NDFIP1;HSPA5;GBE1;RPLP1;GSTP1;EPHX1;SLC40A1;PDIA4;GHR;FABP5;LACTB2;HMBS;CANX;SUCLG1;SEPHS2;GLUL;NFE2L2
CTNNB1 Activation (deltaNB-cateninER transgenics) mouse GSE1579 sample 795	18/295	1.46625e-07	2.34407e-06	2.89552e-10	4.59855e-09	-1.54332	20.0071	C1QA;CD74;LRP1;ACSL1;GPX3;FSTL1;TTN;C3;GHR;ACTA1;CSRP3;LDHA;TXNIP;CD36;LCP1;CRYAB;SLC25A4;GAPDH
Il4 KO mouse GSE477 sample 1295	21/404	1.99615e-07	3.08892e-06	1.51851e-10	2.59977e-09	-1.57498	19.9829	CCR1;CD74;BTG2;ANXA2;LRP1;GSTP1;RPS6;CYBB;SDHD;TRPC4AP;RHOA;RELA;PDIA4;SOD1;LDHA;GATM;SPP1;AKT1;JUNB;SLC25A4;ATF3
Dmd Deficiency mouse GSE1026 sample 929	18/283	7.85902e-08	1.39498e-06	1.53829e-10	2.61509e-09	-1.48104	19.9683	ALAS1;IDH3G;RPLP1;RPS6;LTBP4;SLC2A4;TRPC4AP;ACTA1;PPM1A;LDHA;MYL2;PDK4;NDUFS2;TXNIP;SUCLG1;UQCRC2;MLYCD;IDH3A
Sarm1 KO mouse GSE44331 sample 439	19/342	2.81671e-07	4.12094e-06	4.08455e-10	6.12429e-09	-1.59691	19.8008	EGR1;EIF4A1;NDFIP1;GOT1;HSPA5;ATP5A1;GOSR1;ATP1B1;PPP2CA;LDHA;PSMB4;SYNJ1;MGP;NDUFS2;VDAC2;SUCLG1;VIM;UQCRC2;GLUL
PPARGC1A KD human GSE36879 sample 2868	19/308	5.514e-08	1.00839e-06	7.6774e-11	1.42563e-09	-1.42765	19.7118	CD63;EIF4A1;GOT1;HSPA5;ATP5A1;GOT2;IMMT;ATP1B1;MYC;CANX;PPIF;TFAM;NDUFS2;VDAC2;SUCLG1;UQCRC2;CIAPIN1;SLC25A4;IDH3A
Adnp Deficiency - NULL MUTATION mouse GSE4068 sample 719	20/385	3.9686e-07	5.60245e-06	4.25719e-10	6.34374e-09	-1.62431	19.6417	YWHAE;EIF4A1;HSPA5;GSTP1;ATP5A1;TPM1;HMGB1;BZW1;SAMM50;CCND2;FABP5;MYL2;MKNK2;SERPINH1;NDUFS2;SUCLG1;VIM;SLC38A2;SLC25A4;YWHAH
Tsc2 inactivating mutation mouse GSE40630 sample 2482	22/452	3.13648e-07	4.50682e-06	1.79728e-10	3.01293e-09	-1.59055	19.5796	EIF4A1;MPP3;GOT1;SCHIP1;GOT2;FOS;SLC6A1;MAPK14;ATP1B1;PPP2CA;MAPK9;LDHA;PSMB4;VSNL1;SMPD1;GNB1;GNA12;RPS20;VIM;GAPDH;SCN2B;ITM2C
Utrn OE mouse GSE7187 sample 1296	23/481	2.29111e-07	3.43524e-06	9.51377e-11	1.7139e-09	-1.55221	19.529	EIF4A1;C1QA;CD74;LRP1;CYBB;MSN;FOS;FSTL1;BZW1;C3;GATM;FABP5;SLN;COL5A1;MGP;SERPINH1;SPP1;CCL2;APOD;VIM;LCP1;CCNL1;GLUL
Fgfr1 activemutant mouse GSE3260 sample 1851	18/292	1.25844e-07	2.08074e-06	2.47875e-10	4.07055e-09	-1.49057	19.5008	FYTTD1;AOC3;ALAS1;ACSL1;GBE1;SDHD;SOD1;C3;LDHA;SAMM50;PDK4;SPP1;NDUFS2;SUCLG1;UQCRC2;GLUL;SLC25A4;IDH3A
PTEN Deletion human GSE6263 sample 2960	19/318	9.11745e-08	1.60653e-06	1.28142e-10	2.22544e-09	-1.45852	19.4587	CYB5B;ARF4;PSMD12;ANXA2;TNFRSF12A;HSPA5;ACTN1;GBE1;GOT2;LAPTM4B;PSMB4;FABP5;PSMC1;MKNK2;VDAC2;RPS20;UQCRC2;MAPK6;GAPDH
Sost KO mouse GSE44325 sample 2261	18/307	2.6504e-07	3.9252e-06	5.29973e-10	7.6608e-09	-1.56038	19.4238	YWHAE;ARF4;EIF4A1;GOT1;GSTP1;TPM1;IMMT;HMGB1;FSTL1;BZW1;STIP1;CSNK2B;GNB1;SERPINH1;VDAC2;VIM;GAPDH;YWHAH
Foxo1 KO mouse GSE18308 sample 1168	19/342	2.81671e-07	4.12094e-06	4.08455e-10	6.12429e-09	-1.5584	19.3233	EGR1;EIF4A1;PSMD12;HSPA5;GSTP1;EPHX1;HMGB1;FSTL1;GNB2L1;STIP1;FBL;LAPTM4B;CCND2;MYC;VDAC2;ITGA6;VIM;NES;YWHAH
Sod1 G93A mutation mouse GSE3343 sample 897	22/462	4.543e-07	6.12671e-06	2.66421e-10	4.2592e-09	-1.60795	19.3	NSF;MAP2K4;USP14;NDFIP1;SCHIP1;RPLP1;GSTP1;GOT2;RHOA;GNB2L1;LDHA;GATM;PSMB4;UCHL1;VSNL1;RAB15;GNB1;SUCLG1;UQCRC2;SLC38A2;ITM2C;YWHAH
Emd KO mouse GSE5304 sample 1202	18/293	1.32451e-07	2.16038e-06	2.61106e-10	4.20206e-09	-1.47358	19.2231	EIF4A1;TNFRSF12A;TPM1;FSTL1;GNB2L1;TTN;LAPTM4B;CSRP3;FABP5;COL5A1;SLN;MYL2;MGP;SERPINH1;SPP1;VIM;SLC25A4;GAPDH
Yy1 KO mouse GSE39009 sample 76	18/314	3.69301e-07	5.24813e-06	7.44976e-10	1.02764e-08	-1.56764	19.0588	GOT1;ACSL1;IDH3G;ATP5A1;TPM1;DDIT4L;SDHD;ATP1B1;GHR;LDHA;SAMM50;PDK4;NDUFS2;SUCLG1;UQCRC2;CD36;SLC25A4;IDH3A
Gata1 KO mouse GSE40273 sample 1062	18/301	1.97882e-07	3.08186e-06	3.93053e-10	6.00526e-09	-1.49747	19.0029	GIT2;EIF4A1;EPHX1;MSN;TRPC4AP;BZW1;RHOA;PPP2CA;STIP1;LDHA;CCND2;MKNK2;ITGA6;VIM;LCP1;IL6ST;SLC38A2;GAPDH
CTNNB1 OE mouse GSE20325 sample 379	19/355	4.97444e-07	6.63443e-06	7.36972e-10	1.02764e-08	-1.58708	18.9231	YWHAE;HSPA5;GSTP1;HMGB1;EIF2S2;BZW1;GNB2L1;GHR;STIP1;FBL;LDHA;CCND2;FABP5;CANX;GNB1;SERPINH1;VDAC2;GAPDH;YWHAH
Des KO mouse GSE41363 sample 2388	19/337	2.24617e-07	3.38891e-06	3.23302e-10	5.03517e-09	-1.5024	18.9227	EGR1;EIF4A1;BTG2;TNFRSF12A;HSPA5;FOS;HMGB1;EIF2S2;GHR;BAG3;PDK4;SUCLG1;RPS20;CRYAB;GLUL;SLC38A2;SLC25A4;GAPDH;ATF3
Rora KO mouse GSE23736 sample 1155	19/336	2.14562e-07	3.29907e-06	3.08388e-10	4.86568e-09	-1.4948	18.8672	CYB5B;C1QA;CD63;CD74;RAMP2;ANXA2;HSPA5;NPR3;PRELP;FSTL1;C3;FBL;LDHA;COL5A1;SERPINH1;CCL2;VIM;JUNB;YWHAH
DLX4 OE human GSE21657 sample 2160	19/325	1.28108e-07	2.10375e-06	1.8148e-10	3.02133e-09	-1.44077	18.8335	YWHAE;ARF4;CD63;ANXA2;TNFRSF12A;ACTN1;RPLP1;TPM1;EIF2S2;AREG;SOD1;PPM1A;LDHA;PSMB4;RPS18;BAG3;PSMC1;CSNK2B;GLUL
Tmem87a OE mouse GSE46600 sample 243	20/392	5.27107e-07	6.9532e-06	5.73309e-10	8.18916e-09	-1.57993	18.7637	EIF4A1;PSMD12;HSPA5;GSTP1;ATP5A1;TXNDC12;FOS;BZW1;STIP1;FBL;LDHA;RPS18;HMBS;MKNK2;TXNIP;VDAC2;VIM;UQCRC2;CCNL1;GAPDH
Dmd KO mouse GSE466 sample 880	17/268	1.88975e-07	2.96225e-06	5.23355e-10	7.61071e-09	-1.47048	18.7186	ALAS1;ACSL1;IDH3G;RPLP1;ATP5A1;SLC2A4;CSRP3;LDHA;BAG3;MYL2;PDK4;NDUFS2;TXNIP;SUCLG1;UQCRC2;SLC25A4;GAPDH
Mnat1 Deficiency - Ablation mouse GSE6662 sample 716	19/332	1.78329e-07	2.82765e-06	2.54893e-10	4.13391e-09	-1.45268	18.5596	HSPA5;ACSL1;IDH3G;SCHIP1;RPS6;ADCY3;AQP4;SDHD;VTN;CSRP3;SAMM50;PDK4;HRC;NDUFS2;TXNIP;VDAC2;TNNI3;UQCRC2;SLC25A4
Pou1f1 Snell mutant PIT1-dw mouse GSE3129 sample 1729	17/263	1.44391e-07	2.32373e-06	3.98855e-10	6.05557e-09	-1.42091	18.4325	C1QA;CD74;NDFIP1;LRP1;HSPA5;GSTP1;RPS6;LSS;RELA;EGFR;C3;VTN;LDHA;SLPI;FABP5;SPP1;APOB
RBBP8 DEPLETION human GSE4754 sample 149	20/388	4.48567e-07	6.12671e-06	4.84006e-10	7.12433e-09	-1.53338	18.4049	EIF4A1;PPP1R14C;ACSL1;GSTP1;ACTN1;GOT2;MSN;NR3C1;AREG;BZW1;FABP5;PSMC1;MYC;YME1L1;ITGA6;VIM;MAPK6;SLC38A2;GLUL;KPNA1
Srf NULL MUTATION mouse GSE3181 sample 851	16/257	5.59912e-07	7.26681e-06	2.19886e-09	2.68084e-08	-1.55493	18.3982	EGR1;ACTN1;TPM1;NEXN;MSN;FSTL1;ACTG2;PDCL3;ACTA1;CSRP3;OBSCN;FABP5;MYL2;SERPINH1;BVES;SLC38A2
Hras mouse GSE3530 sample 990	15/197	9.5732e-08	1.66257e-06	5.34353e-10	7.67814e-09	-1.37531	18.3014	IDH3G;ATP5A1;TPM1;TTN;CSRP3;MYL2;HRC;NDUFS2;TNNI3;UQCRC2;PTGDS;CRYAB;GLUL;SLC25A4;GAPDH
NRAS DEPLETION - siRNA siMut12 human GSE12445 sample 1027	19/337	2.24617e-07	3.38891e-06	3.23302e-10	5.03517e-09	-1.43334	18.0529	YWHAE;ARF4;EIF4A1;ANXA2;TNFRSF12A;HSPA5;ACTN1;SCHIP1;GBE1;RPLP1;RPS6;TPM1;BZW1;GNB2L1;LDHA;CSNK2B;CANX;RPS20;SLC38A2
IL13RA1 Stimulation of gene product human GSE8853 sample 3064	18/309	2.91679e-07	4.24164e-06	5.84643e-10	8.30193e-09	-1.4591	18.0499	CAST;CD63;PPP1R14C;ANXA2;TPM1;ATP1B1;RHOA;C3;LAPTM4B;LDHA;SLPI;FABP5;MKNK2;VDAC2;VIM;GLUL;SLC38A2;GAPDH
NRAS DEPLETION - siRNA siMut10 human GSE12445 sample 1022	18/303	2.18307e-07	3.3354e-06	4.34548e-10	6.43558e-09	-1.43098	18.046	EIF4A1;ANXA2;TNFRSF12A;ACTN1;SCHIP1;TPM1;BZW1;GNB2L1;LDHA;FABP5;MYC;CSNK2B;CANX;GNB1;VDAC2;RPS20;SLC38A2;GAPDH
Xbp1 OE mouse GSE46178 sample 300	18/306	2.52571e-07	3.76363e-06	5.0445e-10	7.38026e-09	-1.44177	18.0079	AOC3;YWHAE;ACSL1;ATP5A1;SLC2A4;FSTL1;GHR;LDHA;FABP5;MKNK2;PDK4;NDUFS2;ITGA6;VIM;UQCRC2;CD36;SLC25A4;IDH3A
Esrrg Deficiency mouse GSE8199 sample 665	16/256	5.31506e-07	6.97312e-06	2.08582e-09	2.56896e-08	-1.50581	17.8791	TNFRSF12A;GPX3;IDH3G;RPLP1;ATP5A1;GNB2L1;CHCHD4;LDHA;SOX18;MYL2;NDUFS2;SUCLG1;TNNI3;UQCRC2;PTGDS;GAPDH
CMAHP KO mouse GSE16438 sample 835	17/293	6.63284e-07	8.33942e-06	1.88022e-09	2.35606e-08	-1.521	17.7874	YWHAE;EGR1;CD74;GOT1;FOS;ATP1B1;TTN;C3;ACTA1;CSRP3;MYL2;PDK4;CCNL1;GLUL;SLC25A4;GAPDH;IDH3A
GPLD1 OE human GSE4731 sample 203	19/351	4.1882e-07	5.84412e-06	6.16225e-10	8.69922e-09	-1.44743	17.4416	CD63;EIF4A1;ANXA2;BZW1;GNB2L1;TNFRSF1A;SOD1;DUSP11;LDHA;PSMC1;SPP1;NDUFS2;RPS20;A2M;MAPK6;SEPHS2;GLUL;SLC38A2;NFE2L2
Lhx1 NULL MUTATION - Ablation mouse GSE4230 sample 776	20/412	1.14387e-06	1.34044e-05	1.29875e-09	1.70391e-08	-1.55397	17.4354	HSPA5;GPX3;IDH3G;ATP5A1;STX7;SDHD;ATP1B1;FSTL1;DPP4;LDHA;GATM;LACTB2;SPP1;VDAC2;ITGA6;SUCLG1;UQCRC2;SLC25A4;GAPDH;GLUL
NR4A2 OE human GSE58475 sample 1431	21/439	7.77189e-07	9.57212e-06	6.37263e-10	8.94392e-09	-1.50249	17.3638	ARF4;TNFRSF12A;HSPA5;GSTP1;GOT2;EPHX1;MSN;TXNDC12;RHOA;STIP1;FBL;LDHA;FABP5;PSMC1;GNB1;MKNK2;SERPINH1;PPIF;YME1L1;MAPK6;SLC38A2
Bcl2 OE mouse GSE5811 sample 2586	18/321	5.09732e-07	6.76095e-06	1.0384e-09	1.39261e-08	-1.45089	17.2719	CD74;ANXA2;GPX3;RPLP1;SLC40A1;MSN;ITPR3;PDIA4;TNFRSF1A;C3;LDHA;CCND2;MGP;RPS20;VIM;LCP1;CCNL1;ITM2C
EGFR druginhibition rat GSE27638 sample 1909	16/251	4.08078e-07	5.72733e-06	1.59647e-09	2.04994e-08	-1.42353	17.1824	BTG2;PSMD12;GOT1;HSPA5;EPHX1;LCAT;ATP1B1;PPP2CA;VTN;RPS18;PSMC1;TXNIP;VDAC2;SEPHS2;SLC38A2;SLC25A4
GSK3A KD human GSE35200 sample 209	17/281	3.69587e-07	5.24813e-06	1.03392e-09	1.39261e-08	-1.41212	17.1681	NSF;ALAS1;GBE1;RPLP1;STAT3;RHOA;SOD1;LDHA;MYC;CANX;MKNK2;YME1L1;TXNIP;VDAC2;VIM;LCP1;GAPDH
Atp7b KO mouse GSE5348 sample 2466	17/284	4.29045e-07	5.91837e-06	1.20383e-09	1.59672e-08	-1.42316	17.1312	YWHAE;EGR1;EIF4A1;ALAS1;GOT1;HSPA5;ACSL1;ATP1B1;C3;AZGP1;FABP5;MKNK2;TXNIP;VDAC2;PPARA;GLUL;SLC38A2
Map2k7 mouse GSE3530 sample 994	14/186	2.97074e-07	4.29423e-06	2.33589e-09	2.80539e-08	-1.38556	17.1231	IDH3G;ATP5A1;TPM1;LDHA;MYL2;HRC;NDUFS2;SUCLG1;TNNI3;UQCRC2;PTGDS;SLC25A4;GAPDH;ACADS
Cftr OE mouse GSE4512 sample 1035	17/295	7.28998e-07	9.07114e-06	2.07175e-09	2.56472e-08	-1.46578	17.0183	YWHAE;EGR1;BTG2;ALAS1;HSPA5;FOS;TNFRSF1A;LDHA;SOX18;SMPD1;GNB1;SERPINH1;PACSIN2;VIM;AGRN;JUNB;ITM2C
Nf1 Heterozygotic knockout (NF1+/-) mouse GSE1482 sample 1221	19/360	6.14599e-07	7.80864e-06	9.18753e-10	1.24599e-08	-1.44106	16.9473	NSF;MAP2K4;SMAD4;HSPA5;ATP5A1;RPS6;SDHD;SLC6A1;DHRS1;SOD1;MAPK9;UCHL1;LDHA;VSNL1;NDUFS2;SLC25A4;ITM2C;KPNA1;YWHAH
Tet1 KD mouse GSE26900 sample 2146	18/317	4.24479e-07	5.88904e-06	8.59789e-10	1.17262e-08	-1.40283	16.8935	CYB5B;EIF4A1;TNFRSF12A;TPM1;IMMT;PYCR2;ACTG2;PDIA4;SOD1;PPP2CA;CHCHD4;STIP1;PSMB4;COL5A1;MGP;SERPINH1;TXNIP;VIM
YY1AP1 OE human GSE10196 sample 59	17/286	4.73378e-07	6.34852e-06	1.33102e-09	1.7368e-08	-1.41017	16.8759	YWHAE;EIF4A1;GOT1;GSTP1;GOT2;GNB2L1;CHCHD4;STIP1;FBL;SLPI;FABP5;MYC;CANX;MKNK2;PPIF;ITGA6;MAPK6
BAHD1 KD human GSE16097 sample 2975	16/253	4.53936e-07	6.12671e-06	1.77792e-09	2.25889e-08	-1.39957	16.7988	CD63;EIF4A1;HSPA5;GBE1;RPS6;RHOA;GNB2L1;PDRG1;STIP1;CSNK2B;CANX;YME1L1;TXNIP;VIM;SLC38A2;GAPDH
Lmna KO mouse GSE8000 sample 1518	18/334	9.05698e-07	1.08774e-05	1.88368e-09	2.35606e-08	-1.46206	16.7096	ALAS1;TNFRSF12A;HSPA5;ATP5A1;SDHD;SLC2A4;FNDC5;LDHA;BAG3;MYL2;PDK4;SERPINH1;HRC;PPIF;SUCLG1;CRYAB;PDK2;IDH3A
Calr KO mouse GSE13805 sample 176	17/300	9.19888e-07	1.09931e-05	2.63187e-09	3.11438e-08	-1.45304	16.5912	EGR1;PSMD12;RPLP1;ATP5A1;TARBP2;CHCHD4;FBL;LDHA;PSMB4;SAMM50;FABP5;MYC;GRWD1;CSNK2B;VDAC2;SUCLG1;VIM
Lmna LMNA H222P heterozygous knock in mutation mouse GSE6397 sample 1312	16/265	8.4152e-07	1.03118e-05	3.32722e-09	3.84613e-08	-1.44364	16.5762	PPP1R14C;ALAS1;TNFRSF12A;ATP5A1;SDHD;FNDC5;ACTA1;CSRP3;MYL2;PDK4;HRC;PPIF;TNNI3;CRYAB;GAPDH;PDK2
Stub1 KO mouse GSE59672 sample 2581	16/272	1.18678e-06	1.38401e-05	4.72699e-09	5.21049e-08	-1.47986	16.5566	YWHAE;PPP1R14C;ATP5A1;RHOA;CSRP3;PPM1B;OBSCN;BAG3;MYL2;MKNK2;HRC;TXNIP;TNNI3;CRYAB;GLUL;PDK2
E2f4 KO mouse GSE11039 sample 1167	18/354	2.07494e-06	2.22618e-05	4.48026e-09	4.98138e-08	-1.53584	16.4529	EGR1;TNFRSF12A;GSTP1;STAT3;EPHX1;RHOA;GNB2L1;TNFRSF1A;ACTA1;IL1RL1;CCND2;COL5A1;RPS18;MGP;SPP1;JUNB;MAP4K3;ITM2C
Des depletion (at 12-14 month old) mouse GSE34388 sample 3048	16/253	4.53936e-07	6.12671e-06	1.77792e-09	2.25889e-08	-1.37038	16.4485	IDH3G;RPLP1;HMGB1;EIF2S2;GHR;ACTA1;PDK4;SPP1;PDE4B;NDUFS2;SUCLG1;RPS20;UQCRC2;GLUL;SLC38A2;SLC25A4
Irf1 OE mouse GSE6505 sample 2076	17/289	5.47709e-07	7.14686e-06	1.54518e-09	1.99469e-08	-1.38255	16.3816	CD63;LRP1;ANXA2;STAT3;RPS6;TPM1;FSTL1;C3;GHR;LAPTM4B;IL1RL1;SLPI;MGP;SPP1;CCL2;IL6ST;ITM2C
Mstn DEPLETION mouse GSE15349 sample 121	17/299	8.78433e-07	1.07098e-05	2.50978e-09	2.99931e-08	-1.41268	16.1672	IDH3G;RPLP1;NEXN;ATP1B1;FSTL1;TTN;C3;ACTA1;MYL2;MGP;CSNK2B;HRC;NDUFS2;APOD;VIM;CRYAB;IDH3A
Dhcr7 KO mouse GSE39811 sample 3083	21/443	8.99341e-07	1.0855e-05	7.44421e-10	1.02764e-08	-1.40669	16.0797	EIF4A1;SMAD4;HSPA5;IDH3G;ATP5A1;NEXN;EIF2S2;TRPC4AP;ACTG2;PSMB4;EDNRA;FABP5;PSMC1;GNB1;SERPINH1;SUCLG1;VIM;SLC38A2;GAPDH;ITM2C;YWHAH
FH mutation (unspecified) human GSE2152 sample 1747	18/324	5.83597e-07	7.53371e-06	1.19424e-09	1.59277e-08	-1.36086	16.0529	CD74;ACTN1;RPLP1;TPM1;EPHX1;PRELP;HMGB1;CCND2;FABP5;COL5A1;RPS18;MGP;TXNIP;RPS20;APOD;VIM;A2M;TPSAB1
Rtn4 KO mouse GSE11276 sample 3007	19/382	1.49082e-06	1.67388e-05	2.3286e-09	2.80539e-08	-1.45921	16.048	EGR1;C1QA;PPP1R14A;EIF4A1;HSPA5;AQP4;RHOA;GNB2L1;LAPTM4B;MAPK9;LDHA;PSMB4;CANX;SUCLG1;RPS20;APOD;PTGDS;GLUL;IDH3A
Dmd Deficiency mouse GSE897 sample 904	19/377	1.22635e-06	1.42327e-05	1.89537e-09	2.35846e-08	-1.43453	16.0093	ALAS1;HSPA5;GSTP1;ATP5A1;RPS6;EPHX1;LTBP4;SLC2A4;SOD1;GHR;VTN;PPM1A;MYL2;MKNK2;NDUFS2;SUCLG1;UQCRC2;MLYCD;CRYAB
RAF1 overexpression human GSE42964 sample 1982	17/296	7.64021e-07	9.45818e-06	2.1741e-09	2.6641e-08	-1.38331	16.0031	EGR1;EIF4A1;ANXA2;ATP5A1;RPS6;GOT2;MSN;TXNDC12;ITPR3;IL1RL1;SAMM50;SOX18;BAG3;PSMC1;VIM;NES;YWHAH
Bmpr2 dominant negative mutation BMPR2delx4+ mouse GSE5255 sample 1727	18/343	1.32568e-06	1.50244e-05	2.80186e-09	3.28334e-08	-1.44054	15.9984	GUCY1A3;EGR1;BTG2;RAMP2;ALAS1;EPHX1;LTBP4;MSN;ADRB2;FOS;CSRP3;SOX18;PACSIN2;TXNIP;TNNI3;CD36;CCNL1;JUNB
PAGE5 KD human GSE31351 sample 2752	18/325	6.10303e-07	7.79509e-06	1.25082e-09	1.64999e-08	-1.35987	15.9948	CD63;GOT1;ACTN1;GSTP1;RPS6;GOT2;ITPR3;RHOA;ACTG2;LDHA;PSMB4;MGP;NDUFS2;VDAC2;SUCLG1;VIM;GLUL;GAPDH
STAU1 DELETION human GSE6679 sample 83	18/328	6.97231e-07	8.72081e-06	1.43575e-09	1.86339e-08	-1.35615	15.7989	CD63;TNFRSF12A;HSPA5;GSTP1;ATP5A1;EPHX1;TXNDC12;ATP1B1;FSTL1;BZW1;TNFRSF1A;SOD1;PSMB4;CANX;SERPINH1;TXNIP;VDAC2;MAPK6
Ppargc1a Deficiency mouse GSE52550 sample 338	15/246	1.64709e-06	1.80782e-05	9.17443e-09	9.46456e-08	-1.44649	15.7968	ALAS1;GOT1;IDH3G;ATP5A1;GOT2;DDIT4L;SDHD;AKAP1;FNDC5;PPIF;SUCLG1;UQCRC2;PPARA;PDK2;IDH3A
Trim12a OE mouse GSE46600 sample 246	19/398	2.72299e-06	2.79715e-05	4.40869e-09	4.92712e-08	-1.50239	15.7516	EIF4A1;EGR1;PSMD12;HSPA5;GSTP1;ATP5A1;TXNDC12;FOS;STIP1;RPS18;HMBS;CSNK2B;TXNIP;VDAC2;VIM;UQCRC2;CCNL1;JUNB;GAPDH
Ncoa2 KO mouse GSE55002 sample 199	19/398	2.72299e-06	2.79715e-05	4.40869e-09	4.92712e-08	-1.4993	15.7191	EGR1;NCOA2;C1QA;CD74;GBE1;SLC40A1;CYBB;FOS;ADRB2;NR0B2;CSRP3;FABP5;PDK4;TXNIP;PTGDS;JUNB;SLC38A2;GLUL;ATF3
Bcl2 OE mouse GSE5811 sample 2590	16/271	1.1307e-06	1.33147e-05	4.49851e-09	4.98138e-08	-1.39693	15.6829	CD74;RPLP1;STAT3;MSN;FOS;GNB2L1;C3;LDHA;FABP5;PDE4B;TXNIP;RPS20;VIM;LCP1;CCNL1;JUNB
MYB OE human GSE2816 sample 2154	21/477	2.90211e-06	2.95599e-05	2.61904e-09	3.11438e-08	-1.50111	15.6552	CCR1;EIF4A1;CD63;CD74;TNFAIP6;ACSL1;RPLP1;PTGER2;RPS6;CYBB;NR3C1;RHOA;C3;LDHA;RPS18;PPIF;TXNIP;CCL2;RPS20;SLC38A2;ATF3
PPARGC1A KD human GSE36879 sample 2871	17/292	6.32485e-07	7.99382e-06	1.79071e-09	2.26323e-08	-1.3334	15.6499	CD63;GOT1;ATP5A1;GOT2;IMMT;ATP1B1;LAPTM4B;MYC;MGP;CANX;PPIF;SPP1;TFAM;NDUFS2;VDAC2;UQCRC2;SLC25A4
Stat3 deficiency mouse GSE6846 sample 85	16/278	1.5793e-06	1.74882e-05	6.33646e-09	6.79832e-08	-1.4259	15.6193	YWHAE;EGR1;BTG2;ALAS1;GSTP1;STAT3;FOS;SOD1;C3;LAPTM4B;LDHA;FABP5;MGP;TXNIP;CCNL1;JUNB
PTEN KD human GSE7562 sample 1365	16/266	8.84509e-07	1.07297e-05	3.50059e-09	4.02401e-08	-1.36493	15.6182	CD74;ANXA2;ACTN1;GSTP1;EIF2S2;EGFR;SOD1;STIP1;LDHA;FABP5;PPIF;SPP1;VDAC2;LCP1;MAPK6;GAPDH
Esr2 KO mouse GSE9371 sample 2431	18/372	4.15434e-06	3.93278e-05	9.32438e-09	9.49749e-08	-1.53068	15.5266	C1QA;BTG2;PPP1R14C;GOT1;SLC40A1;FOS;TTN;ACTA1;CSRP3;OBSCN;MYL2;PDK4;HRC;TNNI3;PTGDS;PPARA;JUNB;ATF3
Tert OE mouse GSE2684 sample 283	16/275	1.37042e-06	1.54589e-05	5.47779e-09	5.92977e-08	-1.40129	15.5225	EGR1;EIF4A1;BTG2;TNFRSF12A;HSPA5;FOS;FSTL1;BAG3;MYC;SERPINH1;VIM;CCNL1;MAPK6;JUNB;SLC38A2;ATF3
NPM1 mutated npm human GSE34860 sample 1737	15/227	5.99154e-07	7.69339e-06	3.30159e-09	3.84613e-08	-1.31819	15.5219	CD74;EIF4A1;RPLP1;RPS6;FBL;LDHA;SCCPDH;SLPI;RPS18;HMBS;CANX;RPS20;LCP1;SLC38A2;ITM2C
Nfe2l2 Deficiency mouse GSE7810 sample 1048	18/356	2.24654e-06	2.36818e-05	4.87064e-09	5.34442e-08	-1.45031	15.447	YWHAE;TNFRSF12A;ACTN1;GSTP1;TPM1;MSN;PDCL3;LAPTM4B;ACTA1;PSMB4;CCND2;SLPI;PACSIN2;ITGA6;UQCRC2;CRYAB;SLC25A4;NFE2L2
Tlr4 mutation mouse GSE476 sample 1533	18/347	1.56365e-06	1.73948e-05	3.32991e-09	3.84613e-08	-1.40829	15.4339	RAMP2;NDFIP1;TMEM30A;ALAS1;ANXA2;HSPA5;GPX3;RPLP1;RPS6;STX7;ADRB2;HMGB1;GNB2L1;MGP;SPP1;TXNIP;SLC25A4;NFE2L2
NTRK3 drugactivation rat GSE20358 sample 1898	16/279	1.65505e-06	1.80782e-05	6.64901e-09	7.0708e-08	-1.40825	15.3793	KCMF1;CD74;EIF4A1;RPLP1;GSTP1;RPS6;ITPR3;RHOA;PDIA4;SOD1;UCHL1;RPS18;TXNIP;CIAPIN1;BMPR1A;YWHAH
Dmd Deficiency mouse GSE897 sample 908	15/236	9.79828e-07	1.16518e-05	5.41862e-09	5.89214e-08	-1.34108	15.2347	ALAS1;GPX3;ATP5A1;RPS6;SLC2A4;AKAP1;ACTA1;CSRP3;PPM1B;BAG3;MYL2;MKNK2;HRC;SLC25A4;GAPDH
Cdk5rap1 OE mouse GSE46600 sample 255	18/370	3.85465e-06	3.73163e-05	8.61276e-09	9.00052e-08	-1.48833	15.1751	EGR1;EIF4A1;HSPA5;ACTN1;MSN;TXNDC12;FOS;LDHA;PSMB4;RPS18;MYC;TXNIP;RPS20;ITGA6;UQCRC2;LCP1;CCNL1;JUNB
TOP2B Inhibtion of Topo2b with topoisomerase poison camptothecin human GSE1417 sample 368	18/342	1.27157e-06	1.45478e-05	2.68252e-09	3.15883e-08	-1.35208	15.0595	KCMF1;CAST;YWHAE;TNFRSF12A;ACTN1;TPM1;NPR3;ATP1B1;NR3C1;TNFRSF1A;PPP2CA;STIP1;PACSIN2;VIM;MAPK6;SLC38A2;GAPDH;NFE2L2
FH Heterozygous germline mutations human GSE2724 sample 2489	18/338	1.07458e-06	1.27159e-05	2.25057e-09	2.73009e-08	-1.33184	15.0134	EGR1;RPLP1;TPM1;PRELP;FOS;FSTL1;C3;RPS18;MKNK2;TXNIP;RPS20;APOD;VIM;TPSAB1;CRYAB;GLUL;JUNB;ATF3
Gata6 KO mouse GSE11165 sample 1165	17/329	3.22894e-06	3.19453e-05	9.69925e-09	9.79754e-08	-1.44601	14.9683	YWHAE;RAMP2;PPP1R14C;GPX3;NEXN;MSN;FSTL1;GNB2L1;FABP5;SERPINH1;PACSIN2;NDUFS2;TXNIP;VDAC2;ITGA6;VIM;AGRN
NRAS DEPLETION - siRNA siMut10 human GSE12445 sample 1026	17/307	1.26335e-06	1.45225e-05	3.65196e-09	4.15841e-08	-1.34287	14.9593	EIF4A1;ANXA2;TNFRSF12A;HSPA5;ACTN1;TPM1;HMGB1;ATP1B1;FSTL1;BZW1;PPP2CA;RPS18;PSMC1;CANX;GNB1;MAPK6;SLC38A2
Met activemutant mouse GSE11319 sample 2004	17/327	2.97522e-06	3.01514e-05	8.9029e-09	9.22386e-08	-1.43334	14.92	EGR1;C1QA;BTG2;GPX3;EPHX1;MTUS1;CYBB;ADRB2;PDRG1;GATM;CCND2;MGP;SPP1;TXNIP;LCP1;IL6ST;ITM2C
PPARGC1A KD human GSE36879 sample 3117	17/307	1.26335e-06	1.45225e-05	3.65196e-09	4.15841e-08	-1.33892	14.9153	CD63;EIF4A1;ANXA2;GOT1;HSPA5;IMMT;HMGB1;LDHA;PSMB4;PPIF;TFAM;VDAC2;SUCLG1;RPS20;CIAPIN1;MRPL9;IDH3A
B4galnt2 OE mouse GSE7863 sample 2296	16/289	2.61332e-06	2.7192e-05	1.06494e-08	1.07116e-07	-1.41637	14.8897	SMAD4;ATP5A1;SLC40A1;DDIT4L;FOS;SLC2A4;BPGM;LAPTM4B;HRC;NDUFS2;SUCLG1;SEPHS2;SLC25A4;GAPDH;PDK2;IDH3A
Nfkbiz KO mouse GSE43075 sample 2529	16/277	1.50669e-06	1.68387e-05	6.03742e-09	6.5064e-08	-1.34423	14.7755	ALAS1;LRP1;ANXA2;STAT3;RHOA;C3;PPP2CA;LDHA;GNB1;SPP1;TXNIP;CCL2;VIM;IL6ST;SLC38A2;ATF3
LMNA OE human GSE40404 sample 2715	16/279	1.65505e-06	1.80782e-05	6.64901e-09	7.0708e-08	-1.35186	14.7634	EGR1;HSPA5;GSTP1;RPS6;EIF2S2;FSTL1;GNB2L1;FBL;COL5A1;RPS18;CSNK2B;SERPINH1;VIM;MAPK6;SLC38A2;GAPDH
Dmd Deficiency mouse GSE1026 sample 926	19/395	2.43832e-06	2.5481e-05	3.9204e-09	4.42235e-08	-1.39539	14.7598	NDFIP1;ANXA2;LRP1;GSTP1;LTBP4;AQP4;FSTL1;TRPC4AP;GNB2L1;SOD1;SFRP4;CSRP3;GATM;PSMB4;COL5A1;SERPINH1;SPP1;SUCLG1;ITM2C
Slc39a13 Deficiency mouse GSE10556 sample 597	18/358	2.43088e-06	2.5481e-05	5.29217e-09	5.78068e-08	-1.39217	14.7258	YWHAE;NDFIP1;ACTN1;TPM1;EPHX1;HMGB1;RHOA;LDHA;CCND2;SLPI;MGP;SPP1;NDUFS2;VIM;UQCRC2;CRYAB;GAPDH;YWHAH
KMT2D KD human GSE37570 sample 1301	17/308	1.32091e-06	1.50244e-05	3.82428e-09	4.33418e-08	-1.32371	14.7009	YWHAE;VEZT;EIF4A1;ANXA2;TNFRSF12A;GOT1;ACTN1;RPLP1;ITPR3;EGFR;DUSP11;MKNK2;YME1L1;UQCRC2;GAPDH;KPNA1;NFE2L2
Aire KO mouse GSE2585 sample 272	16/281	1.81643e-06	1.96631e-05	7.31687e-09	7.7469e-08	-1.3561	14.6958	EGR1;HSPA5;GPX3;ACTN1;RPLP1;RPS6;STX7;MSN;FOS;SOD1;C3;FABP5;MGP;TXNIP;SLC25A4;ATF3
Gadd45a KO mouse GSE43318 sample 3108	16/285	2.18237e-06	2.31063e-05	8.8404e-09	9.19859e-08	-1.37506	14.6794	CYB5B;EGR1;CD63;FLT1;ANXA2;RPLP1;STAT3;FSTL1;ACTG2;IL1RL1;EDNRA;COL5A1;SERPINH1;SPP1;TXNIP;AGRN
Zfx KO mouse GSE7069 sample 178	17/337	4.45032e-06	4.18018e-05	1.35835e-08	1.32755e-07	-1.43374	14.4558	PSMD12;NDFIP1;GSTP1;ATP5A1;SLC40A1;EIF2S2;SOD1;FBL;LDHA;PSMB4;HMBS;CANX;PACSIN2;VDAC2;SUCLG1;UQCRC2;NFE2L2
Dicer1 KO mouse GSE35844 sample 612	16/293	3.11928e-06	3.11155e-05	1.27916e-08	1.25524e-07	-1.38905	14.4153	ALAS1;HSPA5;PTGER2;RPLP1;RPS6;SOD1;LDHA;CHDH;CANX;MKNK2;VDAC2;SUCLG1;VIM;SEPHS2;SLC25A4;GAPDH
Nlgn1 KD mouse GSE47150 sample 952	17/328	3.09974e-06	3.10489e-05	9.29324e-09	9.49749e-08	-1.38385	14.3643	GOT1;HSPA5;IDH3G;GSTP1;ATP5A1;DHRS1;ATP1B1;GATM;CCND2;VSNL1;SYNJ1;CSNK2B;VDAC2;SUCLG1;GLUL;GAPDH;ITM2C
Egr1 KO mouse GSE16974 sample 553	17/332	3.64615e-06	3.57797e-05	1.1017e-08	1.09445e-07	-1.39681	14.3007	YWHAE;NDFIP1;HSPA5;RPLP1;FOS;HMGB1;SLC6A1;ATP1B1;LDHA;CANX;GNB1;GNB3;PTGDS;CRYAB;GLUL;SLC25A4;YWHAH
COMMD3-BMI1 KD human GSE7578 sample 129	15/249	1.91478e-06	2.06351e-05	1.06949e-08	1.07127e-07	-1.29584	13.9802	YWHAE;EGR1;ARF4;ANXA2;GPX3;RPLP1;GSTP1;ATP5A1;RPS6;BZW1;PSMB4;PSMC1;NDUFS2;RPS20;MAPK6
Il1rn KO mouse GSE7705 sample 1689	18/380	5.5748e-06	5.11695e-05	1.27468e-08	1.25524e-07	-1.40381	13.8702	YWHAE;EGR1;CD74;BTG2;SMAD4;NDFIP1;ACTN1;GSTP1;MSN;HMGB1;BPGM;CCND2;MKNK2;TXNIP;RPS20;VIM;LCP1;ITM2C
Dmd Deficiency mouse GSE897 sample 905	15/256	2.69693e-06	2.79416e-05	1.5176e-08	1.45956e-07	-1.31532	13.7916	KCMF1;GPX3;ATP5A1;SLC2A4;ACTA1;MYL2;SMPD1;MKNK2;HRC;NDUFS2;TXNIP;APOD;UQCRC2;SLC25A4;GAPDH
Rps6ka3 KO mouse GSE52992 sample 2894	16/298	3.87452e-06	3.73163e-05	1.60216e-08	1.5287e-07	-1.35257	13.7909	RPLP1;EPHX1;DDIT4L;ATP1B1;FSTL1;C3;GHR;IL1RL1;MGP;SPP1;CCL2;ITGA6;VIM;CRYAB;GLUL;ITM2C
ADRB1 Beta-1 receptor blocker (NEBIVOLOL) human GSE3356 sample 2279	11/130	1.79774e-06	1.95484e-05	4.09176e-08	3.40604e-07	-1.26767	13.7449	YWHAE;LDHA;ANXA2;TNFAIP6;RPS18;TPM1;CCL2;VIM;HMGB1;GAPDH;FSTL1
PPARGC1A KD human GSE36879 sample 2870	16/284	2.08515e-06	2.22724e-05	8.43447e-09	8.89119e-08	-1.28123	13.7247	CD63;GOT1;ATP5A1;GOT2;ATP1B1;LAPTM4B;MYC;MGP;CANX;PPIF;SPP1;TFAM;NDUFS2;VDAC2;UQCRC2;SLC25A4
Ppargc1a KO mouse GSE5786 sample 326	14/231	3.94101e-06	3.77523e-05	3.1024e-08	2.69395e-07	-1.34046	13.6519	PPP1R14A;GOT1;IDH3G;ATP5A1;ATP1B1;UCHL1;FABP5;NDUFS2;APOD;UQCRC2;PTGDS;SLC25A4;GAPDH;IDH3A
SYK knockdown human GSE54065 sample 1960	17/328	3.09974e-06	3.10489e-05	9.29324e-09	9.49749e-08	-1.30355	13.5307	EGR1;USP14;RPLP1;MSN;HMGB1;LAPTM4B;LDHA;RPS18;MYC;CANX;GNB1;LCP1;MAPK6;SEPHS2;GLUL;SLC38A2;GAPDH
CFAP45 OE human GSE27318 sample 2562	18/373	4.31193e-06	4.06602e-05	9.70014e-09	9.79754e-08	-1.32629	13.4091	CAST;PPP1R14C;GSTP1;TXNDC12;HMGB1;EIF2S2;BZW1;RHOA;GNB2L1;LAPTM4B;LDHA;SLPI;CSNK2B;MKNK2;TXNIP;VDAC2;UQCRC2;MAPK6
Rbm15 KO mouse GSE12628 sample 1013	16/304	4.99465e-06	4.61957e-05	2.08739e-08	1.92327e-07	-1.34068	13.3835	PSMD12;ALAS1;IDH3G;GSTP1;TTN;C3;CSRP3;FABP5;PPIF;NDUFS2;VDAC2;SUCLG1;TNNI3;UQCRC2;PTGDS;CRYAB
NPM1 mutated npm human GSE34860 sample 1738	17/326	2.85523e-06	2.92056e-05	8.52766e-09	8.95033e-08	-1.26555	13.2138	CD74;NPR3;FOS;HMGB1;RHOA;SOD1;FBL;LDHA;SCCPDH;HMBS;CANX;GNB1;PDE4B;VDAC2;LCP1;SLC38A2;ITM2C
Ppargc1a KO mouse GSE43798 sample 1347	18/376	4.81758e-06	4.47294e-05	1.09127e-08	1.08856e-07	-1.31773	13.1969	GOT1;IDH3G;ATP5A1;GOT2;SLC40A1;SIRT5;IMMT;SDHD;NR0B2;SAMM50;PCCB;NDUFS2;VDAC2;SUCLG1;UQCRC2;CIAPIN1;MRPL9;IDH3A
Dicer1 KO mouse GSE35844 sample 610	17/361	1.09901e-05	8.69836e-05	3.53851e-08	3.02906e-07	-1.40942	13.1778	SMAD4;PSMD12;TMEM30A;ALAS1;HSPA5;ATP5A1;RPS6;PPP2CA;CHCHD4;GATM;MKNK2;VDAC2;SUCLG1;VIM;UQCRC2;SEPHS2;YWHAH
Mycn OE mouse GSE6077 sample 40	17/348	6.8059e-06	5.90988e-05	2.12677e-08	1.9521e-07	-1.3512	13.1557	GUCY1A3;CD74;RAMP2;PPP1R14C;ANXA2;HSPA5;GPX3;MSN;RHOA;C3;FABP5;SOX18;MGP;SERPINH1;TXNIP;VIM;ITM2C
Rap1a KO mouse GSE46209 sample 1443	15/278	7.34713e-06	6.24506e-05	4.2661e-08	3.52684e-07	-1.35466	13.1147	EGR1;KCNJ8;IDH3G;ADCY3;CYBB;IMMT;SLC2A4;SFRP4;ACTA1;MYL2;SUCLG1;APOD;PPARA;KCNK3;IDH3A
[truncated: 2,161 more rows]

## Sheet: PTSD_up
Term	Overlap	P-value	Adjusted P-value	Old P-value	Old Adjusted P-value	Z-score	Combined Score	Genes
[truncated: 2,422 more rows]

## Sheet: PTSD_down
Term	Overlap	P-value	Adjusted P-value	Old P-value	Old Adjusted P-value	Z-score	Combined Score	Genes
[truncated: 2,423 more rows]

[truncated: 9 more sheets: ALL_up, ALL_down, diabetes_up, diabetes_down, renal_carcinoma_up, renal_carcinoma_down, cirrhosis_up, cirrhosis_down, Sheet1]
