# Supplementary material for: Identification of candidate drugs using tensor-decomposition-based unsupervised feature extraction in integrated analysis of gene expression between diseases and DrugMatrix datasets
Source: Sci Rep. 2017 Oct 23;7:13733. doi: 10.1038/s41598-017-13003-0 (PMC5653784; doi:10.1038/s41598-017-13003-0)
Supplement: Supplementary file 5 — Data S2F [file 41598_2017_13003_MOESM5_ESM.xls]

## Sheet: Amantadine
D07441, Amantadine	hsa:4000, LMNA	0.8728	known
D07441, Amantadine	hsa:2904, GRIN2B	0.8263	known
D07441, Amantadine	hsa:2903, GRIN2A	0.8185	known
D07441, Amantadine	hsa:2905, GRIN2C	0.7832	known
D07441, Amantadine	hsa:2902, GRIN1	0.7624	known
D07441, Amantadine	hsa:2906, GRIN2D	0.7478	known
D07441, Amantadine	hsa:7253, TSHR	0.4123	known
D07441, Amantadine	hsa:5243, ABCB1	0.3679	known
D07441, Amantadine	hsa:1813, DRD2	0.3613	known
D07441, Amantadine	hsa:641, BLM	0.3435	training - training
D07441, Amantadine	hsa:6580, SLC22A1	0.332	known
D07441, Amantadine	hsa:116444, GRIN3B	0.3318	known
D07441, Amantadine	hsa:116443, GRIN3A	0.3246	known
D07441, Amantadine	hsa:6582, SLC22A2	0.3028	known
D07441, Amantadine	hsa:4790, NFKB1	0.2092	known
D07441, Amantadine	hsa:55244, SLC47A1	0.1743	known
D07441, Amantadine	hsa:10280, SIGMAR1	0.1708	known
D07441, Amantadine	hsa:1577, CYP3A5	0.1641	training - training
D07441, Amantadine	hsa:1565, CYP2D6	0.1514	training - training
D07441, Amantadine	hsa:6581, SLC22A3	0.1422	training - training
D07441, Amantadine	hsa:2475, MTOR	0.1331	training - training
D07441, Amantadine	hsa:3356, HTR2A	0.1324	training - training
D07441, Amantadine	hsa:2907, GRINA	0.1196	known
D07441, Amantadine	hsa:1551, CYP3A7	0.1176	training - training
D07441, Amantadine	hsa:1557, CYP2C19	0.116	training - training
D07441, Amantadine	hsa:7066, THPO	0.1086	training - training
D07441, Amantadine	hsa:146802, SLC47A2	0.1029	training - training

## Sheet:  Aminoglutethimide
D00574, Aminoglutethimide	hsa:1565, CYP2D6	0.8031	known
D00574, Aminoglutethimide	hsa:1571, CYP2E1	0.7882	known
D00574, Aminoglutethimide	hsa:1576, CYP3A4	0.7863	known
D00574, Aminoglutethimide	hsa:1557, CYP2C19	0.782	known
D00574, Aminoglutethimide	hsa:1555, CYP2B6	0.7785	known
D00574, Aminoglutethimide	hsa:1544, CYP1A2	0.7699	known
D00574, Aminoglutethimide	hsa:1588, CYP19A1	0.7679	known
D00574, Aminoglutethimide	hsa:1548, CYP2A6	0.7669	known
D00574, Aminoglutethimide	hsa:1551, CYP3A7	0.7484	known
D00574, Aminoglutethimide	hsa:64816, CYP3A43	0.7483	known
D00574, Aminoglutethimide	hsa:1559, CYP2C9	0.7465	known
D00574, Aminoglutethimide	hsa:1543, CYP1A1	0.7457	known
D00574, Aminoglutethimide	hsa:1558, CYP2C8	0.7432	known
D00574, Aminoglutethimide	hsa:1577, CYP3A5	0.7387	known
D00574, Aminoglutethimide	hsa:1545, CYP1B1	0.7371	known
D00574, Aminoglutethimide	hsa:1562, CYP2C18	0.7353	known
D00574, Aminoglutethimide	hsa:1595, CYP51A1	0.7314	known
D00574, Aminoglutethimide	hsa:1586, CYP17A1	0.7313	known
D00574, Aminoglutethimide	hsa:1573, CYP2J2	0.7175	known
D00574, Aminoglutethimide	hsa:1553, CYP2A13	0.7175	known
D00574, Aminoglutethimide	hsa:1584, CYP11B1	0.7158	known
D00574, Aminoglutethimide	hsa:1580, CYP4B1	0.7145	known
D00574, Aminoglutethimide	hsa:8529, CYP4F2	0.7135	known
D00574, Aminoglutethimide	hsa:1592, CYP26A1	0.713	known
D00574, Aminoglutethimide	hsa:1591, CYP24A1	0.7112	known
D00574, Aminoglutethimide	hsa:11283, CYP4F8	0.7106	known
D00574, Aminoglutethimide	hsa:1572, CYP2F1	0.7103	known
D00574, Aminoglutethimide	hsa:29785, CYP2S1	0.7099	known
D00574, Aminoglutethimide	hsa:126410, CYP4F22	0.7099	known
D00574, Aminoglutethimide	hsa:100861540, CYP3A7-CYP3A51P	0.7097	known
D00574, Aminoglutethimide	hsa:56603, CYP26B1	0.7097	known
D00574, Aminoglutethimide	hsa:340665, CYP26C1	0.7096	known
D00574, Aminoglutethimide	hsa:54905, CYP2W1	0.7095	known
D00574, Aminoglutethimide	hsa:199974, CYP4Z1	0.7089	known
D00574, Aminoglutethimide	hsa:260293, CYP4X1	0.7089	known
D00574, Aminoglutethimide	hsa:284541, CYP4A22	0.7087	known
D00574, Aminoglutethimide	hsa:285440, CYP4V2	0.7086	known
D00574, Aminoglutethimide	hsa:10858, CYP46A1	0.708	known
D00574, Aminoglutethimide	hsa:5740, PTGIS	0.708	known
D00574, Aminoglutethimide	hsa:1594, CYP27B1	0.7078	known
D00574, Aminoglutethimide	hsa:1593, CYP27A1	0.7076	known
D00574, Aminoglutethimide	hsa:1582, CYP8B1	0.7076	known
D00574, Aminoglutethimide	hsa:57404, CYP20A1	0.7073	known
D00574, Aminoglutethimide	hsa:1579, CYP4A11	0.6905	known
D00574, Aminoglutethimide	hsa:1585, CYP11B2	0.6894	known
D00574, Aminoglutethimide	hsa:4051, CYP4F3	0.6894	known
D00574, Aminoglutethimide	hsa:120227, CYP2R1	0.6868	known
D00574, Aminoglutethimide	hsa:66002, CYP4F12	0.6852	known
D00574, Aminoglutethimide	hsa:1549, CYP2A7	0.6841	known
D00574, Aminoglutethimide	hsa:1581, CYP7A1	0.6809	known
D00574, Aminoglutethimide	hsa:1564, CYP2D7	0.6775	known
D00574, Aminoglutethimide	hsa:57834, CYP4F11	0.6762	known
D00574, Aminoglutethimide	hsa:1589, CYP21A2	0.6753	training - training
D00574, Aminoglutethimide	hsa:113612, CYP2U1	0.6726	known
D00574, Aminoglutethimide	hsa:1583, CYP11A1	0.6725	known
D00574, Aminoglutethimide	hsa:9420, CYP7B1	0.6714	known
D00574, Aminoglutethimide	hsa:51302, CYP39A1	0.671	known
D00574, Aminoglutethimide	hsa:9023, CH25H	0.645	known
D00574, Aminoglutethimide	hsa:1556, CYP2B7P	0.6448	known
D00574, Aminoglutethimide	hsa:163720, CYP4Z2P	0.6448	known
D00574, Aminoglutethimide	hsa:51004, COQ6	0.605	known
D00574, Aminoglutethimide	hsa:6916, TBXAS1	0.2006	known

## Sheet:  Bezafibrate
D01366, Bezafibrate	hsa:6606, SMN1	0.7456	known
D01366, Bezafibrate	hsa:6607, SMN2	0.7456	known
D01366, Bezafibrate	hsa:1576, CYP3A4	0.6871	known
D01366, Bezafibrate	hsa:1558, CYP2C8	0.2614	known
D01366, Bezafibrate	hsa:1559, CYP2C9	0.2184	training - training
D01366, Bezafibrate	hsa:1577, CYP3A5	0.1863	training - training
D01366, Bezafibrate	hsa:213, ALB	0.1348	training - training
D01366, Bezafibrate	hsa:5243, ABCB1	0.1228	training - training
D01366, Bezafibrate	hsa:1544, CYP1A2	0.1072	training - training
D01366, Bezafibrate	hsa:1555, CYP2B6	0.1031	training - training
D01366, Bezafibrate	hsa:7157, TP53	0.1019	training - training
D01366, Bezafibrate	hsa:1551, CYP3A7	0.1009	training - training
D01366, Bezafibrate	hsa:10599, SLCO1B1	0.1001	known

## Sheet: Clofibrate
D00279, Clofibrate	hsa:1544, CYP1A2	0.834	known
D00279, Clofibrate	hsa:1576, CYP3A4	0.766	known
D00279, Clofibrate	hsa:1565, CYP2D6	0.7	known
D00279, Clofibrate	hsa:7253, TSHR	0.5278	known
D00279, Clofibrate	hsa:1557, CYP2C19	0.4707	known
D00279, Clofibrate	hsa:1559, CYP2C9	0.3421	training - training
D00279, Clofibrate	hsa:7157, TP53	0.3059	known
D00279, Clofibrate	hsa:1558, CYP2C8	0.2276	training - training
D00279, Clofibrate	hsa:1571, CYP2E1	0.2136	known
D00279, Clofibrate	hsa:5594, MAPK1	0.2093	training - training
D00279, Clofibrate	hsa:1543, CYP1A1	0.2024	known
D00279, Clofibrate	hsa:1555, CYP2B6	0.2009	known
D00279, Clofibrate	hsa:7066, THPO	0.1944	training - training
D00279, Clofibrate	hsa:55775, TDP1	0.1713	training - training
D00279, Clofibrate	hsa:4790, NFKB1	0.1648	training - training
D00279, Clofibrate	hsa:1548, CYP2A6	0.163	known
D00279, Clofibrate	hsa:1577, CYP3A5	0.1578	training - training
D00279, Clofibrate	hsa:4780, NFE2L2	0.1483	training - training
D00279, Clofibrate	hsa:2475, MTOR	0.1123	training - training
D00279, Clofibrate	hsa:3357, HTR2B	0.1087	training - training
D00279, Clofibrate	hsa:2492, FSHR	0.1067	training - new

## Sheet: Dicumarol
D03798, Dicumarol	hsa:1576, CYP3A4	0.8167	known
D03798, Dicumarol	hsa:4000, LMNA	0.7546	known
D03798, Dicumarol	hsa:1557, CYP2C19	0.7255	known
D03798, Dicumarol	hsa:4297, KMT2A	0.7193	known
D03798, Dicumarol	hsa:4221, MEN1	0.7135	known
D03798, Dicumarol	hsa:1544, CYP1A2	0.6836	known
D03798, Dicumarol	hsa:1559, CYP2C9	0.666	known
D03798, Dicumarol	hsa:7253, TSHR	0.5438	known
D03798, Dicumarol	hsa:5594, MAPK1	0.5088	known
D03798, Dicumarol	hsa:216, ALDH1A1	0.3913	known
D03798, Dicumarol	hsa:7157, TP53	0.3036	known
D03798, Dicumarol	hsa:3028, HSD17B10	0.2267	training - training
D03798, Dicumarol	hsa:3248, HPGD	0.1817	training - training
D03798, Dicumarol	hsa:7066, THPO	0.1777	training - training
D03798, Dicumarol	hsa:9099, USP2	0.156	training - training
D03798, Dicumarol	hsa:1558, CYP2C8	0.1557	training - training
D03798, Dicumarol	hsa:4790, NFKB1	0.1545	training - training
D03798, Dicumarol	hsa:4780, NFE2L2	0.1516	training - training
D03798, Dicumarol	hsa:246, ALOX15	0.1456	training - training
D03798, Dicumarol	hsa:3064, HTT	0.1343	training - training
D03798, Dicumarol	hsa:4128, MAOA	0.1272	training - training
D03798, Dicumarol	hsa:7421, VDR	0.125	training - training
D03798, Dicumarol	hsa:1571, CYP2E1	0.1231	training - training
D03798, Dicumarol	hsa:55775, TDP1	0.1204	training - training
D03798, Dicumarol	hsa:2492, FSHR	0.1103	training - new
D03798, Dicumarol	hsa:23081, KDM4C	0.1052	training - new
D03798, Dicumarol	hsa:9682, KDM4A	0.1046	training - new
D03798, Dicumarol	hsa:7398, USP1	0.1043	training - training

## Sheet: Disulfiram
D00131, Disulfiram	hsa:216, ALDH1A1	1	known
D00131, Disulfiram	hsa:51053, GMNN	1	known
D00131, Disulfiram	hsa:4137, MAPT	0.924	known
D00131, Disulfiram	hsa:1813, DRD2	0.8737	known
D00131, Disulfiram	hsa:1576, CYP3A4	0.8512	known
D00131, Disulfiram	hsa:4000, LMNA	0.8127	known
D00131, Disulfiram	hsa:1544, CYP1A2	0.7813	known
D00131, Disulfiram	hsa:1559, CYP2C9	0.7723	known
D00131, Disulfiram	hsa:7157, TP53	0.7553	known
D00131, Disulfiram	hsa:1557, CYP2C19	0.7173	known
D00131, Disulfiram	hsa:1812, DRD1	0.6658	known
D00131, Disulfiram	hsa:3028, HSD17B10	0.6612	known
D00131, Disulfiram	hsa:1814, DRD3	0.6536	known
D00131, Disulfiram	hsa:3248, HPGD	0.6272	known
D00131, Disulfiram	hsa:3064, HTT	0.5742	known
D00131, Disulfiram	hsa:4988, OPRM1	0.5658	known
D00131, Disulfiram	hsa:4986, OPRK1	0.535	known
D00131, Disulfiram	hsa:2475, MTOR	0.5296	known
D00131, Disulfiram	hsa:7421, VDR	0.528	known
D00131, Disulfiram	hsa:1815, DRD4	0.4997	known
D00131, Disulfiram	hsa:246, ALOX15	0.4952	known
D00131, Disulfiram	hsa:7066, THPO	0.4945	known
D00131, Disulfiram	hsa:4790, NFKB1	0.4687	known
D00131, Disulfiram	hsa:150, ADRA2A	0.4498	known
D00131, Disulfiram	hsa:5594, MAPK1	0.436	training - training
D00131, Disulfiram	hsa:4985, OPRD1	0.4024	training - training
D00131, Disulfiram	hsa:6531, SLC6A3	0.3828	known
D00131, Disulfiram	hsa:140, ADORA3	0.3763	known
D00131, Disulfiram	hsa:387129, NPSR1	0.3576	known
D00131, Disulfiram	hsa:152, ADRA2C	0.3466	training - training
D00131, Disulfiram	hsa:3362, HTR6	0.3393	known
D00131, Disulfiram	hsa:3417, IDH1	0.333	training - training
D00131, Disulfiram	hsa:9099, USP2	0.2797	training - training
D00131, Disulfiram	hsa:390245, KDM4E	0.2765	training - training
D00131, Disulfiram	hsa:4780, NFE2L2	0.2753	training - training
D00131, Disulfiram	hsa:1577, CYP3A5	0.2582	known
D00131, Disulfiram	hsa:6865, TACR2	0.252	training - training
D00131, Disulfiram	hsa:641, BLM	0.2491	training - training
D00131, Disulfiram	hsa:6532, SLC6A4	0.248	training - training
D00131, Disulfiram	hsa:6530, SLC6A2	0.2478	training - training
D00131, Disulfiram	hsa:5376, PMP22	0.2473	known
D00131, Disulfiram	hsa:1816, DRD5	0.2417	training - training
D00131, Disulfiram	hsa:1571, CYP2E1	0.2357	known
D00131, Disulfiram	hsa:5243, ABCB1	0.2318	training - training
D00131, Disulfiram	hsa:6311, ATXN2	0.2301	training - training
D00131, Disulfiram	hsa:3091, HIF1A	0.225	training - training
D00131, Disulfiram	hsa:3320, HSP90AA1	0.2182	known
D00131, Disulfiram	hsa:3357, HTR2B	0.2004	known
D00131, Disulfiram	hsa:2834, PRLHR	0.1975	training - new
D00131, Disulfiram	hsa:1558, CYP2C8	0.1949	training - training
D00131, Disulfiram	hsa:135, ADORA2A	0.1921	training - training
D00131, Disulfiram	hsa:151, ADRA2B	0.1916	training - training
D00131, Disulfiram	hsa:55775, TDP1	0.1884	training - training
D00131, Disulfiram	hsa:1659, DHX8	0.1849	training - training
D00131, Disulfiram	hsa:7253, TSHR	0.1819	training - training
D00131, Disulfiram	hsa:4864, NPC1	0.1808	training - training
D00131, Disulfiram	hsa:134, ADORA1	0.1727	training - training
D00131, Disulfiram	hsa:4128, MAOA	0.1717	known
D00131, Disulfiram	hsa:239, ALOX12	0.1711	known
D00131, Disulfiram	hsa:3358, HTR2C	0.1681	training - training
D00131, Disulfiram	hsa:2534, FYN	0.1652	training - training
D00131, Disulfiram	hsa:5315, PKM	0.1637	known
D00131, Disulfiram	hsa:5999, RGS4	0.1637	known
D00131, Disulfiram	hsa:1543, CYP1A1	0.1567	training - training
D00131, Disulfiram	hsa:6097, RORC	0.1567	training - training
D00131, Disulfiram	hsa:3274, HRH2	0.1526	training - training
D00131, Disulfiram	hsa:6916, TBXAS1	0.1526	training - training
D00131, Disulfiram	hsa:3363, HTR7	0.1523	training - training
D00131, Disulfiram	hsa:3350, HTR1A	0.1513	training - training
D00131, Disulfiram	hsa:9367, RAB9A	0.1473	training - training
D00131, Disulfiram	hsa:643, CXCR5	0.1448	training - new
D00131, Disulfiram	hsa:3356, HTR2A	0.1389	training - training
D00131, Disulfiram	hsa:1956, EGFR	0.1366	training - training
D00131, Disulfiram	hsa:1551, CYP3A7	0.135	training - training
D00131, Disulfiram	hsa:3294, HSD17B2	0.1341	training - new
D00131, Disulfiram	hsa:55885, LMO3	0.1317	training - training
D00131, Disulfiram	hsa:4161, MC5R	0.1285	training - training
D00131, Disulfiram	hsa:1548, CYP2A6	0.1273	training - training
D00131, Disulfiram	hsa:7398, USP1	0.122	training - training
D00131, Disulfiram	hsa:64816, CYP3A43	0.1168	training - training
D00131, Disulfiram	hsa:1131, CHRM3	0.1167	training - training
D00131, Disulfiram	hsa:9429, ABCG2	0.1166	training - training
D00131, Disulfiram	hsa:1588, CYP19A1	0.112	training - training
D00131, Disulfiram	hsa:4088, SMAD3	0.1093	training - training
D00131, Disulfiram	hsa:2064, ERBB2	0.1076	training - training
D00131, Disulfiram	hsa:1233, CCR4	0.1053	known
D00131, Disulfiram	hsa:4159, MC3R	0.1021	training - training
D00131, Disulfiram	hsa:8989, TRPA1	0.1005	known
D00131, Disulfiram	hsa:1555, CYP2B6	0.1	training - training

## Sheet: Doxycycline
D07876, Doxycycline	hsa:51426, POLK	0.3695	new - training
D07876, Doxycycline	hsa:4137, MAPT	0.3308	new - training
D07876, Doxycycline	hsa:328, APEX1	0.3305	new - training
D07876, Doxycycline	hsa:4297, KMT2A	0.3289	new - training
D07876, Doxycycline	hsa:4221, MEN1	0.3197	new - training
D07876, Doxycycline	hsa:5423, POLB	0.3091	new - training
D07876, Doxycycline	hsa:390245, KDM4E	0.2774	new - training
D07876, Doxycycline	hsa:5429, POLH	0.2515	new - training
D07876, Doxycycline	hsa:11201, POLI	0.2396	new - training
D07876, Doxycycline	hsa:5965, RECQL	0.2099	new - training
D07876, Doxycycline	hsa:26013, L3MBTL1	0.1935	new - training
D07876, Doxycycline	hsa:55775, TDP1	0.1555	new - training
D07876, Doxycycline	hsa:2100, ESR2	0.1348	new - training
D07876, Doxycycline	hsa:1576, CYP3A4	0.1333	new - training
D07876, Doxycycline	hsa:29127, RACGAP1	0.1288	new - training
D07876, Doxycycline	hsa:4154, MBNL1	0.1217	new - training
D07876, Doxycycline	hsa:3064, HTT	0.1181	new - training

## Sheet:  Epalrestat
D01688, Epalrestat	hsa:4137, MAPT	0.7582	known
D01688, Epalrestat	hsa:7421, VDR	0.2723	known
D01688, Epalrestat	hsa:51053, GMNN	0.1634	training - training
D01688, Epalrestat	hsa:216, ALDH1A1	0.1634	training - training
D01688, Epalrestat	hsa:55775, TDP1	0.1335	training - training
D01688, Epalrestat	hsa:4780, NFE2L2	0.1184	training - training

## Sheet: Gemfibrozil
D00334, Gemfibrozil	hsa:1559, CYP2C9	0.7465	known
D00334, Gemfibrozil	hsa:1576, CYP3A4	0.7421	known
D00334, Gemfibrozil	hsa:6607, SMN2	0.7396	known
D00334, Gemfibrozil	hsa:6606, SMN1	0.7396	known
D00334, Gemfibrozil	hsa:1557, CYP2C19	0.6659	known
D00334, Gemfibrozil	hsa:1544, CYP1A2	0.6018	known
D00334, Gemfibrozil	hsa:7253, TSHR	0.3932	known
D00334, Gemfibrozil	hsa:1558, CYP2C8	0.3242	known
D00334, Gemfibrozil	hsa:1565, CYP2D6	0.1745	training - training
D00334, Gemfibrozil	hsa:7157, TP53	0.1507	training - training
D00334, Gemfibrozil	hsa:1577, CYP3A5	0.1499	training - training
D00334, Gemfibrozil	hsa:216, ALDH1A1	0.1282	training - training
D00334, Gemfibrozil	hsa:1571, CYP2E1	0.1198	training - training
D00334, Gemfibrozil	hsa:1555, CYP2B6	0.1194	training - training
D00334, Gemfibrozil	hsa:213, ALB	0.109	training - training

## Sheet: Lamivudine
D00353, Lamivudine	hsa:5243, ABCB1	0.6637	known
D00353, Lamivudine	hsa:4137, MAPT	0.5833	known
D00353, Lamivudine	hsa:6582, SLC22A2	0.4359	known
D00353, Lamivudine	hsa:6580, SLC22A1	0.3995	known
D00353, Lamivudine	hsa:1244, ABCC2	0.3248	known
D00353, Lamivudine	hsa:4363, ABCC1	0.3061	known
D00353, Lamivudine	hsa:10599, SLCO1B1	0.2931	training - training
D00353, Lamivudine	hsa:9356, SLC22A6	0.2868	known
D00353, Lamivudine	hsa:9429, ABCG2	0.2845	known
D00353, Lamivudine	hsa:6579, SLCO1A2	0.2773	training - training
D00353, Lamivudine	hsa:9376, SLC22A8	0.2756	training - training
D00353, Lamivudine	hsa:55244, SLC47A1	0.2596	training - training
D00353, Lamivudine	hsa:1577, CYP3A5	0.2532	training - training
D00353, Lamivudine	hsa:6581, SLC22A3	0.2286	known
D00353, Lamivudine	hsa:28234, SLCO1B3	0.2269	training - training
D00353, Lamivudine	hsa:55867, SLC22A11	0.2165	training - training
D00353, Lamivudine	hsa:7421, VDR	0.2053	training - training
D00353, Lamivudine	hsa:10864, SLC22A7	0.2024	training - training
D00353, Lamivudine	hsa:146802, SLC47A2	0.191	training - training
D00353, Lamivudine	hsa:5594, MAPK1	0.188	training - training
D00353, Lamivudine	hsa:1565, CYP2D6	0.1861	training - training
D00353, Lamivudine	hsa:8714, ABCC3	0.1844	known
D00353, Lamivudine	hsa:1551, CYP3A7	0.1834	training - training
D00353, Lamivudine	hsa:10257, ABCC4	0.18	known
D00353, Lamivudine	hsa:213, ALB	0.1787	training - training
D00353, Lamivudine	hsa:11309, SLCO2B1	0.1748	training - training
D00353, Lamivudine	hsa:6584, SLC22A5	0.1746	training - training
D00353, Lamivudine	hsa:53919, SLCO1C1	0.1443	training - training
D00353, Lamivudine	hsa:6517, SLC2A4	0.1429	training - new
D00353, Lamivudine	hsa:89845, ABCC10	0.1419	training - training
D00353, Lamivudine	hsa:28232, SLCO3A1	0.1327	training - training
D00353, Lamivudine	hsa:1557, CYP2C19	0.1294	training - training
D00353, Lamivudine	hsa:8647, ABCB11	0.1265	training - training
D00353, Lamivudine	hsa:28231, SLCO4A1	0.1259	training - training
D00353, Lamivudine	hsa:6583, SLC22A4	0.1247	training - training
D00353, Lamivudine	hsa:4000, LMNA	0.1243	training - training
D00353, Lamivudine	hsa:6554, SLC10A1	0.1176	training - training
D00353, Lamivudine	hsa:353189, SLCO4C1	0.1111	training - training
D00353, Lamivudine	hsa:368, ABCC6	0.1066	training - training
D00353, Lamivudine	hsa:10057, ABCC5	0.106	training - training
D00353, Lamivudine	hsa:6578, SLCO2A1	0.1054	training - training
D00353, Lamivudine	hsa:6566, SLC16A1	0.1038	training - training

[truncated: 13 more sheets: Mebendazole, Methimazole, Metronidazole, Phenylhydrazine, RSA Saline, Saline, Sodium Arsenite,  Stanozolol,  Stavudine, Sulfathiazole, Sulfisoxazole, TNF-alpha, Rat, Thiabendazole]
