# Supplementary material for: Identification of candidate drugs using tensor-decomposition-based unsupervised feature extraction in integrated analysis of gene expression between diseases and DrugMatrix datasets
Source: Sci Rep. 2017 Oct 23;7:13733. doi: 10.1038/s41598-017-13003-0 (PMC5653784; doi:10.1038/s41598-017-13003-0)
Supplement: Supplementary file 6 — Data S2E [file 41598_2017_13003_MOESM6_ESM.xls]

## Sheet: Aceclofenac
D01545, Aceclofenac	hsa:4000, LMNA	0.6177	known
D01545, Aceclofenac	hsa:5742, PTGS1	0.521	training - training
D01545, Aceclofenac	hsa:5743, PTGS2	0.4733	known
D01545, Aceclofenac	hsa:1559, CYP2C9	0.435	known
D01545, Aceclofenac	hsa:5594, MAPK1	0.3887	known
D01545, Aceclofenac	hsa:4297, KMT2A	0.3592	known
D01545, Aceclofenac	hsa:4221, MEN1	0.3478	training - training
D01545, Aceclofenac	hsa:3091, HIF1A	0.2379	training - training
D01545, Aceclofenac	hsa:1557, CYP2C19	0.2378	training - training
D01545, Aceclofenac	hsa:9099, USP2	0.143	known
D01545, Aceclofenac	hsa:1558, CYP2C8	0.1282	training - training
D01545, Aceclofenac	hsa:1544, CYP1A2	0.1072	training - training
D01545, Aceclofenac	hsa:9356, SLC22A6	0.1001	training - training

## Sheet: Azlocillin
D02339, Azlocillin	hsa:4000, LMNA	0.2426	new - training
D02339, Azlocillin	hsa:9356, SLC22A6	0.1999	new - training
D02339, Azlocillin	hsa:1576, CYP3A4	0.104	new - training
D02339, Azlocillin	hsa:1544, CYP1A2	0.1037	new - training

## Sheet: Clofibrate
D00279, Clofibrate	hsa:1544, CYP1A2	0.834	known
D00279, Clofibrate	hsa:1576, CYP3A4	0.766	known
D00279, Clofibrate	hsa:1565, CYP2D6	0.7	known
D00279, Clofibrate	hsa:7253, TSHR	0.5278	known
D00279, Clofibrate	hsa:1557, CYP2C19	0.4707	known
D00279, Clofibrate	hsa:1559, CYP2C9	0.3421	training - training
D00279, Clofibrate	hsa:7157, TP53	0.3059	known
D00279, Clofibrate	hsa:1558, CYP2C8	0.2276	training - training
D00279, Clofibrate	hsa:1571, CYP2E1	0.2136	known
D00279, Clofibrate	hsa:5594, MAPK1	0.2093	training - training
D00279, Clofibrate	hsa:1543, CYP1A1	0.2024	known
D00279, Clofibrate	hsa:1555, CYP2B6	0.2009	known
D00279, Clofibrate	hsa:7066, THPO	0.1944	training - training
D00279, Clofibrate	hsa:55775, TDP1	0.1713	training - training
D00279, Clofibrate	hsa:4790, NFKB1	0.1648	training - training
D00279, Clofibrate	hsa:1548, CYP2A6	0.163	known
D00279, Clofibrate	hsa:1577, CYP3A5	0.1578	training - training
D00279, Clofibrate	hsa:4780, NFE2L2	0.1483	training - training
D00279, Clofibrate	hsa:2475, MTOR	0.1123	training - training
D00279, Clofibrate	hsa:3357, HTR2B	0.1087	training - training
D00279, Clofibrate	hsa:2492, FSHR	0.1067	training - new

## Sheet: Flutamide
D00586, Flutamide	hsa:6607, SMN2	0.8202	known
D00586, Flutamide	hsa:6606, SMN1	0.8202	known
D00586, Flutamide	hsa:4000, LMNA	0.7996	known
D00586, Flutamide	hsa:1576, CYP3A4	0.7697	known
D00586, Flutamide	hsa:1544, CYP1A2	0.7549	known
D00586, Flutamide	hsa:1559, CYP2C9	0.6841	known
D00586, Flutamide	hsa:1557, CYP2C19	0.6571	known
D00586, Flutamide	hsa:1577, CYP3A5	0.3388	known
D00586, Flutamide	hsa:1558, CYP2C8	0.3164	training - training
D00586, Flutamide	hsa:3064, HTT	0.27	known
D00586, Flutamide	hsa:2099, ESR1	0.2417	training - training
D00586, Flutamide	hsa:216, ALDH1A1	0.2265	training - training
D00586, Flutamide	hsa:7157, TP53	0.2251	training - training
D00586, Flutamide	hsa:7253, TSHR	0.2133	training - training
D00586, Flutamide	hsa:1551, CYP3A7	0.2003	training - training
D00586, Flutamide	hsa:1543, CYP1A1	0.187	known
D00586, Flutamide	hsa:367, AR	0.1836	known
D00586, Flutamide	hsa:4780, NFE2L2	0.1779	known
D00586, Flutamide	hsa:1571, CYP2E1	0.1633	training - training
D00586, Flutamide	hsa:1555, CYP2B6	0.1574	training - training
D00586, Flutamide	hsa:2100, ESR2	0.1487	training - training
D00586, Flutamide	hsa:2908, NR3C1	0.1347	training - training
D00586, Flutamide	hsa:5243, ABCB1	0.1335	training - training
D00586, Flutamide	hsa:4128, MAOA	0.1226	training - training
D00586, Flutamide	hsa:1548, CYP2A6	0.1198	training - training
D00586, Flutamide	hsa:6097, RORC	0.1138	known
D00586, Flutamide	hsa:55885, LMO3	0.1072	training - training
D00586, Flutamide	hsa:64816, CYP3A43	0.1037	training - training
D00586, Flutamide	hsa:3350, HTR1A	0.1032	training - training
D00586, Flutamide	hsa:4221, MEN1	0.1025	training - training
D00586, Flutamide	hsa:9367, RAB9A	0.1004	training - training
D00586, Flutamide	hsa:9429, ABCG2	0.1	training - training

## Sheet: Gemfibrozil
D00334, Gemfibrozil	hsa:1559, CYP2C9	0.7465	known
D00334, Gemfibrozil	hsa:1576, CYP3A4	0.7421	known
D00334, Gemfibrozil	hsa:6607, SMN2	0.7396	known
D00334, Gemfibrozil	hsa:6606, SMN1	0.7396	known
D00334, Gemfibrozil	hsa:1557, CYP2C19	0.6659	known
D00334, Gemfibrozil	hsa:1544, CYP1A2	0.6018	known
D00334, Gemfibrozil	hsa:7253, TSHR	0.3932	known
D00334, Gemfibrozil	hsa:1558, CYP2C8	0.3242	known
D00334, Gemfibrozil	hsa:1565, CYP2D6	0.1745	training - training
D00334, Gemfibrozil	hsa:7157, TP53	0.1507	training - training
D00334, Gemfibrozil	hsa:1577, CYP3A5	0.1499	training - training
D00334, Gemfibrozil	hsa:216, ALDH1A1	0.1282	training - training
D00334, Gemfibrozil	hsa:1571, CYP2E1	0.1198	training - training
D00334, Gemfibrozil	hsa:1555, CYP2B6	0.1194	training - training
D00334, Gemfibrozil	hsa:213, ALB	0.109	training - training

## Sheet:  Methotrexate
D00142, Methotrexate	hsa:390245, KDM4E	0.767	known
D00142, Methotrexate	hsa:4137, MAPT	0.759	known
D00142, Methotrexate	hsa:9356, SLC22A6	0.6972	known
D00142, Methotrexate	hsa:5243, ABCB1	0.6821	known
D00142, Methotrexate	hsa:6606, SMN1	0.6597	known
D00142, Methotrexate	hsa:6607, SMN2	0.6597	known
D00142, Methotrexate	hsa:9376, SLC22A8	0.6502	known
D00142, Methotrexate	hsa:1576, CYP3A4	0.6125	known
D00142, Methotrexate	hsa:213, ALB	0.5983	known
D00142, Methotrexate	hsa:1559, CYP2C9	0.5919	known
D00142, Methotrexate	hsa:3248, HPGD	0.5696	known
D00142, Methotrexate	hsa:4000, LMNA	0.558	known
D00142, Methotrexate	hsa:216, ALDH1A1	0.555	known
D00142, Methotrexate	hsa:6579, SLCO1A2	0.5538	known
D00142, Methotrexate	hsa:1565, CYP2D6	0.5408	known
D00142, Methotrexate	hsa:10599, SLCO1B1	0.5166	known
D00142, Methotrexate	hsa:55867, SLC22A11	0.5082	known
D00142, Methotrexate	hsa:1557, CYP2C19	0.5013	known
D00142, Methotrexate	hsa:1544, CYP1A2	0.5003	known
D00142, Methotrexate	hsa:641, BLM	0.4926	known
D00142, Methotrexate	hsa:28234, SLCO1B3	0.4515	known
D00142, Methotrexate	hsa:4363, ABCC1	0.4459	known
D00142, Methotrexate	hsa:1244, ABCC2	0.4346	known
D00142, Methotrexate	hsa:10257, ABCC4	0.4163	known
D00142, Methotrexate	hsa:3028, HSD17B10	0.4076	training - training
D00142, Methotrexate	hsa:10864, SLC22A7	0.4021	known
D00142, Methotrexate	hsa:11309, SLCO2B1	0.3616	training - training
D00142, Methotrexate	hsa:328, APEX1	0.3302	known
D00142, Methotrexate	hsa:8714, ABCC3	0.3279	known
D00142, Methotrexate	hsa:53919, SLCO1C1	0.3227	known
D00142, Methotrexate	hsa:9429, ABCG2	0.3082	known
D00142, Methotrexate	hsa:246, ALOX15	0.3062	known
D00142, Methotrexate	hsa:7421, VDR	0.2987	known
D00142, Methotrexate	hsa:7157, TP53	0.2741	known
D00142, Methotrexate	hsa:6517, SLC2A4	0.2695	training - new
D00142, Methotrexate	hsa:353189, SLCO4C1	0.263	known
D00142, Methotrexate	hsa:28231, SLCO4A1	0.2613	training - training
D00142, Methotrexate	hsa:28232, SLCO3A1	0.2603	known
D00142, Methotrexate	hsa:51426, POLK	0.2347	training - training
D00142, Methotrexate	hsa:1558, CYP2C8	0.2322	training - training
D00142, Methotrexate	hsa:89845, ABCC10	0.2303	known
D00142, Methotrexate	hsa:51053, GMNN	0.2242	training - training
D00142, Methotrexate	hsa:6566, SLC16A1	0.2196	known
D00142, Methotrexate	hsa:6554, SLC10A1	0.2163	training - training
D00142, Methotrexate	hsa:6580, SLC22A1	0.2138	training - training
D00142, Methotrexate	hsa:6582, SLC22A2	0.2121	training - training
D00142, Methotrexate	hsa:10057, ABCC5	0.2116	training - training
D00142, Methotrexate	hsa:55775, TDP1	0.2092	training - training
D00142, Methotrexate	hsa:4154, MBNL1	0.205	known
D00142, Methotrexate	hsa:239, ALOX12	0.2044	training - training
D00142, Methotrexate	hsa:6584, SLC22A5	0.2037	training - training
D00142, Methotrexate	hsa:9367, RAB9A	0.1949	training - training
D00142, Methotrexate	hsa:11201, POLI	0.1924	known
D00142, Methotrexate	hsa:6578, SLCO2A1	0.1914	training - training
D00142, Methotrexate	hsa:368, ABCC6	0.1808	training - training
D00142, Methotrexate	hsa:3417, IDH1	0.1804	known
D00142, Methotrexate	hsa:5965, RECQL	0.1779	training - training
D00142, Methotrexate	hsa:5423, POLB	0.1579	training - training
D00142, Methotrexate	hsa:5429, POLH	0.1573	known
D00142, Methotrexate	hsa:7153, TOP2A	0.1502	training - training
D00142, Methotrexate	hsa:7155, TOP2B	0.1493	training - training
D00142, Methotrexate	hsa:85320, ABCC11	0.1489	known
D00142, Methotrexate	hsa:7276, TTR	0.148	training - training
D00142, Methotrexate	hsa:116085, SLC22A12	0.147	training - training
D00142, Methotrexate	hsa:8647, ABCB11	0.1457	training - training
D00142, Methotrexate	hsa:340273, ABCB5	0.1402	training - training
D00142, Methotrexate	hsa:5468, PPARG	0.1367	known
D00142, Methotrexate	hsa:5244, ABCB4	0.1347	training - training
D00142, Methotrexate	hsa:7068, THRB	0.1309	training - training
D00142, Methotrexate	hsa:6567, SLC16A2	0.1282	training - training
D00142, Methotrexate	hsa:54658, UGT1A1	0.1266	training - training
D00142, Methotrexate	hsa:162515, SLC16A11	0.125	training - training
D00142, Methotrexate	hsa:6555, SLC10A2	0.1236	training - training
D00142, Methotrexate	hsa:114571, SLC22A9	0.1219	training - training
D00142, Methotrexate	hsa:6583, SLC22A4	0.1168	training - training
D00142, Methotrexate	hsa:151473, SLC16A14	0.1137	training - training
D00142, Methotrexate	hsa:387700, SLC16A12	0.1137	training - training
D00142, Methotrexate	hsa:9123, SLC16A3	0.1135	training - training
D00142, Methotrexate	hsa:9962, SLC23A2	0.1135	training - training
D00142, Methotrexate	hsa:240, ALOX5	0.1113	training - training
D00142, Methotrexate	hsa:201780, SLC10A4	0.111	training - training
D00142, Methotrexate	hsa:7364, UGT2B7	0.1106	training - training
D00142, Methotrexate	hsa:9194, SLC16A7	0.1098	training - training
D00142, Methotrexate	hsa:220963, SLC16A9	0.1095	training - training
D00142, Methotrexate	hsa:9963, SLC23A1	0.1092	training - training
D00142, Methotrexate	hsa:387775, SLC22A10	0.109	training - training
D00142, Methotrexate	hsa:26503, SLC17A5	0.1088	training - training
D00142, Methotrexate	hsa:242, ALOX12B	0.1085	training - training
D00142, Methotrexate	hsa:59344, ALOXE3	0.1084	training - training
D00142, Methotrexate	hsa:7940, LST1	0.1062	training - training
D00142, Methotrexate	hsa:64849, SLC13A3	0.1059	training - training
D00142, Methotrexate	hsa:4048, LTA4H	0.1055	training - training
D00142, Methotrexate	hsa:834, CASP1	0.1052	known
D00142, Methotrexate	hsa:2099, ESR1	0.104	training - training
D00142, Methotrexate	hsa:3294, HSD17B2	0.1013	training - new

## Sheet: Naproxen
D00118, Naproxen	hsa:5742, PTGS1	0.994	known
D00118, Naproxen	hsa:5743, PTGS2	0.9172	known
D00118, Naproxen	hsa:1559, CYP2C9	0.6247	known
D00118, Naproxen	hsa:7253, TSHR	0.5725	known
D00118, Naproxen	hsa:1565, CYP2D6	0.5266	known
D00118, Naproxen	hsa:1576, CYP3A4	0.5116	known
D00118, Naproxen	hsa:1557, CYP2C19	0.4802	known
D00118, Naproxen	hsa:1544, CYP1A2	0.4702	known
D00118, Naproxen	hsa:1558, CYP2C8	0.354	known
D00118, Naproxen	hsa:213, ALB	0.3476	known
D00118, Naproxen	hsa:9356, SLC22A6	0.3469	known
D00118, Naproxen	hsa:4000, LMNA	0.3158	training - training
D00118, Naproxen	hsa:9376, SLC22A8	0.2	training - training
D00118, Naproxen	hsa:55867, SLC22A11	0.163	training - training
D00118, Naproxen	hsa:10257, ABCC4	0.148	training - training
D00118, Naproxen	hsa:240, ALOX5	0.144	training - training
D00118, Naproxen	hsa:6579, SLCO1A2	0.1301	known
D00118, Naproxen	hsa:7276, TTR	0.1268	training - training
D00118, Naproxen	hsa:10864, SLC22A7	0.1223	training - training
D00118, Naproxen	hsa:6403, SELP	0.1213	training - new
D00118, Naproxen	hsa:54600, UGT1A9	0.1189	training - training
D00118, Naproxen	hsa:54658, UGT1A1	0.1175	known
D00118, Naproxen	hsa:2492, FSHR	0.1163	training - new
D00118, Naproxen	hsa:4790, NFKB1	0.1091	training - training
D00118, Naproxen	hsa:1571, CYP2E1	0.1074	training - training
D00118, Naproxen	hsa:7364, UGT2B7	0.1047	known
D00118, Naproxen	hsa:55775, TDP1	0.1011	training - training

## Sheet: Simvastatin
D00434, Simvastatin	hsa:5243, ABCB1	0.9188	known
D00434, Simvastatin	hsa:1559, CYP2C9	0.8809	known
D00434, Simvastatin	hsa:1576, CYP3A4	0.854	known
D00434, Simvastatin	hsa:1577, CYP3A5	0.8095	known
D00434, Simvastatin	hsa:1565, CYP2D6	0.7565	known
D00434, Simvastatin	hsa:1557, CYP2C19	0.7358	known
D00434, Simvastatin	hsa:1558, CYP2C8	0.7119	known
D00434, Simvastatin	hsa:1544, CYP1A2	0.622	known
D00434, Simvastatin	hsa:1551, CYP3A7	0.5494	known
D00434, Simvastatin	hsa:1555, CYP2B6	0.4629	known
D00434, Simvastatin	hsa:9429, ABCG2	0.3403	training - training
D00434, Simvastatin	hsa:1244, ABCC2	0.3248	known
D00434, Simvastatin	hsa:1543, CYP1A1	0.2698	training - training
D00434, Simvastatin	hsa:10599, SLCO1B1	0.2573	known
D00434, Simvastatin	hsa:1571, CYP2E1	0.2552	training - training
D00434, Simvastatin	hsa:4363, ABCC1	0.242	training - training
D00434, Simvastatin	hsa:6579, SLCO1A2	0.2316	known
D00434, Simvastatin	hsa:64816, CYP3A43	0.2268	known
D00434, Simvastatin	hsa:213, ALB	0.2254	training - training
D00434, Simvastatin	hsa:1548, CYP2A6	0.2073	training - training
D00434, Simvastatin	hsa:54658, UGT1A1	0.1972	known
D00434, Simvastatin	hsa:4137, MAPT	0.1923	training - training
D00434, Simvastatin	hsa:28234, SLCO1B3	0.168	training - training
D00434, Simvastatin	hsa:1562, CYP2C18	0.1627	training - training
D00434, Simvastatin	hsa:7364, UGT2B7	0.1613	known
D00434, Simvastatin	hsa:51053, GMNN	0.1489	training - training
D00434, Simvastatin	hsa:8714, ABCC3	0.1385	training - training
D00434, Simvastatin	hsa:8647, ABCB11	0.1322	training - training
D00434, Simvastatin	hsa:10257, ABCC4	0.1317	training - training
D00434, Simvastatin	hsa:4000, LMNA	0.1216	training - training
D00434, Simvastatin	hsa:6607, SMN2	0.1199	training - training
D00434, Simvastatin	hsa:6606, SMN1	0.1199	training - training
D00434, Simvastatin	hsa:1545, CYP1B1	0.1197	training - training
D00434, Simvastatin	hsa:54600, UGT1A9	0.114	training - training
D00434, Simvastatin	hsa:2475, MTOR	0.1106	training - training
D00434, Simvastatin	hsa:2908, NR3C1	0.1053	training - training
D00434, Simvastatin	hsa:11309, SLCO2B1	0.1033	training - training
