# Supplementary material for: Identification of candidate drugs using tensor-decomposition-based unsupervised feature extraction in integrated analysis of gene expression between diseases and DrugMatrix datasets
Source: Sci Rep. 2017 Oct 23;7:13733. doi: 10.1038/s41598-017-13003-0 (PMC5653784; doi:10.1038/s41598-017-13003-0)
Supplement: Supplementary file 8 — DataS2C [file 41598_2017_13003_MOESM8_ESM.xls]

## Sheet: Melphalan
D00369, Melphalan	hsa:6607, SMN2	0.8826	known
D00369, Melphalan	hsa:6606, SMN1	0.8826	known
D00369, Melphalan	hsa:1576, CYP3A4	0.6952	known
D00369, Melphalan	hsa:216, ALDH1A1	0.5573	known
D00369, Melphalan	hsa:7253, TSHR	0.3205	training - training
D00369, Melphalan	hsa:7157, TP53	0.3017	known
D00369, Melphalan	hsa:4780, NFE2L2	0.2272	known
D00369, Melphalan	hsa:7421, VDR	0.1813	training - training
D00369, Melphalan	hsa:4137, MAPT	0.1741	training - training
D00369, Melphalan	hsa:3028, HSD17B10	0.1675	training - training
D00369, Melphalan	hsa:6097, RORC	0.1674	known
D00369, Melphalan	hsa:51053, GMNN	0.1532	training - training
D00369, Melphalan	hsa:3248, HPGD	0.1498	training - training
D00369, Melphalan	hsa:2099, ESR1	0.1471	training - training
D00369, Melphalan	hsa:641, BLM	0.1253	training - training
D00369, Melphalan	hsa:7066, THPO	0.1236	training - training
D00369, Melphalan	hsa:3064, HTT	0.1134	training - training
D00369, Melphalan	hsa:4790, NFKB1	0.1071	training - training
D00369, Melphalan	hsa:246, ALOX15	0.1014	training - training

## Sheet: Vincristine
D08679, Vincristine	hsa:7280, TUBB2A	1	known
D08679, Vincristine	hsa:10382, TUBB4A	1	known
D08679, Vincristine	hsa:10383, TUBB4B	1	known
D08679, Vincristine	hsa:81027, TUBB1	1	known
D08679, Vincristine	hsa:84617, TUBB6	1	known
D08679, Vincristine	hsa:203068, TUBB	1	known
D08679, Vincristine	hsa:347688, TUBB8	1	known
D08679, Vincristine	hsa:347733, TUBB2B	1	known
D08679, Vincristine	hsa:56604	0.9694	known
D08679, Vincristine	hsa:10381, TUBB3	0.9577	known
D08679, Vincristine	hsa:5243, ABCB1	0.9433	known
D08679, Vincristine	hsa:51053, GMNN	0.8403	known
D08679, Vincristine	hsa:4000, LMNA	0.7907	known
D08679, Vincristine	hsa:1576, CYP3A4	0.6475	known
D08679, Vincristine	hsa:1577, CYP3A5	0.5876	known
D08679, Vincristine	hsa:1244, ABCC2	0.4929	known
D08679, Vincristine	hsa:4363, ABCC1	0.4506	known
D08679, Vincristine	hsa:1551, CYP3A7	0.4248	known
D08679, Vincristine	hsa:9429, ABCG2	0.4214	known
D08679, Vincristine	hsa:3064, HTT	0.3469	known
D08679, Vincristine	hsa:7846, TUBA1A	0.3355	known
D08679, Vincristine	hsa:28234, SLCO1B3	0.2977	known
D08679, Vincristine	hsa:10599, SLCO1B1	0.2825	known
D08679, Vincristine	hsa:9367, RAB9A	0.2629	training - training
D08679, Vincristine	hsa:7277, TUBA4A	0.2587	known
D08679, Vincristine	hsa:8647, ABCB11	0.2537	known
D08679, Vincristine	hsa:10376, TUBA1B	0.2478	known
D08679, Vincristine	hsa:84790, TUBA1C	0.2477	known
D08679, Vincristine	hsa:7278, TUBA3C	0.2476	known
D08679, Vincristine	hsa:113457, TUBA3D	0.2476	known
D08679, Vincristine	hsa:112714, TUBA3E	0.2476	known
D08679, Vincristine	hsa:89845, ABCC10	0.2353	known
D08679, Vincristine	hsa:8714, ABCC3	0.233	known
D08679, Vincristine	hsa:7283, TUBG1	0.2159	known
D08679, Vincristine	hsa:6581, SLC22A3	0.2158	known
D08679, Vincristine	hsa:6582, SLC22A2	0.2072	training - training
D08679, Vincristine	hsa:51175, TUBE1	0.1925	known
D08679, Vincristine	hsa:4864, NPC1	0.1807	training - training
D08679, Vincristine	hsa:6579, SLCO1A2	0.1764	training - training
D08679, Vincristine	hsa:51174, TUBD1	0.1469	known
D08679, Vincristine	hsa:3091, HIF1A	0.146	training - training
D08679, Vincristine	hsa:368, ABCC6	0.1427	training - training
D08679, Vincristine	hsa:7153, TOP2A	0.1422	training - training
D08679, Vincristine	hsa:7849, PAX8	0.1409	training - training
D08679, Vincristine	hsa:387129, NPSR1	0.1343	training - training
D08679, Vincristine	hsa:51807, TUBA8	0.1333	known
D08679, Vincristine	hsa:190, NR0B1	0.1314	training - training
D08679, Vincristine	hsa:6580, SLC22A1	0.1312	training - training
D08679, Vincristine	hsa:4088, SMAD3	0.1251	known
D08679, Vincristine	hsa:4780, NFE2L2	0.1178	training - training
D08679, Vincristine	hsa:10864, SLC22A7	0.1108	training - training
D08679, Vincristine	hsa:1545, CYP1B1	0.1083	training - training
D08679, Vincristine	hsa:2475, MTOR	0.1069	training - training
D08679, Vincristine	hsa:55244, SLC47A1	0.1047	training - training
D08679, Vincristine	hsa:10257, ABCC4	0.1017	training - training
