# Supplementary material for: Identification of candidate drugs using tensor-decomposition-based unsupervised feature extraction in integrated analysis of gene expression between diseases and DrugMatrix datasets
Source: Sci Rep. 2017 Oct 23;7:13733. doi: 10.1038/s41598-017-13003-0 (PMC5653784; doi:10.1038/s41598-017-13003-0)
Supplement: Supplementary file 9 — Data S2B [file 41598_2017_13003_MOESM9_ESM.xls]

## Sheet: ETHOSUXIMIDE
D00539, Ethosuximide	hsa:1576, CYP3A4	0.654	known
D00539, Ethosuximide	hsa:1577, CYP3A5	0.429	known
D00539, Ethosuximide	hsa:1551, CYP3A7	0.3047	known
D00539, Ethosuximide	hsa:4000, LMNA	0.2001	training - training
D00539, Ethosuximide	hsa:1558, CYP2C8	0.191	training - training
D00539, Ethosuximide	hsa:5243, ABCB1	0.1694	training - training
D00539, Ethosuximide	hsa:387129, NPSR1	0.1686	known
D00539, Ethosuximide	hsa:1555, CYP2B6	0.1486	training - training
D00539, Ethosuximide	hsa:3757, KCNH2	0.1312	training - training
D00539, Ethosuximide	hsa:64816, CYP3A43	0.129	known
D00539, Ethosuximide	hsa:8911, CACNA1I	0.1285	known
D00539, Ethosuximide	hsa:8913, CACNA1G	0.1283	known
D00539, Ethosuximide	hsa:5594, MAPK1	0.1236	training - training
D00539, Ethosuximide	hsa:8912, CACNA1H	0.1229	known
D00539, Ethosuximide	hsa:1557, CYP2C19	0.114	training - training
D00539, Ethosuximide	hsa:3065, HDAC1	0.1115	training - training
D00539, Ethosuximide	hsa:3066, HDAC2	0.1086	training - training
D00539, Ethosuximide	hsa:51053, GMNN	0.1049	training - training
D00539, Ethosuximide	hsa:10013, HDAC6	0.1008	training - training
D00539, Ethosuximide	hsa:8841, HDAC3	0.1003	training - training

## Sheet: MOCLOBEMIDE
D02561, Moclobemide	hsa:1544, CYP1A2	0.7194	known
D02561, Moclobemide	hsa:1557, CYP2C19	0.6264	known
D02561, Moclobemide	hsa:1565, CYP2D6	0.6029	known
D02561, Moclobemide	hsa:1559, CYP2C9	0.58	known
D02561, Moclobemide	hsa:3350, HTR1A	0.1405	known
D02561, Moclobemide	hsa:4128, MAOA	0.1151	known
D02561, Moclobemide	hsa:1813, DRD2	0.1088	training - training

## Sheet: OXCARBAZEPINE
D00533, Oxcarbazepine	hsa:6323, SCN1A	0.8807	known
D00533, Oxcarbazepine	hsa:6328, SCN3A	0.8744	known
D00533, Oxcarbazepine	hsa:6326, SCN2A	0.8736	known
D00533, Oxcarbazepine	hsa:6331, SCN5A	0.7828	known
D00533, Oxcarbazepine	hsa:1576, CYP3A4	0.7736	known
D00533, Oxcarbazepine	hsa:6334, SCN8A	0.7638	known
D00533, Oxcarbazepine	hsa:6335, SCN9A	0.7329	known
D00533, Oxcarbazepine	hsa:6329, SCN4A	0.724	known
D00533, Oxcarbazepine	hsa:4297, KMT2A	0.7155	known
D00533, Oxcarbazepine	hsa:4221, MEN1	0.6696	known
D00533, Oxcarbazepine	hsa:641, BLM	0.5196	known
D00533, Oxcarbazepine	hsa:1557, CYP2C19	0.4127	known
D00533, Oxcarbazepine	hsa:1559, CYP2C9	0.3825	training - training
D00533, Oxcarbazepine	hsa:6336, SCN10A	0.3383	training - training
D00533, Oxcarbazepine	hsa:1577, CYP3A5	0.2653	known
D00533, Oxcarbazepine	hsa:390245, KDM4E	0.261	known
D00533, Oxcarbazepine	hsa:216, ALDH1A1	0.196	training - training
D00533, Oxcarbazepine	hsa:5243, ABCB1	0.1816	training - training
D00533, Oxcarbazepine	hsa:1558, CYP2C8	0.1731	training - training
D00533, Oxcarbazepine	hsa:328, APEX1	0.1664	training - training
D00533, Oxcarbazepine	hsa:3248, HPGD	0.1564	training - training
D00533, Oxcarbazepine	hsa:213, ALB	0.1519	known
D00533, Oxcarbazepine	hsa:7421, VDR	0.1474	known
D00533, Oxcarbazepine	hsa:3028, HSD17B10	0.1353	training - training
D00533, Oxcarbazepine	hsa:51426, POLK	0.1265	training - training
D00533, Oxcarbazepine	hsa:9682, KDM4A	0.1248	training - new
D00533, Oxcarbazepine	hsa:23081, KDM4C	0.1243	training - new
D00533, Oxcarbazepine	hsa:1551, CYP3A7	0.1233	training - training
D00533, Oxcarbazepine	hsa:7398, USP1	0.1149	training - training
D00533, Oxcarbazepine	hsa:1555, CYP2B6	0.1124	training - training
D00533, Oxcarbazepine	hsa:6332, SCN7A	0.1109	training - training
D00533, Oxcarbazepine	hsa:7068, THRB	0.1092	training - training
D00533, Oxcarbazepine	hsa:5965, RECQL	0.1079	training - training

## Sheet: PHENELZINE
D08349, Phenelzine	hsa:1544, CYP1A2	0.7969	known
D08349, Phenelzine	hsa:4000, LMNA	0.7429	known
D08349, Phenelzine	hsa:1576, CYP3A4	0.7422	known
D08349, Phenelzine	hsa:6607, SMN2	0.7246	known
D08349, Phenelzine	hsa:6606, SMN1	0.7246	known
D08349, Phenelzine	hsa:1559, CYP2C9	0.7025	known
D08349, Phenelzine	hsa:1565, CYP2D6	0.6688	known
D08349, Phenelzine	hsa:1557, CYP2C19	0.6219	known
D08349, Phenelzine	hsa:7253, TSHR	0.6182	known
D08349, Phenelzine	hsa:1577, CYP3A5	0.5136	known
D08349, Phenelzine	hsa:216, ALDH1A1	0.5098	known
D08349, Phenelzine	hsa:1558, CYP2C8	0.4169	known
D08349, Phenelzine	hsa:3064, HTT	0.378	training - training
D08349, Phenelzine	hsa:1551, CYP3A7	0.3641	known
D08349, Phenelzine	hsa:6531, SLC6A3	0.3614	known
D08349, Phenelzine	hsa:6532, SLC6A4	0.3339	training - training
D08349, Phenelzine	hsa:55885, LMO3	0.2645	known
D08349, Phenelzine	hsa:6530, SLC6A2	0.2482	training - training
D08349, Phenelzine	hsa:641, BLM	0.2272	training - training
D08349, Phenelzine	hsa:4128, MAOA	0.2268	known
D08349, Phenelzine	hsa:1543, CYP1A1	0.2253	training - training
D08349, Phenelzine	hsa:1555, CYP2B6	0.2179	training - training
D08349, Phenelzine	hsa:4780, NFE2L2	0.2152	training - training
D08349, Phenelzine	hsa:5243, ABCB1	0.1964	training - training
D08349, Phenelzine	hsa:4790, NFKB1	0.1898	known
D08349, Phenelzine	hsa:64816, CYP3A43	0.1814	known
D08349, Phenelzine	hsa:4129, MAOB	0.173	known
D08349, Phenelzine	hsa:1548, CYP2A6	0.167	training - training
D08349, Phenelzine	hsa:1571, CYP2E1	0.1669	known
D08349, Phenelzine	hsa:7066, THPO	0.1599	training - training
D08349, Phenelzine	hsa:5594, MAPK1	0.1334	training - training
D08349, Phenelzine	hsa:7157, TP53	0.131	training - training
D08349, Phenelzine	hsa:2492, FSHR	0.1281	training - new
D08349, Phenelzine	hsa:1562, CYP2C18	0.1219	training - training
D08349, Phenelzine	hsa:10280, SIGMAR1	0.1165	training - training
D08349, Phenelzine	hsa:3350, HTR1A	0.1046	training - training
D08349, Phenelzine	hsa:2475, MTOR	0.1025	training - training
D08349, Phenelzine	hsa:3248, HPGD	0.1005	training - training

## Sheet: PIRACETAM
	hsa:641, BLM	0.604	known
D01914, Piracetam	hsa:641, BLM	0.604	known

## Sheet: THEOPHYLLINE
D00371, Theophylline	hsa:5139, PDE3A	1	known
D00371, Theophylline	hsa:5140, PDE3B	1	known
D00371, Theophylline	hsa:5141, PDE4A	1	known
D00371, Theophylline	hsa:5142, PDE4B	1	known
D00371, Theophylline	hsa:5143, PDE4C	1	known
D00371, Theophylline	hsa:5144, PDE4D	1	known
D00371, Theophylline	hsa:5137, PDE1C	0.9148	known
D00371, Theophylline	hsa:5153, PDE1B	0.9147	known
D00371, Theophylline	hsa:5136, PDE1A	0.8945	known
D00371, Theophylline	hsa:27115, PDE7B	0.8684	known
D00371, Theophylline	hsa:10846, PDE10A	0.846	known
D00371, Theophylline	hsa:5150, PDE7A	0.8296	known
D00371, Theophylline	hsa:5138, PDE2A	0.8268	known
D00371, Theophylline	hsa:50940, PDE11A	0.8193	known
D00371, Theophylline	hsa:5151, PDE8A	0.7921	known
D00371, Theophylline	hsa:8622, PDE8B	0.7904	known
D00371, Theophylline	hsa:1544, CYP1A2	0.6966	known
D00371, Theophylline	hsa:1576, CYP3A4	0.5821	known
D00371, Theophylline	hsa:135, ADORA2A	0.5539	known
D00371, Theophylline	hsa:134, ADORA1	0.546	known
D00371, Theophylline	hsa:1565, CYP2D6	0.5084	known
D00371, Theophylline	hsa:1559, CYP2C9	0.445	known
D00371, Theophylline	hsa:3091, HIF1A	0.37	known
D00371, Theophylline	hsa:1571, CYP2E1	0.2716	known
D00371, Theophylline	hsa:8654, PDE5A	0.2614	training - training
D00371, Theophylline	hsa:1558, CYP2C8	0.2556	known
D00371, Theophylline	hsa:1543, CYP1A1	0.2392	known
D00371, Theophylline	hsa:5146, PDE6C	0.2337	training - training
D00371, Theophylline	hsa:140, ADORA3	0.2223	known
D00371, Theophylline	hsa:5158, PDE6B	0.207	training - training
D00371, Theophylline	hsa:1557, CYP2C19	0.201	training - training
D00371, Theophylline	hsa:4137, MAPT	0.1973	training - training
D00371, Theophylline	hsa:5149, PDE6H	0.1966	training - training
D00371, Theophylline	hsa:5148, PDE6G	0.1965	training - training
D00371, Theophylline	hsa:5145, PDE6A	0.195	training - training
D00371, Theophylline	hsa:5147, PDE6D	0.1925	training - training
D00371, Theophylline	hsa:136, ADORA2B	0.1894	known
D00371, Theophylline	hsa:1577, CYP3A5	0.1889	training - training
D00371, Theophylline	hsa:5152, PDE9A	0.183	training - training
D00371, Theophylline	hsa:1555, CYP2B6	0.1672	training - training
D00371, Theophylline	hsa:1548, CYP2A6	0.1523	training - training
D00371, Theophylline	hsa:5594, MAPK1	0.1401	training - training
D00371, Theophylline	hsa:3066, HDAC2	0.1383	known
D00371, Theophylline	hsa:1545, CYP1B1	0.1367	known
D00371, Theophylline	hsa:1551, CYP3A7	0.1169	training - training
D00371, Theophylline	hsa:820, CAMP	0.111	training - training
D00371, Theophylline	hsa:1588, CYP19A1	0.1107	training - training
D00371, Theophylline	hsa:3248, HPGD	0.108	training - training
