# Supplementary material for: Identification of candidate drugs using tensor-decomposition-based unsupervised feature extraction in integrated analysis of gene expression between diseases and DrugMatrix datasets
Source: Sci Rep. 2017 Oct 23;7:13733. doi: 10.1038/s41598-017-13003-0 (PMC5653784; doi:10.1038/s41598-017-13003-0)
Supplement: Supplementary file 10 — Data S2A [file 41598_2017_13003_MOESM10_ESM.xls]

## Sheet: Amitriptyline
D07448, Amitriptyline	hsa:6532, SLC6A4	0.8841	known
D07448, Amitriptyline	hsa:6531, SLC6A3	0.7199	known
D07448, Amitriptyline	hsa:6530, SLC6A2	0.7125	known
D07448, Amitriptyline	hsa:1576, CYP3A4	0.667	known
D07448, Amitriptyline	hsa:3356, HTR2A	0.6646	known
D07448, Amitriptyline	hsa:3064, HTT	0.6576	known
D07448, Amitriptyline	hsa:3757, KCNH2	0.6278	known
D07448, Amitriptyline	hsa:1565, CYP2D6	0.6218	known
D07448, Amitriptyline	hsa:3358, HTR2C	0.6212	known
D07448, Amitriptyline	hsa:3269, HRH1	0.612	known
D07448, Amitriptyline	hsa:1128, CHRM1	0.5752	known
D07448, Amitriptyline	hsa:5243, ABCB1	0.5315	known
D07448, Amitriptyline	hsa:1129, CHRM2	0.5313	known
D07448, Amitriptyline	hsa:1544, CYP1A2	0.5302	known
D07448, Amitriptyline	hsa:1131, CHRM3	0.5273	known
D07448, Amitriptyline	hsa:1559, CYP2C9	0.5251	known
D07448, Amitriptyline	hsa:6323, SCN1A	0.5177	known
D07448, Amitriptyline	hsa:1132, CHRM4	0.5121	known
D07448, Amitriptyline	hsa:6328, SCN3A	0.5087	known
D07448, Amitriptyline	hsa:6326, SCN2A	0.5052	known
D07448, Amitriptyline	hsa:1659, DHX8	0.4955	known
D07448, Amitriptyline	hsa:1133, CHRM5	0.4844	known
D07448, Amitriptyline	hsa:1812, DRD1	0.4843	known
D07448, Amitriptyline	hsa:1813, DRD2	0.4734	known
D07448, Amitriptyline	hsa:1557, CYP2C19	0.4551	known
D07448, Amitriptyline	hsa:1814, DRD3	0.4528	known
D07448, Amitriptyline	hsa:55885, LMO3	0.449	known
D07448, Amitriptyline	hsa:3357, HTR2B	0.4444	known
D07448, Amitriptyline	hsa:150, ADRA2A	0.4386	known
D07448, Amitriptyline	hsa:3362, HTR6	0.4089	known
D07448, Amitriptyline	hsa:4000, LMNA	0.404	training - training
D07448, Amitriptyline	hsa:3350, HTR1A	0.4021	known
D07448, Amitriptyline	hsa:146, ADRA1D	0.3894	known
D07448, Amitriptyline	hsa:148, ADRA1A	0.3886	known
D07448, Amitriptyline	hsa:2475, MTOR	0.3797	known
D07448, Amitriptyline	hsa:1577, CYP3A5	0.3579	known
D07448, Amitriptyline	hsa:152, ADRA2C	0.3512	known
D07448, Amitriptyline	hsa:10280, SIGMAR1	0.3462	known
D07448, Amitriptyline	hsa:3363, HTR7	0.3274	known
D07448, Amitriptyline	hsa:6331, SCN5A	0.3217	known
D07448, Amitriptyline	hsa:1555, CYP2B6	0.2983	known
D07448, Amitriptyline	hsa:6334, SCN8A	0.2979	training - training
D07448, Amitriptyline	hsa:1558, CYP2C8	0.2967	known
D07448, Amitriptyline	hsa:6329, SCN4A	0.274	training - training
D07448, Amitriptyline	hsa:3274, HRH2	0.2731	known
D07448, Amitriptyline	hsa:390245, KDM4E	0.2714	training - training
D07448, Amitriptyline	hsa:6335, SCN9A	0.2674	known
D07448, Amitriptyline	hsa:1815, DRD4	0.2578	training - training
D07448, Amitriptyline	hsa:147, ADRA1B	0.2548	training - training
D07448, Amitriptyline	hsa:4297, KMT2A	0.2392	training - training
D07448, Amitriptyline	hsa:1551, CYP3A7	0.2344	training - training
D07448, Amitriptyline	hsa:7066, THPO	0.2305	training - training
D07448, Amitriptyline	hsa:3352, HTR1D	0.2259	training - training
D07448, Amitriptyline	hsa:3351, HTR1B	0.2203	known
D07448, Amitriptyline	hsa:1571, CYP2E1	0.2171	known
D07448, Amitriptyline	hsa:4221, MEN1	0.2149	training - training
D07448, Amitriptyline	hsa:1816, DRD5	0.2137	known
D07448, Amitriptyline	hsa:7157, TP53	0.2096	training - training
D07448, Amitriptyline	hsa:5713, PSMD7	0.2096	known
D07448, Amitriptyline	hsa:6206, RPS12	0.209	known
D07448, Amitriptyline	hsa:1564, CYP2D7	0.203	known
D07448, Amitriptyline	hsa:216, ALDH1A1	0.2023	training - training
D07448, Amitriptyline	hsa:213, ALB	0.1962	known
D07448, Amitriptyline	hsa:4986, OPRK1	0.1922	known
D07448, Amitriptyline	hsa:908, CCT6A	0.1849	training - training
D07448, Amitriptyline	hsa:643, CXCR5	0.1744	training - new
D07448, Amitriptyline	hsa:3354, HTR1E	0.1743	training - training
D07448, Amitriptyline	hsa:5004, ORM1	0.1732	known
D07448, Amitriptyline	hsa:6311, ATXN2	0.1674	training - training
D07448, Amitriptyline	hsa:4985, OPRD1	0.1665	known
D07448, Amitriptyline	hsa:4137, MAPT	0.1661	training - training
D07448, Amitriptyline	hsa:6580, SLC22A1	0.1632	known
D07448, Amitriptyline	hsa:64816, CYP3A43	0.1608	training - training
D07448, Amitriptyline	hsa:151, ADRA2B	0.1573	training - training
D07448, Amitriptyline	hsa:4988, OPRM1	0.1562	training - training
D07448, Amitriptyline	hsa:7253, TSHR	0.1552	training - training
D07448, Amitriptyline	hsa:4790, NFKB1	0.1484	known
D07448, Amitriptyline	hsa:3028, HSD17B10	0.146	known
D07448, Amitriptyline	hsa:59340, HRH4	0.1441	known
D07448, Amitriptyline	hsa:11255, HRH3	0.143	known
D07448, Amitriptyline	hsa:5594, MAPK1	0.1423	training - training
D07448, Amitriptyline	hsa:10886, NPFFR2	0.1394	training - new
D07448, Amitriptyline	hsa:1543, CYP1A1	0.1373	training - training
D07448, Amitriptyline	hsa:3248, HPGD	0.1363	training - training
D07448, Amitriptyline	hsa:2834, PRLHR	0.1335	training - new
D07448, Amitriptyline	hsa:140, ADORA3	0.1328	training - training
D07448, Amitriptyline	hsa:1903, S1PR3	0.132	training - new
D07448, Amitriptyline	hsa:3359, HTR3A	0.1296	training - training
D07448, Amitriptyline	hsa:808, CALM3	0.1242	training - training
D07448, Amitriptyline	hsa:805, CALM2	0.1242	training - training
D07448, Amitriptyline	hsa:801, CALM1	0.1242	training - training
D07448, Amitriptyline	hsa:3361, HTR5A	0.124	training - training
D07448, Amitriptyline	hsa:6336, SCN10A	0.1222	training - training
D07448, Amitriptyline	hsa:1665, DHX15	0.1194	training - training
D07448, Amitriptyline	hsa:6865, TACR2	0.1174	training - training
D07448, Amitriptyline	hsa:1548, CYP2A6	0.11	training - training
D07448, Amitriptyline	hsa:64106, NPFFR1	0.1062	training - new
D07448, Amitriptyline	hsa:246, ALOX15	0.1059	training - training
D07448, Amitriptyline	hsa:3355, HTR1F	0.1051	training - training
D07448, Amitriptyline	hsa:1236, CCR7	0.1021	training - new
D07448, Amitriptyline	hsa:1562, CYP2C18	0.1002	training - training

## Sheet: Atropine
D00113, Atropine	hsa:1129, CHRM2	0.9443	known
D00113, Atropine	hsa:1128, CHRM1	0.9273	known
D00113, Atropine	hsa:1132, CHRM4	0.9138	known
D00113, Atropine	hsa:1131, CHRM3	0.8917	known
D00113, Atropine	hsa:1133, CHRM5	0.8501	known

## Sheet: Baclofen
D00241, Baclofen	hsa:641, BLM	0.5754	known
D00241, Baclofen	hsa:4000, LMNA	0.5213	known
D00241, Baclofen	hsa:1576, CYP3A4	0.5013	known
D00241, Baclofen	hsa:2554, GABRA1	0.4804	known
D00241, Baclofen	hsa:2556, GABRA3	0.4783	known
D00241, Baclofen	hsa:2555, GABRA2	0.4775	known
D00241, Baclofen	hsa:2558, GABRA5	0.4774	known
D00241, Baclofen	hsa:2562, GABRB3	0.4694	known
D00241, Baclofen	hsa:2567, GABRG3	0.4679	known
D00241, Baclofen	hsa:2564, GABRE	0.4675	known
D00241, Baclofen	hsa:2559, GABRA6	0.4662	known
D00241, Baclofen	hsa:2560, GABRB1	0.4652	known
D00241, Baclofen	hsa:2561, GABRB2	0.4649	known
D00241, Baclofen	hsa:2557, GABRA4	0.4639	known
D00241, Baclofen	hsa:2566, GABRG2	0.4636	known
D00241, Baclofen	hsa:2563, GABRD	0.4608	known
D00241, Baclofen	hsa:55879, GABRQ	0.4459	known
D00241, Baclofen	hsa:2565, GABRG1	0.4371	training - training
D00241, Baclofen	hsa:2568, GABRP	0.4316	training - training
D00241, Baclofen	hsa:1559, CYP2C9	0.2944	training - training
D00241, Baclofen	hsa:1557, CYP2C19	0.2759	training - training
D00241, Baclofen	hsa:1565, CYP2D6	0.198	training - training
D00241, Baclofen	hsa:2569, GABRR1	0.1861	known
D00241, Baclofen	hsa:2570, GABRR2	0.1782	known
D00241, Baclofen	hsa:7253, TSHR	0.1425	training - training
D00241, Baclofen	hsa:4790, NFKB1	0.1425	known

## Sheet: Bezafibrate
D01366, Bezafibrate	hsa:6606, SMN1	0.7456	known
D01366, Bezafibrate	hsa:6607, SMN2	0.7456	known
D01366, Bezafibrate	hsa:1576, CYP3A4	0.6871	known
D01366, Bezafibrate	hsa:1558, CYP2C8	0.2614	known
D01366, Bezafibrate	hsa:1559, CYP2C9	0.2184	training - training
D01366, Bezafibrate	hsa:1577, CYP3A5	0.1863	training - training
D01366, Bezafibrate	hsa:213, ALB	0.1348	training - training
D01366, Bezafibrate	hsa:5243, ABCB1	0.1228	training - training
D01366, Bezafibrate	hsa:1544, CYP1A2	0.1072	training - training
D01366, Bezafibrate	hsa:1555, CYP2B6	0.1031	training - training
D01366, Bezafibrate	hsa:7157, TP53	0.1019	training - training
D01366, Bezafibrate	hsa:1551, CYP3A7	0.1009	training - training
D01366, Bezafibrate	hsa:10599, SLCO1B1	0.1001	known

## Sheet: Caffeine
D00528, Caffeine	hsa:5136, PDE1A	1	known
D00528, Caffeine	hsa:5137, PDE1C	1	known
D00528, Caffeine	hsa:5139, PDE3A	1	known
D00528, Caffeine	hsa:5140, PDE3B	1	known
D00528, Caffeine	hsa:5141, PDE4A	1	known
D00528, Caffeine	hsa:5142, PDE4B	1	known
D00528, Caffeine	hsa:5143, PDE4C	1	known
D00528, Caffeine	hsa:5144, PDE4D	1	known
D00528, Caffeine	hsa:5153, PDE1B	1	known
D00528, Caffeine	hsa:55775, TDP1	1	known
D00528, Caffeine	hsa:10846, PDE10A	0.9842	known
D00528, Caffeine	hsa:50940, PDE11A	0.9692	known
D00528, Caffeine	hsa:27115, PDE7B	0.9621	known
D00528, Caffeine	hsa:5138, PDE2A	0.955	known
D00528, Caffeine	hsa:5151, PDE8A	0.9012	known
D00528, Caffeine	hsa:8622, PDE8B	0.8884	known
D00528, Caffeine	hsa:1557, CYP2C19	0.8521	known
D00528, Caffeine	hsa:5150, PDE7A	0.7949	known
D00528, Caffeine	hsa:3757, KCNH2	0.7608	known
D00528, Caffeine	hsa:1571, CYP2E1	0.7515	known
D00528, Caffeine	hsa:1555, CYP2B6	0.6795	known
D00528, Caffeine	hsa:1588, CYP19A1	0.6658	known
D00528, Caffeine	hsa:1544, CYP1A2	0.6533	known
D00528, Caffeine	hsa:1586, CYP17A1	0.6528	known
D00528, Caffeine	hsa:1595, CYP51A1	0.6484	known
D00528, Caffeine	hsa:1558, CYP2C8	0.6456	known
D00528, Caffeine	hsa:8654, PDE5A	0.6361	known
D00528, Caffeine	hsa:1545, CYP1B1	0.6357	known
D00528, Caffeine	hsa:1564, CYP2D7	0.6294	known
D00528, Caffeine	hsa:1548, CYP2A6	0.6175	known
D00528, Caffeine	hsa:1573, CYP2J2	0.6158	known
D00528, Caffeine	hsa:1553, CYP2A13	0.615	known
D00528, Caffeine	hsa:1577, CYP3A5	0.6146	known
D00528, Caffeine	hsa:1584, CYP11B1	0.6144	known
D00528, Caffeine	hsa:5146, PDE6C	0.6141	known
D00528, Caffeine	hsa:1591, CYP24A1	0.6112	known
D00528, Caffeine	hsa:1580, CYP4B1	0.6072	known
D00528, Caffeine	hsa:64816, CYP3A43	0.6068	known
D00528, Caffeine	hsa:8529, CYP4F2	0.6047	known
D00528, Caffeine	hsa:11283, CYP4F8	0.6042	known
D00528, Caffeine	hsa:1572, CYP2F1	0.6038	known
D00528, Caffeine	hsa:126410, CYP4F22	0.6036	known
D00528, Caffeine	hsa:29785, CYP2S1	0.6035	known
D00528, Caffeine	hsa:54905, CYP2W1	0.603	known
D00528, Caffeine	hsa:56603, CYP26B1	0.6028	known
D00528, Caffeine	hsa:100861540, CYP3A7-CYP3A51P	0.6028	known
D00528, Caffeine	hsa:260293, CYP4X1	0.6027	known
D00528, Caffeine	hsa:199974, CYP4Z1	0.6027	known
D00528, Caffeine	hsa:340665, CYP26C1	0.6026	known
D00528, Caffeine	hsa:284541, CYP4A22	0.6026	known
D00528, Caffeine	hsa:5740, PTGIS	0.6024	known
D00528, Caffeine	hsa:285440, CYP4V2	0.6023	known
D00528, Caffeine	hsa:10858, CYP46A1	0.6019	known
D00528, Caffeine	hsa:1594, CYP27B1	0.6018	known
D00528, Caffeine	hsa:1582, CYP8B1	0.6018	known
D00528, Caffeine	hsa:1551, CYP3A7	0.6016	known
D00528, Caffeine	hsa:1593, CYP27A1	0.6016	known
D00528, Caffeine	hsa:57404, CYP20A1	0.6015	known
D00528, Caffeine	hsa:1592, CYP26A1	0.6012	known
D00528, Caffeine	hsa:134, ADORA1	0.6004	known
D00528, Caffeine	hsa:1562, CYP2C18	0.5995	known
D00528, Caffeine	hsa:135, ADORA2A	0.5992	known
D00528, Caffeine	hsa:4051, CYP4F3	0.5944	known
D00528, Caffeine	hsa:1585, CYP11B2	0.5942	known
D00528, Caffeine	hsa:5158, PDE6B	0.5937	known
D00528, Caffeine	hsa:1589, CYP21A2	0.5882	known
D00528, Caffeine	hsa:1576, CYP3A4	0.5836	known
D00528, Caffeine	hsa:9420, CYP7B1	0.581	known
D00528, Caffeine	hsa:5145, PDE6A	0.581	known
D00528, Caffeine	hsa:51302, CYP39A1	0.5807	known
D00528, Caffeine	hsa:66002, CYP4F12	0.5806	known
D00528, Caffeine	hsa:1581, CYP7A1	0.5793	known
D00528, Caffeine	hsa:1543, CYP1A1	0.5786	known
D00528, Caffeine	hsa:120227, CYP2R1	0.5773	known
D00528, Caffeine	hsa:1579, CYP4A11	0.5766	known
D00528, Caffeine	hsa:5149, PDE6H	0.5745	known
D00528, Caffeine	hsa:5148, PDE6G	0.5745	known
D00528, Caffeine	hsa:57834, CYP4F11	0.5744	known
D00528, Caffeine	hsa:1583, CYP11A1	0.5725	known
D00528, Caffeine	hsa:113612, CYP2U1	0.5721	known
D00528, Caffeine	hsa:5243, ABCB1	0.5713	known
D00528, Caffeine	hsa:5147, PDE6D	0.563	known
D00528, Caffeine	hsa:1556, CYP2B7P	0.5544	known
D00528, Caffeine	hsa:9023, CH25H	0.5494	known
D00528, Caffeine	hsa:163720, CYP4Z2P	0.5485	known
D00528, Caffeine	hsa:5152, PDE9A	0.5425	known
D00528, Caffeine	hsa:1559, CYP2C9	0.5414	known
D00528, Caffeine	hsa:1565, CYP2D6	0.5311	known
D00528, Caffeine	hsa:51004, COQ6	0.5263	known
D00528, Caffeine	hsa:5338, PLD2	0.4813	known
D00528, Caffeine	hsa:5337, PLD1 YFEDVANAMEEANEEIFITDWWLSPEIFLKRPVVEGNRWRLDCILKRKAQQGVRIFIMLY	0.4812	known
D00528, Caffeine	hsa:1549, CYP2A7	0.4712	training - training
D00528, Caffeine	hsa:820, CAMP	0.4566	known
D00528, Caffeine	hsa:51196, PLCE1	0.4565	known
D00528, Caffeine	hsa:89869, PLCZ1	0.4558	known
D00528, Caffeine	hsa:5330, PLCB2	0.4552	known
D00528, Caffeine	hsa:5167, ENPP1	0.4552	known
D00528, Caffeine	hsa:23236, PLCB1	0.4551	known
D00528, Caffeine	hsa:5169, ENPP3	0.4545	known
D00528, Caffeine	hsa:5331, PLCB3	0.4541	known
D00528, Caffeine	hsa:5332, PLCB4	0.4538	known
D00528, Caffeine	hsa:5335, PLCG1	0.4533	known
D00528, Caffeine	hsa:84812, PLCD4	0.4522	known
D00528, Caffeine	hsa:5333, PLCD1	0.4521	known
D00528, Caffeine	hsa:5336, PLCG2	0.4519	known
D00528, Caffeine	hsa:23007, PLCH1	0.4478	known
D00528, Caffeine	hsa:55344, PLCXD1	0.4438	known
D00528, Caffeine	hsa:5168, ENPP2	0.4436	known
D00528, Caffeine	hsa:345557, PLCXD3	0.4426	known
D00528, Caffeine	hsa:339221, ENPP7	0.4424	known
D00528, Caffeine	hsa:133121, ENPP6	0.4421	known
D00528, Caffeine	hsa:2822, GPLD1	0.4365	known
D00528, Caffeine	hsa:6609, SMPD1	0.4358	known
D00528, Caffeine	hsa:55512, SMPD3	0.4352	known
D00528, Caffeine	hsa:54857, GDPD2	0.4321	known
D00528, Caffeine	hsa:6610, SMPD2	0.4314	known
D00528, Caffeine	hsa:55270, NUDT15	0.4294	known
D00528, Caffeine	hsa:51095, TRNT1	0.4292	known
D00528, Caffeine	hsa:51172, NAGPA	0.4266	known
D00528, Caffeine	hsa:306, ANXA3	0.425	known
D00528, Caffeine	hsa:10924, SMPDL3A	0.424	known
D00528, Caffeine	hsa:1267, CNP	0.4217	known
D00528, Caffeine	hsa:136, ADORA2B	0.3267	known
D00528, Caffeine	hsa:43, ACHE	0.3079	training - training
D00528, Caffeine	hsa:9099, USP2	0.2739	training - training
D00528, Caffeine	hsa:140, ADORA3	0.2589	known
D00528, Caffeine	hsa:7253, TSHR	0.196	training - training
D00528, Caffeine	hsa:4790, NFKB1	0.1957	training - training
D00528, Caffeine	hsa:6916, TBXAS1	0.181	training - training
D00528, Caffeine	hsa:5501, PPP1CC	0.18	training - new
D00528, Caffeine	hsa:107, ADCY1	0.1783	known
D00528, Caffeine	hsa:6263, RYR3	0.1765	known
D00528, Caffeine	hsa:6262, RYR2	0.1764	known
D00528, Caffeine	hsa:6261, RYR1	0.1737	known
D00528, Caffeine	hsa:5025, P2RX4	0.172	known
D00528, Caffeine	hsa:5023, P2RX1	0.1696	known
D00528, Caffeine	hsa:5024, P2RX3	0.1695	known
D00528, Caffeine	hsa:5029, P2RY2	0.1637	known
D00528, Caffeine	hsa:5030, P2RY4	0.1636	known
D00528, Caffeine	hsa:5026, P2RX5	0.16	known
D00528, Caffeine	hsa:22953, P2RX2	0.1599	known
D00528, Caffeine	hsa:692312, PPAN-P2RY11	0.1592	known
D00528, Caffeine	hsa:5032, P2RY11	0.1556	known
D00528, Caffeine	hsa:5027, P2RX7	0.1525	known
D00528, Caffeine	hsa:4863, NPAT	0.1509	known
D00528, Caffeine	hsa:5028, P2RY1	0.1504	known
D00528, Caffeine	hsa:9127, P2RX6	0.1498	known
D00528, Caffeine	hsa:472, ATM	0.148	known
D00528, Caffeine	hsa:6606, SMN1	0.1468	training - training
D00528, Caffeine	hsa:6607, SMN2	0.1468	training - training
D00528, Caffeine	hsa:64805, P2RY12	0.1446	known
D00528, Caffeine	hsa:9934, P2RY14	0.1444	known
D00528, Caffeine	hsa:440799, P2RX6P	0.1432	known
D00528, Caffeine	hsa:100533970, P2RX5-TAX1BP3	0.1432	known
D00528, Caffeine	hsa:10161, LPAR6	0.143	known
D00528, Caffeine	hsa:5031, P2RY6	0.1422	known
D00528, Caffeine	hsa:2846, LPAR4	0.1421	known
D00528, Caffeine	hsa:9615, GDA	0.1415	known
D00528, Caffeine	hsa:590, BCHE	0.124	training - training
D00528, Caffeine	hsa:4000, LMNA	0.1165	training - training
D00528, Caffeine	hsa:22978, NT5C2	0.1147	training - training
D00528, Caffeine	hsa:1387, CREBBP	0.1107	training - training
D00528, Caffeine	hsa:4907, NT5E	0.11	training - training
D00528, Caffeine	hsa:84618, NT5C1A	0.1069	training - training
D00528, Caffeine	hsa:93034, NT5C1B	0.1069	training - training
D00528, Caffeine	hsa:221294, NT5DC1	0.1053	training - training
D00528, Caffeine	hsa:100526794, NT5C1B-RDH14	0.1047	training - training
D00528, Caffeine	hsa:30833, NT5C	0.104	training - training
D00528, Caffeine	hsa:51251, NT5C3A	0.104	training - training
D00528, Caffeine	hsa:3612, IMPA1	0.1022	training - training

## Sheet: Calcitriol
D00129, Calcitriol	hsa:4137, MAPT	0.7773	known
D00129, Calcitriol	hsa:1576, CYP3A4	0.673	known
D00129, Calcitriol	hsa:5594, MAPK1	0.2903	known
D00129, Calcitriol	hsa:51053, GMNN	0.2894	known
D00129, Calcitriol	hsa:7421, VDR	0.2718	known
D00129, Calcitriol	hsa:216, ALDH1A1	0.1716	training - training
D00129, Calcitriol	hsa:7157, TP53	0.1667	training - training
D00129, Calcitriol	hsa:387129, NPSR1	0.1608	training - training
D00129, Calcitriol	hsa:4780, NFE2L2	0.1293	training - training
D00129, Calcitriol	hsa:246, ALOX15	0.1205	training - training

## Sheet: Chlorambucil
D00266, Chlorambucil	hsa:6607, SMN2	0.8606	known
D00266, Chlorambucil	hsa:6606, SMN1	0.8606	known
D00266, Chlorambucil	hsa:4000, LMNA	0.7189	known
D00266, Chlorambucil	hsa:7253, TSHR	0.7037	known
D00266, Chlorambucil	hsa:641, BLM	0.6936	known
D00266, Chlorambucil	hsa:51053, GMNN	0.5619	known
D00266, Chlorambucil	hsa:216, ALDH1A1	0.5521	known
D00266, Chlorambucil	hsa:4137, MAPT	0.4634	known
D00266, Chlorambucil	hsa:3091, HIF1A	0.4284	known
D00266, Chlorambucil	hsa:7157, TP53	0.424	known
D00266, Chlorambucil	hsa:4790, NFKB1	0.3878	known
D00266, Chlorambucil	hsa:7066, THPO	0.3354	known
D00266, Chlorambucil	hsa:387129, NPSR1	0.3052	training - training
D00266, Chlorambucil	hsa:2475, MTOR	0.2384	training - training
D00266, Chlorambucil	hsa:4780, NFE2L2	0.217	training - training
D00266, Chlorambucil	hsa:3028, HSD17B10	0.2147	training - training
D00266, Chlorambucil	hsa:5594, MAPK1	0.2102	training - training
D00266, Chlorambucil	hsa:7421, VDR	0.1866	training - training
D00266, Chlorambucil	hsa:246, ALOX15	0.185	training - training
D00266, Chlorambucil	hsa:6097, RORC	0.1847	known
D00266, Chlorambucil	hsa:2908, NR3C1	0.1706	training - training
D00266, Chlorambucil	hsa:3064, HTT	0.1674	training - training
D00266, Chlorambucil	hsa:55775, TDP1	0.1598	training - training
D00266, Chlorambucil	hsa:1576, CYP3A4	0.1562	training - training
D00266, Chlorambucil	hsa:9367, RAB9A	0.1529	training - training
D00266, Chlorambucil	hsa:3248, HPGD	0.1498	training - training
D00266, Chlorambucil	hsa:2492, FSHR	0.1433	training - new
D00266, Chlorambucil	hsa:4864, NPC1	0.1356	training - training
D00266, Chlorambucil	hsa:5376, PMP22	0.1301	training - training
D00266, Chlorambucil	hsa:1565, CYP2D6	0.1257	training - training
D00266, Chlorambucil	hsa:4154, MBNL1	0.1242	training - training
D00266, Chlorambucil	hsa:9099, USP2	0.1089	training - training
D00266, Chlorambucil	hsa:3417, IDH1	0.1081	training - training

## Sheet: Cimetidine
D00295, Cimetidine	hsa:5243, ABCB1	0.9638	known
D00295, Cimetidine	hsa:9356, SLC22A6	0.921	known
D00295, Cimetidine	hsa:9376, SLC22A8	0.8661	known
D00295, Cimetidine	hsa:6580, SLC22A1	0.8145	known
D00295, Cimetidine	hsa:6582, SLC22A2	0.8064	known
D00295, Cimetidine	hsa:1557, CYP2C19	0.7672	known
D00295, Cimetidine	hsa:10599, SLCO1B1	0.7416	known
D00295, Cimetidine	hsa:6579, SLCO1A2	0.7354	known
D00295, Cimetidine	hsa:1244, ABCC2	0.6514	known
D00295, Cimetidine	hsa:55867, SLC22A11	0.6441	known
D00295, Cimetidine	hsa:4363, ABCC1	0.642	known
D00295, Cimetidine	hsa:6606, SMN1	0.6277	known
D00295, Cimetidine	hsa:6607, SMN2	0.6277	known
D00295, Cimetidine	hsa:4221, MEN1	0.6137	known
D00295, Cimetidine	hsa:4297, KMT2A	0.6091	known
D00295, Cimetidine	hsa:28234, SLCO1B3	0.6057	known
D00295, Cimetidine	hsa:1544, CYP1A2	0.5664	known
D00295, Cimetidine	hsa:10864, SLC22A7	0.5577	known
D00295, Cimetidine	hsa:10257, ABCC4	0.5365	known
D00295, Cimetidine	hsa:11309, SLCO2B1	0.5356	known
D00295, Cimetidine	hsa:1576, CYP3A4	0.526	known
D00295, Cimetidine	hsa:4000, LMNA	0.5233	known
D00295, Cimetidine	hsa:1565, CYP2D6	0.5082	known
D00295, Cimetidine	hsa:1559, CYP2C9	0.5046	known
D00295, Cimetidine	hsa:213, ALB	0.5042	training - training
D00295, Cimetidine	hsa:53919, SLCO1C1	0.4479	known
D00295, Cimetidine	hsa:55244, SLC47A1	0.439	known
D00295, Cimetidine	hsa:7253, TSHR	0.4388	known
D00295, Cimetidine	hsa:8714, ABCC3	0.4347	known
D00295, Cimetidine	hsa:6584, SLC22A5	0.4329	known
D00295, Cimetidine	hsa:6581, SLC22A3	0.4289	known
D00295, Cimetidine	hsa:9429, ABCG2	0.4032	training - training
D00295, Cimetidine	hsa:28231, SLCO4A1	0.3995	known
D00295, Cimetidine	hsa:28232, SLCO3A1	0.3961	known
D00295, Cimetidine	hsa:6517, SLC2A4	0.3933	training - new
D00295, Cimetidine	hsa:3356, HTR2A	0.3835	known
D00295, Cimetidine	hsa:1558, CYP2C8	0.3827	known
D00295, Cimetidine	hsa:6554, SLC10A1	0.3612	known
D00295, Cimetidine	hsa:353189, SLCO4C1	0.3493	known
D00295, Cimetidine	hsa:1577, CYP3A5	0.3362	known
D00295, Cimetidine	hsa:89845, ABCC10	0.336	known
D00295, Cimetidine	hsa:10057, ABCC5	0.3339	known
D00295, Cimetidine	hsa:6578, SLCO2A1	0.3305	known
D00295, Cimetidine	hsa:6566, SLC16A1	0.3299	known
D00295, Cimetidine	hsa:146802, SLC47A2	0.3276	known
D00295, Cimetidine	hsa:6583, SLC22A4	0.3034	known
D00295, Cimetidine	hsa:368, ABCC6	0.2756	known
D00295, Cimetidine	hsa:8647, ABCB11	0.2683	known
D00295, Cimetidine	hsa:116085, SLC22A12	0.2622	known
D00295, Cimetidine	hsa:3269, HRH1	0.2425	training - training
D00295, Cimetidine	hsa:1551, CYP3A7	0.2375	known
D00295, Cimetidine	hsa:3274, HRH2	0.2368	known
D00295, Cimetidine	hsa:5244, ABCB4	0.2322	known
D00295, Cimetidine	hsa:340273, ABCB5	0.2316	known
D00295, Cimetidine	hsa:6555, SLC10A2	0.2307	known
D00295, Cimetidine	hsa:6567, SLC16A2	0.2298	known
D00295, Cimetidine	hsa:162515, SLC16A11	0.2255	known
D00295, Cimetidine	hsa:114571, SLC22A9	0.2207	known
D00295, Cimetidine	hsa:1555, CYP2B6	0.2061	training - training
D00295, Cimetidine	hsa:9962, SLC23A2	0.2057	known
D00295, Cimetidine	hsa:151473, SLC16A14	0.2052	known
D00295, Cimetidine	hsa:387700, SLC16A12	0.2051	known
D00295, Cimetidine	hsa:9194, SLC16A7	0.2051	known
D00295, Cimetidine	hsa:9123, SLC16A3	0.2029	known
D00295, Cimetidine	hsa:201780, SLC10A4	0.202	known
D00295, Cimetidine	hsa:9963, SLC23A1	0.1997	known
D00295, Cimetidine	hsa:220963, SLC16A9	0.1988	known
D00295, Cimetidine	hsa:3358, HTR2C	0.1982	training - training
D00295, Cimetidine	hsa:26503, SLC17A5	0.1977	known
D00295, Cimetidine	hsa:7940, LST1	0.1927	known
D00295, Cimetidine	hsa:64849, SLC13A3	0.1924	known
D00295, Cimetidine	hsa:7421, VDR	0.1913	training - training
D00295, Cimetidine	hsa:387775, SLC22A10	0.168	training - training
D00295, Cimetidine	hsa:85320, ABCC11	0.1677	training - training
D00295, Cimetidine	hsa:1564, CYP2D7	0.1551	known
D00295, Cimetidine	hsa:55775, TDP1	0.1543	training - training
D00295, Cimetidine	hsa:11255, HRH3	0.1451	known
D00295, Cimetidine	hsa:7276, TTR	0.1401	training - training
D00295, Cimetidine	hsa:54658, UGT1A1	0.1366	training - training
D00295, Cimetidine	hsa:1571, CYP2E1	0.1307	known
D00295, Cimetidine	hsa:5468, PPARG	0.1244	training - training
D00295, Cimetidine	hsa:7364, UGT2B7	0.1186	training - training
D00295, Cimetidine	hsa:6916, TBXAS1	0.1174	training - training
D00295, Cimetidine	hsa:2717, GLA	0.1116	known
D00295, Cimetidine	hsa:1545, CYP1B1	0.1087	training - training
D00295, Cimetidine	hsa:1665, DHX15	0.1067	known
D00295, Cimetidine	hsa:4988, OPRM1	0.1051	training - training
D00295, Cimetidine	hsa:239, ALOX12	0.1048	training - training
D00295, Cimetidine	hsa:9367, RAB9A	0.1003	training - training

## Sheet: Citalopram
D00822, Citalopram hydrobromide	hsa:3757, KCNH2	0.5165	known
D00822, Citalopram hydrobromide	hsa:5594, MAPK1	0.3655	known
D00822, Citalopram hydrobromide	hsa:6532, SLC6A4	0.3638	known
D00822, Citalopram hydrobromide	hsa:6530, SLC6A2	0.3084	training - training
D00822, Citalopram hydrobromide	hsa:6531, SLC6A3	0.2814	training - training
D00822, Citalopram hydrobromide	hsa:1576, CYP3A4	0.1789	training - training
D00822, Citalopram hydrobromide	hsa:3064, HTT	0.1629	training - training
D00822, Citalopram hydrobromide	hsa:1565, CYP2D6	0.143	training - training
D00822, Citalopram hydrobromide	hsa:3269, HRH1	0.1416	training - training
D00822, Citalopram hydrobromide	hsa:55885, LMO3	0.1368	training - training
D00822, Citalopram hydrobromide	hsa:387129, NPSR1	0.1197	training - training

## Sheet: Clemastine
D03535, Clemastine	hsa:3269, HRH1	0.6079	known
D03535, Clemastine	hsa:1659, DHX8	0.2382	training - training

[truncated: 33 more sheets: Clonazepam, Cyclophosphamide, D-Tubocurarine Chloride, Dexamethasone, Dexchlorpheniramine, Digitoxin, Diphenhydramine, Doxazosin, Ebastine, Fenofibrate, Fluphenazine, Gabapentin, Ifosfamide, Iproniazid, Lacidipine, Loratadine, Nevirapine, Nimodipine, Nitrendipine, Ofloxacin …]
